# Supplementary material for: Sperm Proteome Maturation in the Mouse Epididymis
Source: PLoS One. 2015 Nov 10;10(11):e0140650. doi: 10.1371/journal.pone.0140650 (PMC4640836; doi:10.1371/journal.pone.0140650)
Supplement: S1 Table — All proteins identified in the caput, corpus and cauda sperm are listed with additional genomic, spectral count and coverage information. A listing of all 765 proteins common to all three segments is also listed. (XLSX) [file pone.0140650.s002.xlsx]

## Sheet: 1A. CAPUT SP
Supplemental Table 1A. The mouse caput sperm proteome
DESCRIPTION	MW	GI	REFSEQ	GENE NAME	ENSEMBL GENE ID	SPECTRAL COUNT	# UNIQUE PEPTIDES	% COVERAGE
hypothetical protein LOC66050 [Mus musculus]	16 kDa	13384686	NP_079595	0610009B22Rik	ENSMUSG00000007777	3.24	2	0.19
hypothetical protein LOC68554 [Mus musculus]	9 kDa	294345426	NP_001170873	1110001A16Rik	ENSMUSG00000062691	3.24	2	0.36
hypothetical protein LOC68550 [Mus musculus]	42 kDa	134053922	NP_899098	1110002N22Rik	ENSMUSG00000046909	8.65	5	0.22
testes development-related NYD-SP22 isoform 1 [Mus musculus]	30 kDa	114520613	NP_001041470	1110017D15Rik	ENSMUSG00000028441	11.9	4	0.18
hypothetical protein LOC68646 isoform 2 [Mus musculus]	48 kDa	146134519	NP_001035485	1110020G09Rik	ENSMUSG00000022253	9.73	7	0.26
hypothetical protein LOC68832 isoform 2 [Mus musculus]	27 kDa	268370114	NP_001161239	1110057K04Rik	ENSMUSG00000037669	4.33	3	0.21
hypothetical protein LOC219189 isoform 1 [Mus musculus]	213 kDa	226958579	NP_082182	1300010F03Rik	ENSMUSG00000058997	64.89	36	0.27
selenoprotein O [Mus musculus]	74 kDa	81295807	NP_082181	1300018J18Rik	ENSMUSG00000035757	3.24	3	0.07
MMP37-like protein, mitochondrial precursor [Mus musculus]	38 kDa	76559944	NP_081170	1500001M20Rik	ENSMUSG00000030316	3.24	2	0.12
hypothetical protein LOC75434 [Mus musculus]	23 kDa	21729773	NP_083561	1700001C02Rik	ENSMUSG00000029182	3.24	2	0.14
histone H2B subacrosomal variant [Mus musculus]	14 kDa	254588081	NP_081340	1700024P04Rik	ENSMUSG00000045022	9.73	4	0.48
Rsb-66 protein [Mus musculus]	19 kDa	58037189	NP_081559	1700026L06Rik	ENSMUSG00000026809	5.41	3	0.29
hypothetical protein LOC329375 isoform 1 [Mus musculus]	32 kDa	262359961	NP_001160177	1700101E01Rik	ENSMUSG00000079502	5.41	3	0.16
hypothetical protein LOC66274 [Mus musculus]	9 kDa	116008181	NP_001070149	1810012P15Rik	ENSMUSG00000072640	8.65	2	0.32
hypothetical protein LOC69186 precursor [Mus musculus]	12 kDa	110625730	NP_081258	1810027O10Rik	ENSMUSG00000070394	6.49	2	0.26
adipocyte plasma membrane-associated protein [Mus musculus]	46 kDa	21313668	NP_082253	2310001A20Rik	ENSMUSG00000033096	12.98	6	0.31
hypothetical protein LOC66533 [Mus musculus]	29 kDa	258679542	NP_079897	2310050C09Rik	ENSMUSG00000090314	10.81	2	0.096
rhoA activator C11orf59 homolog [Mus musculus]	18 kDa	242332593	NP_079881	2400001E08Rik	ENSMUSG00000030842	2.16	2	0.16
hypothetical protein LOC75593 [Mus musculus]	26 kDa	254939620	NP_083629	2410003K15Rik	ENSMUSG00000029815	2.16	2	0.11
SCAN domain containing 3 [Mus musculus]	84 kDa	134053873	NP_898911	2410018M08Rik	ENSMUSG00000034173	3.24	2	0.03
protein midA homolog, mitochondrial precursor [Mus musculus]	48 kDa	158937256	NP_082887	2410091C18Rik	ENSMUSG00000024082	5.41	3	0.14
hypothetical protein LOC77034 precursor [Mus musculus]	69 kDa	225543561	NP_084117	2510039O18Rik	ENSMUSG00000044496	14.06	9	0.29
selenoprotein T precursor [Mus musculus]	22 kDa	143770878	NP_001035486	2810407C02Rik	ENSMUSG00000075700	5.41	3	0.24
hypothetical protein LOC72792 isoform 1 [Mus musculus]	30 kDa	222418599	NP_001138464	2810459M11Rik	ENSMUSG00000026227	4.33	2	0.073
hypothetical protein LOC67267 [Mus musculus]	16 kDa	13385560	NP_080339	2900010M23Rik	ENSMUSG00000024208	2.16	2	0.21
RIKEN cDNA 2900064A13 precursor [Mus musculus]	26 kDa	19526956	NP_598510	2900064A13Rik	ENSMUSG00000055943	5.41	2	0.16
hypothetical protein LOC239673 [Mus musculus]	58 kDa	269914154	NP_808385	4732456N10Rik	ENSMUSG00000048699	812.19	2	0.14
hypothetical protein LOC67722 [Mus musculus]	131 kDa	13385842	NP_080614	4921517D21Rik	ENSMUSG00000066368	9.73	5	0.072
transmembrane protein C3orf1 homolog [Mus musculus]	32 kDa	225543444	NP_077235	4930455C21Rik	ENSMUSG00000002846	8.65	4	0.18
hypothetical protein LOC67645 [Mus musculus]	39 kDa	254826802	NP_080566	4930511I11Rik	ENSMUSG00000024223	18.39	7	0.33
PREDICTED: uncharacterized protein C2orf16-like [Mus musculus]	194 kDa	309262242	XP_003085774	4932415D10Rik	ENSMUSG00000044581	2.16	2	0.019
hypothetical protein LOC108654 [Mus musculus]	32 kDa	24418876	NP_722489	4933403F05Rik	ENSMUSG00000038121	3.24	2	0.1
transmembrane protein C9orf46 homolog [Mus musculus]	17 kDa	21312800	NP_080638	5033414D02Rik	ENSMUSG00000016495	5.41	3	0.16
hypothetical protein LOC70564 precursor [Mus musculus]	24 kDa	27229101	NP_081740	5730469M10Rik	ENSMUSG00000021792	8.65	4	0.19
hypothetical protein LOC71617 [Mus musculus]	79 kDa	139947660	NP_938038	9130011E15Rik	ENSMUSG00000039901	3.24	3	0.09
cystatin E2 [Mus musculus]	15 kDa	58037501	NP_084236	9230104L09Rik	ENSMUSG00000027446	5.41	2	0.16
hypothetical protein LOC77908 [Mus musculus]	11 kDa	263350066	NP_001094912	9230113P08Rik	ENSMUSG00000078934	31.36	5	0.68
hypothetical protein LOC231014 precursor [Mus musculus]	114 kDa	110625972	NP_766294	9330182L06Rik	ENSMUSG00000056004	2.16	2	0.03
hypothetical protein LOC68115 precursor [Mus musculus]	33 kDa	145587094	NP_001074650	9430016H08Rik	ENSMUSG00000025971	4.33	3	0.13
putative transferase C1orf69 homolog, mitochondrial precursor [Mus musculus]	38 kDa	30424663	NP_776146	A230051G13Rik	ENSMUSG00000049287	2.16	2	0.12
normal mucosa of esophagus-specific gene 1 protein [Mus musculus]	10 kDa	51921341	NP_001004174	AA467197	ENSMUSG00000033213	8.65	4	0.4
alpha-aminoadipic semialdehyde synthase, mitochondrial precursor [Mus musculus]	103 kDa	31980703	NP_038958	Aass	ENSMUSG00000029695	46.5	25	0.4
4-aminobutyrate aminotransferase, mitochondrial isoform 1 precursor [Mus musculus]	56 kDa	37202121	NP_766549	Abat	ENSMUSG00000057880	34.61	14	0.43
ATP-binding cassette sub-family A member 2 [Mus musculus]	271 kDa	110225379	NP_031405	Abca2	ENSMUSG00000026944	6.49	2	0.013
ATP-binding cassette sub-family B member 10, mitochondrial precursor [Mus musculus]	77 kDa	9506367	NP_062425	Abcb10	ENSMUSG00000031974	14.06	11	0.24
ATP-binding cassette sub-family B member 7, mitochondrial [Mus musculus]	83 kDa	169234938	NP_033722	Abcb7	ENSMUSG00000031333	8.65	8	0.18
ATP-binding cassette sub-family B member 8, mitochondrial precursor [Mus musculus]	78 kDa	27753995	NP_083296	Abcb8	ENSMUSG00000028973	6.49	4	0.095
ATP-binding cassette sub-family D member 3 [Mus musculus]	75 kDa	60218877	NP_033017	Abcd3	ENSMUSG00000028127	64.89	22	0.5
abhydrolase domain-containing protein 10, mitochondrial precursor [Mus musculus]	33 kDa	269784760	NP_766099	Abhd10	ENSMUSG00000033157	4.33	3	0.21
abhydrolase domain-containing protein 11 isoform 1 [Mus musculus]	34 kDa	21644577	NP_660250	Abhd11	ENSMUSG00000040532	5.41	4	0.34
monoacylglycerol lipase ABHD12 [Mus musculus]	45 kDa	159110817	NP_077785	Abhd12	ENSMUSG00000032046	50.83	11	0.44
abhydrolase domain-containing protein 13 [Mus musculus]	39 kDa	124487441	NP_001074588	Abhd13	ENSMUSG00000040396	4.33	3	0.16
abhydrolase domain-containing protein 14B [Mus musculus]	22 kDa	171460960	NP_083907	Abhd14b	ENSMUSG00000042073	2.16	2	0.12
protein BAT5 [Mus musculus]	63 kDa	30519896	NP_848707	Abhd16a	ENSMUSG00000007036	4.33	2	0.07
abhydrolase domain-containing protein 2 [Mus musculus]	48 kDa	40254377	NP_061281	Abhd2	ENSMUSG00000039202	20.55	10	0.36
PREDICTED: glyceraldehyde-3-phosphate dehydrogenase-like isoform 2 [Mus musculus]	36 kDa	149273202	XP_001476757	AC147142.1	ENSMUSG00000078142	85.44	8	0.38
3-ketoacyl-CoA thiolase A, peroxisomal precursor [Mus musculus]	44 kDa	18700004	NP_570934	Acaa1a	ENSMUSG00000036138	98.41	19	0.68
3-ketoacyl-CoA thiolase, mitochondrial [Mus musculus]	42 kDa	29126205	NP_803421	Acaa2	ENSMUSG00000036880	134.1	23	0.79
acyl-CoA dehydrogenase family member 10 [Mus musculus]	119 kDa	156255157	NP_082313	Acad10	ENSMUSG00000029456	18.39	14	0.17
acyl-CoA dehydrogenase family member 11 [Mus musculus]	87 kDa	74271799	NP_780533	Acad11	ENSMUSG00000090150	11.9	8	0.16
acyl-Coenzyme A dehydrogenase family, member 10-like [Mus musculus]	61 kDa	257467675	NP_848914	Acad12	ENSMUSG00000042647	11.9	2	0.18
isobutyryl-CoA dehydrogenase, mitochondrial precursor [Mus musculus]	45 kDa	118403322	NP_080138	Acad8	ENSMUSG00000031969	64.89	16	0.52
acyl-CoA dehydrogenase family member 9, mitochondrial precursor [Mus musculus]	69 kDa	100817933	NP_766266	Acad9	ENSMUSG00000027710	48.67	24	0.52
long-chain specific acyl-CoA dehydrogenase, mitochondrial precursor [Mus musculus]	48 kDa	31982520	NP_031407	Acadl	ENSMUSG00000026003	22.71	11	0.33
medium-chain specific acyl-CoA dehydrogenase, mitochondrial precursor [Mus musculus]	46 kDa	6680618	NP_031408	Acadm	ENSMUSG00000062908	29.2	12	0.45
short-chain specific acyl-CoA dehydrogenase, mitochondrial precursor [Mus musculus]	45 kDa	31982522	NP_031409	Acads	ENSMUSG00000029545	32.44	12	0.55
short/branched chain specific acyl-CoA dehydrogenase, mitochondrial [Mus musculus]	48 kDa	17647119	NP_080102	Acadsb	ENSMUSG00000030861	28.12	11	0.33
very long-chain specific acyl-CoA dehydrogenase, mitochondrial precursor [Mus musculus]	71 kDa	23956084	NP_059062	Acadvl	ENSMUSG00000018574	62.73	27	0.59
acetyl-CoA acetyltransferase, mitochondrial precursor [Mus musculus]	45 kDa	21450129	NP_659033	Acat1	ENSMUSG00000032047	81.11	21	0.67
Golgi resident protein GCP60 [Mus musculus]	60 kDa	229608928	NP_573488	Acbd3	ENSMUSG00000026499	56.24	14	0.4
angiotensin-converting enzyme isoform 1 [Mus musculus]	151 kDa	46559389	NP_997507	Ace	ENSMUSG00000020681	64.89	31	0.32
ATP-citrate synthase [Mus musculus]	120 kDa	29293809	NP_598798	Acly	ENSMUSG00000020917	10.81	5	0.058
aconitate hydratase, mitochondrial precursor [Mus musculus]	85 kDa	18079339	NP_542364	Aco2	ENSMUSG00000022477	97.33	23	0.42
acyl-coenzyme A thioesterase 13 [Mus musculus]	15 kDa	13385260	NP_080066	Acot13	ENSMUSG00000006717	44.34	6	0.66
acyl-coenzyme A thioesterase 2, mitochondrial precursor [Mus musculus]	50 kDa	238624114	NP_598949	Acot2	ENSMUSG00000021226	16.22	11	0.38
acyl-coenzyme A thioesterase 8 [Mus musculus]	36 kDa	254587964	NP_573503	Acot8	ENSMUSG00000017307	12.98	4	0.18
acyl-coenzyme A thioesterase 9, mitochondrial [Mus musculus]	51 kDa	31980998	NP_062710	Acot9	ENSMUSG00000025287	22.71	12	0.34
peroxisomal acyl-coenzyme A oxidase 1 [Mus musculus]	75 kDa	66793429	NP_056544	Acox1	ENSMUSG00000020777	46.5	23	0.53
peroxisomal acyl-coenzyme A oxidase 3 [Mus musculus]	78 kDa	34328334	NP_109646	Acox3	ENSMUSG00000029098	187.1	35	0.72
acrosin precursor [Mus musculus]	49 kDa	7304853	NP_038483	Acr	ENSMUSG00000022622	3.24	2	0.064
acyl-CoA synthetase family member 2, mitochondrial precursor [Mus musculus]	68 kDa	24418933	NP_722502	Acsf2	ENSMUSG00000076435	19.47	12	0.34
acyl-CoA synthetase family member 3, mitochondrial precursor [Mus musculus]	65 kDa	113199775	NP_659181	Acsf3	ENSMUSG00000015016	2.16	2	0.062
long-chain-fatty-acid--CoA ligase 1 [Mus musculus]	78 kDa	31560705	NP_032007	Acsl1	ENSMUSG00000018796	127.61	23	0.47
long-chain-fatty-acid--CoA ligase 4 isoform 1 [Mus musculus]	79 kDa	46518528	NP_997508	Acsl4	ENSMUSG00000031278	7.57	4	0.08
long-chain-fatty-acid--CoA ligase 5 [Mus musculus]	76 kDa	58218988	NP_082252	Acsl5	ENSMUSG00000024981	14.06	2	0.069
acetyl-coenzyme A synthetase 2-like, mitochondrial precursor [Mus musculus]	75 kDa	18034773	NP_542142	Acss1	ENSMUSG00000027452	21.63	9	0.19
acyl-CoA synthetase short-chain family member 3, mitochondrial isoform 1 [Mus musculus]	75 kDa	218563743	NP_001136276	Acss3	ENSMUSG00000035948	31.36	14	0.34
actin, cytoplasmic 1 [Mus musculus]	42 kDa	6671509	NP_031419	Actb	ENSMUSG00000029580	248.74	21	0.75
actin, alpha cardiac muscle 1 [Mus musculus]	42 kDa	14192922	NP_033738	Actc1	ENSMUSG00000068614	122.21	9	0.71
actin-like protein 7A [Mus musculus]	49 kDa	6752956	NP_033741	Actl7a	ENSMUSG00000070979	3.24	2	0.059
alpha-actinin-4 [Mus musculus]	105 kDa	11230802	NP_068695	Actn4	ENSMUSG00000054808	8.65	6	0.096
disintegrin and metalloproteinase domain-containing protein 10 precursor [Mus musculus]	84 kDa	150378458	NP_031425	Adam10	ENSMUSG00000054693	4.33	3	0.071
disintegrin and metalloproteinase domain-containing protein 28 isoform 4 [Mus musculus]	86 kDa	114326442	NP_001041640	Adam28	ENSMUSG00000014725	16.22	11	0.2
disintegrin and metalloproteinase domain-containing protein 7 [Mus musculus]	89 kDa	110347491	NP_031428	Adam7	ENSMUSG00000022056	138.43	32	0.52
chaperone activity of bc1 complex-like, mitochondrial precursor [Mus musculus]	72 kDa	254028217	NP_001156762	Adck3	ENSMUSG00000026489	5.41	2	0.06
aarF domain containing kinase 4 [Mus musculus]	59 kDa	124244100	NP_598531	Adck4	ENSMUSG00000003762	8.65	5	0.18
hydroxyacid-oxoacid transhydrogenase, mitochondrial precursor [Mus musculus]	50 kDa	30424876	NP_780445	Adhfe1	ENSMUSG00000025911	9.73	7	0.32
2-aminoethanethiol dioxygenase [Mus musculus]	28 kDa	225703118	NP_001005419	Ado	ENSMUSG00000057134	4.33	3	0.22
AFG3-like protein 2 [Mus musculus]	90 kDa	110625761	NP_081406	Afg3l2	ENSMUSG00000024527	31.36	17	0.29
N(4)-(beta-N-acetylglucosaminyl)-L-asparaginase [Mus musculus]	37 kDa	54292135	NP_001005847	Aga	ENSMUSG00000031521	3.24	2	0.12
acylglycerol kinase, mitochondrial precursor [Mus musculus]	47 kDa	37537518	NP_076027	Agk	ENSMUSG00000029916	2.16	2	0.086
1-acyl-sn-glycerol-3-phosphate acyltransferase alpha isoform 1 [Mus musculus]	32 kDa	254281341	NP_001156851	Agpat1	ENSMUSG00000034254	4.33	2	0.15
1-acyl-sn-glycerol-3-phosphate acyltransferase beta [Mus musculus]	31 kDa	23956162	NP_080488	Agpat2	ENSMUSG00000026922	3.24	3	0.21
1-acyl-sn-glycerol-3-phosphate acyltransferase gamma [Mus musculus]	43 kDa	27229278	NP_443747	Agpat3	ENSMUSG00000001211	52.99	10	0.24
1-acyl-sn-glycerol-3-phosphate acyltransferase epsilon [Mus musculus]	42 kDa	27229077	NP_081068	Agpat5	ENSMUSG00000031467	3.24	2	0.068
alkyldihydroxyacetonephosphate synthase, peroxisomal precursor [Mus musculus]	74 kDa	295444834	NP_766254	Agps	ENSMUSG00000042410	11.9	7	0.18
anterior gradient protein 2 homolog precursor [Mus musculus]	20 kDa	6753010	NP_035913	Agr2	ENSMUSG00000020581	22.71	8	0.5
apoptosis-inducing factor 1, mitochondrial precursor [Mus musculus]	67 kDa	6755004	NP_036149	Aifm1	ENSMUSG00000036932	59.48	23	0.44
adenylate kinase isoenzyme 1 [Mus musculus]	23 kDa	10946936	NP_067490	Ak1	ENSMUSG00000026817	3.24	2	0.12
PREDICTED: iron-sulfur cluster assembly 1 homolog, mitochondrial [Mus musculus]	14 kDa	149263924	XP_484225	AK157302	ENSMUSG00000078139	6.49	4	0.44
adenylate kinase 2, mitochondrial isoform b [Mus musculus]	26 kDa	34328230	NP_058591	Ak2	ENSMUSG00000028792	7.57	5	0.34
GTP:AMP phosphotransferase, mitochondrial [Mus musculus]	25 kDa	23956104	NP_067274	Ak3	ENSMUSG00000024782	28.12	12	0.57
adenylate kinase isoenzyme 4, mitochondrial [Mus musculus]	25 kDa	294862280	NP_001171073	Ak4	ENSMUSG00000028527	15.14	6	0.45
putative adenylate kinase 7 [Mus musculus]	83 kDa	254675166	NP_084463	Ak7	ENSMUSG00000041323	3.24	3	0.059
A-kinase anchor protein 3 [Mus musculus]	96 kDa	160358791	NP_033780	Akap3	ENSMUSG00000030344	125.45	29	0.5
A-kinase anchor protein 4 isoform a [Mus musculus]	94 kDa	110347481	NP_033781	Akap4	ENSMUSG00000050089	681.33	41	0.63
alcohol dehydrogenase [NADP+] [Mus musculus]	37 kDa	10946870	NP_067448	Akr1a1	ENSMUSG00000028692	5.41	4	0.19
aflatoxin B1 aldehyde reductase member 2 [Mus musculus]	41 kDa	240120054	NP_079613	Akr7a5	ENSMUSG00000028743	30.28	10	0.37
delta-aminolevulinic acid dehydratase [Mus musculus]	36 kDa	34328485	NP_032551	Alad	ENSMUSG00000028393	5.41	4	0.15
serum albumin precursor [Mus musculus]	69 kDa	163310765	NP_033784	Alb	ENSMUSG00000029368	48.67	16	0.37
CD166 antigen precursor [Mus musculus]	65 kDa	31791059	NP_033785	Alcam	ENSMUSG00000022636	9.73	7	0.22
delta-1-pyrroline-5-carboxylate synthase isoform 1 [Mus musculus]	87 kDa	255958292	NP_062672	Aldh18a1	ENSMUSG00000025007	20.55	14	0.26
retinal dehydrogenase 1 [Mus musculus]	54 kDa	85861182	NP_038495	Aldh1a1	ENSMUSG00000053279	8.65	5	0.18
aldehyde dehydrogenase, mitochondrial precursor [Mus musculus]	57 kDa	6753036	NP_033786	Aldh2	ENSMUSG00000029455	149.24	23	0.63
fatty aldehyde dehydrogenase [Mus musculus]	54 kDa	75677435	NP_031463	Aldh3a2	ENSMUSG00000010025	41.1	13	0.44
aldehyde dehydrogenase 3 family, member B2 [Mus musculus]	53 kDa	294460012	NP_001170909	Aldh3b2	ENSMUSG00000075296	3.24	3	0.077
delta-1-pyrroline-5-carboxylate dehydrogenase, mitochondrial precursor [Mus musculus]	62 kDa	225543103	NP_780647	Aldh4a1	ENSMUSG00000028737	31.36	11	0.3
succinate-semialdehyde dehydrogenase, mitochondrial precursor [Mus musculus]	56 kDa	27369748	NP_766120	Aldh5a1	ENSMUSG00000035936	32.44	14	0.45
methylmalonate-semialdehyde dehydrogenase [acylating], mitochondrial precursor [Mus musculus]	58 kDa	19527258	NP_598803	Aldh6a1	ENSMUSG00000021238	293.08	31	0.7
alpha-aminoadipic semialdehyde dehydrogenase isoform b [Mus musculus]	56 kDa	188035915	NP_001120810	Aldh7a1	ENSMUSG00000053644	38.93	12	0.46
4-trimethylaminobutyraldehyde dehydrogenase [Mus musculus]	56 kDa	115334671	NP_064377	Aldh9a1	ENSMUSG00000026687	9.73	5	0.17
fructose-bisphosphate aldolase A isoform 1 [Mus musculus]	45 kDa	293597567	NP_001170778	Aldoa	ENSMUSG00000030695	46.5	15	0.68
PREDICTED: fructose-bisphosphate aldolase A [Mus musculus]	45 kDa	309265018	XP_003086419	Aldoart1	ENSMUSG00000059343	37.85	4	0.38
alpha-1,3-mannosyltransferase ALG2 [Mus musculus]	47 kDa	172072657	NP_064382	Alg2	ENSMUSG00000039740	15.14	5	0.2
dolichyl-phosphate beta-glucosyltransferase [Mus musculus]	37 kDa	21728372	NP_079718	Alg5	ENSMUSG00000036632	4.33	3	0.11
probable alpha-ketoglutarate-dependent dioxygenase ABH7 precursor [Mus musculus]	25 kDa	21313470	NP_079814	Alkbh7	ENSMUSG00000002661	4.33	2	0.17
alkaline phosphatase, tissue-nonspecific isozyme precursor [Mus musculus]	58 kDa	160333226	NP_031457	Alpl	ENSMUSG00000028766	15.14	9	0.26
alpha-methylacyl-CoA racemase [Mus musculus]	42 kDa	46518506	NP_032563	Amacr	ENSMUSG00000022244	7.57	3	0.1
aminomethyltransferase, mitochondrial precursor [Mus musculus]	44 kDa	62000670	NP_001013836	Amt	ENSMUSG00000032607	41.1	15	0.55
protein angel homolog 2 [Mus musculus]	62 kDa	70794813	NP_067396	Angel2	ENSMUSG00000026634	2.16	2	0.066
ankyrin-1 isoform 2 [Mus musculus]	203 kDa	160707911	NP_112435	Ank1	ENSMUSG00000031543	24.87	13	0.11
anoctamin-10 [Mus musculus]	76 kDa	30794236	NP_598740	Ano10	ENSMUSG00000037949	5.41	4	0.1
annexin A1 [Mus musculus]	39 kDa	124517663	NP_034860	Anxa1	ENSMUSG00000024659	58.4	14	0.48
annexin A2 [Mus musculus]	39 kDa	6996913	NP_031611	Anxa2	ENSMUSG00000032231	137.35	15	0.54
annexin A4 [Mus musculus]	36 kDa	161016799	NP_038499	Anxa4	ENSMUSG00000029994	6.49	5	0.22
annexin A5 [Mus musculus]	36 kDa	6753060	NP_033803	Anxa5	ENSMUSG00000027712	4.33	3	0.14
annexin A7 [Mus musculus]	50 kDa	160707956	NP_033804	Anxa7	ENSMUSG00000021814	9.73	3	0.086
AP-1 complex subunit gamma-1 [Mus musculus]	92 kDa	56744242	NP_033807	Ap1g1	ENSMUSG00000031731	3.24	3	0.044
AP-2 complex subunit alpha-2 [Mus musculus]	104 kDa	163644277	NP_031485	Ap2a2	ENSMUSG00000002957	12.98	9	0.13
AP-2 complex subunit beta isoform b [Mus musculus]	105 kDa	21313640	NP_082191	Ap2b1	ENSMUSG00000035152	12.98	6	0.08
AP-2 complex subunit mu [Mus musculus]	50 kDa	6753074	NP_033809	Ap2m1	ENSMUSG00000022841	4.33	2	0.071
apolipoprotein A-I preproprotein [Mus musculus]	31 kDa	160333304	NP_033822	Apoa1	ENSMUSG00000032083	2.16	2	0.098
apolipoprotein A-I-binding protein precursor [Mus musculus]	31 kDa	21553309	NP_659146	Apoa1bp	ENSMUSG00000028070	18.39	6	0.37
apolipoprotein O-like precursor [Mus musculus]	29 kDa	13386062	NP_080841	Apool	ENSMUSG00000025525	37.85	10	0.5
apolipoprotein O [Mus musculus]	23 kDa	161484642	NP_080949	Apoo-ps	ENSMUSG00000049233	11.9	5	0.39
coatomer subunit delta [Mus musculus]	57 kDa	148747410	NP_666097	Arcn1	ENSMUSG00000032096	11.9	7	0.2
ADP-ribosylation factor 1 [Mus musculus]	21 kDa	194353962	NP_001123880	Arf1	ENSMUSG00000048076	32.44	3	0.49
ADP-ribosylation factor 4 [Mus musculus]	20 kDa	6680720	NP_031505	Arf4	ENSMUSG00000021877	14.06	2	0.42
ADP-ribosylation factor 5 [Mus musculus]	21 kDa	6680722	NP_031506	Arf5	ENSMUSG00000020440	19.47	6	0.38
ADP-ribosylation factor 6 [Mus musculus]	20 kDa	6680724	NP_031507	Arf6	ENSMUSG00000044147	3.24	2	0.18
ADP-ribosylation factor-related protein 1 isoform 1 [Mus musculus]	23 kDa	260763870	NP_083978	Arfrp1	ENSMUSG00000038671	8.65	3	0.23
arginase-2, mitochondrial precursor [Mus musculus]	39 kDa	6753110	NP_033835	Arg2	ENSMUSG00000021125	12.98	8	0.38
rho GTPase-activating protein 1 isoform 2 [Mus musculus]	50 kDa	225543420	NP_666236	Arhgap1	ENSMUSG00000027247	2.16	2	0.082
rho GDP-dissociation inhibitor 1 [Mus musculus]	23 kDa	31982030	NP_598557	Arhgdia	ENSMUSG00000025132	5.41	2	0.15
ADP-ribosylation factor-like protein 1 [Mus musculus]	20 kDa	153792526	NP_080135	Arl1	ENSMUSG00000060904	8.65	5	0.52
ADP-ribosylation factor-like protein 2 [Mus musculus]	21 kDa	31980988	NP_062696	Arl2	ENSMUSG00000024944	2.16	2	0.16
ADP-ribosylation factor-like protein 8B [Mus musculus]	22 kDa	13385518	NP_080287	Arl8b	ENSMUSG00000030105	12.98	6	0.29
armadillo repeat-containing protein 10 [Mus musculus]	33 kDa	13385536	NP_080310	Armc10	ENSMUSG00000038525	14.06	5	0.26
armadillo repeat-containing X-linked protein 1 [Mus musculus]	51 kDa	21313420	NP_084342	Armcx1	ENSMUSG00000033460	2.16	2	0.059
armadillo repeat-containing X-linked protein 3 [Mus musculus]	43 kDa	261862275	NP_082146	Armcx3	ENSMUSG00000049047	6.49	4	0.16
signal peptidase complex subunit 3 [Mus musculus]	20 kDa	21617845	NP_083817	Arxes2	ENSMUSG00000048040	8.65	5	0.27
acid ceramidase precursor [Mus musculus]	45 kDa	9790019	NP_062708	Asah1	ENSMUSG00000031591	28.12	11	0.35
aspartyl/asparaginyl beta-hydroxylase isoform 1 [Mus musculus]	83 kDa	125628659	NP_075553	Asph	ENSMUSG00000028207	7.57	4	0.09
L-asparaginase [Mus musculus]	34 kDa	31560239	NP_079886	Asrgl1	ENSMUSG00000024654	12.98	7	0.33
ATPase family AAA domain-containing protein 1 [Mus musculus]	41 kDa	31560168	NP_080763	Atad1	ENSMUSG00000013662	7.57	4	0.16
ATPase family AAA domain-containing protein 3 [Mus musculus]	67 kDa	239985513	NP_849534	Atad3a	ENSMUSG00000029036	15.14	8	0.21
atlastin-2 isoform 1 [Mus musculus]	66 kDa	119372300	NP_062691	Atl2	ENSMUSG00000059811	3.24	2	0.074
atlastin-3 isoform 1 [Mus musculus]	60 kDa	254826716	NP_001156977	Atl3	ENSMUSG00000024759	14.06	10	0.35
probable cation-transporting ATPase 13A1 [Mus musculus]	132 kDa	283135194	NP_573487	Atp13a1	ENSMUSG00000031862	6.49	5	0.065
sodium/potassium-transporting ATPase subunit alpha-1 precursor [Mus musculus]	113 kDa	21450277	NP_659149	Atp1a1	ENSMUSG00000033161	28.12	11	0.23
sodium/potassium-transporting ATPase subunit alpha-4 [Mus musculus]	115 kDa	226958351	NP_038762	Atp1a4	ENSMUSG00000007107	8.65	6	0.099
sodium/potassium-transporting ATPase subunit beta-1 [Mus musculus]	35 kDa	6753138	NP_033851	Atp1b1	ENSMUSG00000026576	5.41	3	0.12
sodium/potassium-transporting ATPase subunit beta-3 [Mus musculus]	32 kDa	6680744	NP_031528	Atp1b3	ENSMUSG00000032412	5.41	3	0.15
sarcoplasmic/endoplasmic reticulum calcium ATPase 2 isoform a [Mus musculus]	115 kDa	158635979	NP_001103610	Atp2a2	ENSMUSG00000029467	122.21	35	0.43
plasma membrane calcium ATPase 1 [Mus musculus]	135 kDa	62234487	NP_080758	Atp2b1	ENSMUSG00000019943	38.93	5	0.12
plasma membrane calcium ATPase 4 isoform x/b [Mus musculus]	129 kDa	269784615	NP_001161421	Atp2b4	ENSMUSG00000026463	46.5	11	0.13
calcium-transporting ATPase type 2C member 1 [Mus musculus]	100 kDa	225690606	NP_778190	Atp2c1	ENSMUSG00000032570	10.81	7	0.11
ATP synthase subunit alpha, mitochondrial precursor [Mus musculus]	60 kDa	6680748	NP_031531	Atp5a1	ENSMUSG00000025428	389.33	34	0.65
ATP synthase subunit beta, mitochondrial precursor [Mus musculus]	56 kDa	31980648	NP_058054	Atp5b	ENSMUSG00000025393	456.38	29	0.77
ATP synthase subunit gamma, mitochondrial isoform a [Mus musculus]	33 kDa	163838641	NP_065640	Atp5c1	ENSMUSG00000025781	64.89	12	0.47
ATP synthase subunit b, mitochondrial precursor [Mus musculus]	29 kDa	78214312	NP_033855	Atp5f1	ENSMUSG00000000563	44.34	13	0.48
ATP synthase subunit d, mitochondrial [Mus musculus]	19 kDa	21313679	NP_082138	Atp5h	ENSMUSG00000034566	49.75	13	0.72
ATP synthase-coupling factor 6, mitochondrial precursor [Mus musculus]	12 kDa	7949005	NP_058035	Atp5j	ENSMUSG00000022890	4.33	2	0.31
ATP synthase subunit f, mitochondrial [Mus musculus]	10 kDa	10181184	NP_065607	Atp5j2	ENSMUSG00000038690	7.57	2	0.26
ATP synthase subunit e, mitochondrial [Mus musculus]	8 kDa	83715998	NP_031533	Atp5k	ENSMUSG00000050856	20.55	4	0.41
PREDICTED: ATP synthase subunit O, mitochondrial-like [Mus musculus]	23 kDa	149251053	XP_001478145	Atp5o	ENSMUSG00000022956	90.84	11	0.56
ATP synthase subunit s, mitochondrial precursor [Mus musculus]	23 kDa	13386040	NP_080812	Atp5s	ENSMUSG00000054894	6.49	3	0.26
V-type proton ATPase 116 kDa subunit a isoform 1 [Mus musculus]	96 kDa	12025532	NP_058616	Atp6v0a1	ENSMUSG00000019302	12.98	6	0.11
V-type proton ATPase 116 kDa subunit a isoform 2 [Mus musculus]	98 kDa	83627707	NP_035726	Atp6v0a2	ENSMUSG00000038023	6.49	3	0.05
V-type proton ATPase subunit d 1 [Mus musculus]	40 kDa	31981304	NP_038505	Atp6v0d1	ENSMUSG00000013160	14.06	9	0.39
V-type proton ATPase subunit d 2 [Mus musculus]	40 kDa	225543207	NP_780615	Atp6v0d2	ENSMUSG00000028238	5.41	4	0.19
V-type proton ATPase catalytic subunit A [Mus musculus]	68 kDa	31560731	NP_031534	Atp6v1a	ENSMUSG00000052459	15.14	8	0.21
V-type proton ATPase subunit B, brain isoform [Mus musculus]	57 kDa	19705578	NP_031535	Atp6v1b2	ENSMUSG00000006273	12.98	7	0.21
V-type proton ATPase subunit D [Mus musculus]	28 kDa	12963799	NP_076210	Atp6v1d	ENSMUSG00000021114	3.24	3	0.16
V-type proton ATPase subunit E 1 [Mus musculus]	26 kDa	45504359	NP_031536	Atp6v1e1	ENSMUSG00000019210	3.24	2	0.12
V-type proton ATPase subunit G 1 [Mus musculus]	14 kDa	15617197	NP_077135	Atp6v1g1	ENSMUSG00000039105	3.24	2	0.24
copper-transporting ATPase 1 isoform 2 [Mus musculus]	162 kDa	157951680	NP_033856	Atp7a	ENSMUSG00000033792	2.16	2	0.021
probable phospholipid-transporting ATPase IIA [Mus musculus]	119 kDa	40795674	NP_056546	Atp9a	ENSMUSG00000027546	2.16	2	0.019
ATP synthase mitochondrial F1 complex assembly factor 2 [Mus musculus]	34 kDa	238776839	NP_663402	Atpaf2	ENSMUSG00000042709	7.57	6	0.3
methylglutaconyl-CoA hydratase, mitochondrial precursor [Mus musculus]	33 kDa	116268115	NP_057918	Auh	ENSMUSG00000021460	4.33	3	0.096
beta-1,3-galactosyltransferase 6 [Mus musculus]	37 kDa	17978260	NP_536693	B3galt6	ENSMUSG00000050796	14.06	9	0.43
galactosylgalactosylxylosylprotein 3-beta-glucuronosyltransferase 3 [Mus musculus]	37 kDa	13195672	NP_077218	B3gat3	ENSMUSG00000071649	17.3	6	0.35
beta-1,4 N-acetylgalactosaminyltransferase 1 isoform 2 [Mus musculus]	59 kDa	189339268	NP_082015	B4galnt1	ENSMUSG00000006731	17.3	13	0.39
beta-1,4 N-acetylgalactosaminyltransferase 2 [Mus musculus]	58 kDa	6679931	NP_032107	B4galnt2	ENSMUSG00000013418	21.63	15	0.41
beta-1,4-galactosyltransferase 1 [Mus musculus]	44 kDa	11602910	NP_071641	B4galt1	ENSMUSG00000028413	5.41	4	0.14
beta-1,4-galactosyltransferase 4 [Mus musculus]	40 kDa	188528672	NP_062778	B4galt4	ENSMUSG00000022793	20.55	7	0.24
barrier-to-autointegration factor [Mus musculus]	10 kDa	6753178	NP_035923	Banf1	ENSMUSG00000024844	6.49	3	0.43
barrier-to-autointegration factor-like protein [Mus musculus]	10 kDa	113679811	NP_001038215	Banf2	ENSMUSG00000037307	3.24	2	0.22
brain acid soluble protein 1 [Mus musculus]	22 kDa	45598372	NP_081671	Basp1	ENSMUSG00000045763	15.14	5	0.52
apoptosis regulator BAX [Mus musculus]	21 kDa	6680770	NP_031553	Bax	ENSMUSG00000003873	2.16	2	0.16
hypothetical protein LOC217370 [Mus musculus]	21 kDa	21450219	NP_659081	BC017643	ENSMUSG00000039294	2.16	2	0.14
quinone oxidoreductase-like protein 2 [Mus musculus]	38 kDa	85701628	NP_001028456	BC026585	ENSMUSG00000033488	23.79	12	0.66
B-cell receptor-associated protein 31 [Mus musculus]	28 kDa	31981310	NP_036190	Bcap31	ENSMUSG00000002015	22.71	6	0.31
branched-chain-amino-acid aminotransferase, mitochondrial precursor [Mus musculus]	44 kDa	33859514	NP_033867	Bcat2	ENSMUSG00000030826	33.53	12	0.38
2-oxoisovalerate dehydrogenase subunit alpha, mitochondrial [Mus musculus]	51 kDa	183396774	NP_031559	Bckdha	ENSMUSG00000060376	32.44	13	0.45
2-oxoisovalerate dehydrogenase subunit beta, mitochondrial [Mus musculus]	36 kDa	40353220	NP_954665	Bckdhb	ENSMUSG00000032263	18.39	9	0.49
[3-methyl-2-oxobutanoate dehydrogenase [lipoamide]] kinase, mitochondrial precursor [Mus musculus]	47 kDa	6753164	NP_033869	Bckdk	ENSMUSG00000030802	4.33	3	0.13
mitochondrial chaperone BCS1 [Mus musculus]	47 kDa	21313544	NP_080060	Bcs1l	ENSMUSG00000026172	12.98	9	0.28
D-beta-hydroxybutyrate dehydrogenase, mitochondrial precursor [Mus musculus]	38 kDa	170014720	NP_780386	Bdh1	ENSMUSG00000046598	48.67	10	0.36
PREDICTED: hemoglobin subunit beta-1-like isoform 1 [Mus musculus]	16 kDa	309261892	XP_003085430	Beta-s	ENSMUSG00000052305	62.73	13	0.9
bolA-like protein 3 [Mus musculus]	12 kDa	30424938	NP_780486	Bola3	ENSMUSG00000045160	3.24	2	0.34
valacyclovir hydrolase precursor [Mus musculus]	33 kDa	21624609	NP_080788	Bphl	ENSMUSG00000038286	32.44	14	0.53
bactericidal permeability-increasing protein [Mus musculus]	54 kDa	29244434	NP_808518	Bpi	ENSMUSG00000052922	10.81	3	0.084
3'(2'),5'-bisphosphate nucleotidase 1 [Mus musculus]	33 kDa	39652626	NP_035924	Bpnt1	ENSMUSG00000026617	4.33	4	0.17
BRI3-binding protein [Mus musculus]	28 kDa	58037467	NP_084028	Bri3bp	ENSMUSG00000037905	5.41	3	0.13
brain protein 44 [Mus musculus]	14 kDa	21312594	NP_081706	Brp44	ENSMUSG00000026568	16.22	3	0.28
basigin isoform 2 [Mus musculus]	30 kDa	116014342	NP_001070652	Bsg	ENSMUSG00000023175	12.98	5	0.25
bovine seminal plasma protein homolog 1 precursor [Mus musculus]	16 kDa	85701923	NP_001028590	Bsph1	ENSMUSG00000074378	4.33	2	0.22
B box and SPRY domain-containing protein [Mus musculus]	54 kDa	20149730	NP_619594	Bspry	ENSMUSG00000028392	8.65	5	0.14
hypothetical protein LOC223665 isoform 1 [Mus musculus]	24 kDa	21735489	NP_663447	C030006K11Rik	ENSMUSG00000079002	9.73	6	0.42
glycoprotein-N-acetylgalactosamine 3-beta-galactosyltransferase 1 [Mus musculus]	42 kDa	282396086	NP_443719	C1galt1	ENSMUSG00000042460	19.47	7	0.32
C1GALT1-specific chaperone 1 [Mus musculus]	36 kDa	10946990	NP_067525	C1galt1c1	ENSMUSG00000048970	8.65	6	0.28
complement component 1 Q subcomponent-binding protein, mitochondrial [Mus musculus]	31 kDa	112181167	NP_031599	C1qbp	ENSMUSG00000018446	44.34	8	0.52
hypothetical protein LOC230866 isoform 1 [Mus musculus]	112 kDa	31542273	NP_666269	C230096C10Rik	ENSMUSG00000078517	29.2	12	0.17
C4b-binding protein precursor [Mus musculus]	52 kDa	115430101	NP_031602	C4bp	ENSMUSG00000026405	11.9	6	0.19
melanoma inhibitory activity protein 3 precursor [Mus musculus]	214 kDa	124001582	NP_796363	CAAA01083517.1.42631.1	ENSMUSG00000056050	61.64	27	0.22
dehydrogenase/reductase SDR family member on chromosome X homolog precursor [Mus musculus]	36 kDa	124244062	NP_001028498	CAAA01118383.1.19098.1	ENSMUSG00000063897	2.16	2	0.075
calcium-binding tyrosine phosphorylation-regulated protein isoform c [Mus musculus]	41 kDa	109255218	NP_859420	Cabyr	ENSMUSG00000024430	14.06	2	0.084
voltage-dependent calcium channel subunit alpha-2/delta-1 isoform a [Mus musculus]	125 kDa	161086896	NP_001104313	Cacna2d1	ENSMUSG00000040118	2.16	2	0.024
carbamoyl-phosphate synthetase 2, aspartate transcarbamylase, and dihydroorotase [Mus musculus]	243 kDa	51093867	NP_076014	Cad	ENSMUSG00000013629	14.06	7	0.042
calreticulin precursor [Mus musculus]	48 kDa	6680836	NP_031617	Calr	ENSMUSG00000003814	239.01	23	0.61
calumenin isoform 2 [Mus musculus]	37 kDa	41282022	NP_908942	Calu	ENSMUSG00000029767	15.14	7	0.38
soluble calcium-activated nucleotidase 1 isoform 1 [Mus musculus]	46 kDa	71043951	NP_083778	Cant1	ENSMUSG00000025575	20.55	14	0.49
calnexin precursor [Mus musculus]	67 kDa	160333212	NP_001103969	Canx	ENSMUSG00000020368	72.46	19	0.42
F-actin-capping protein subunit alpha-2 [Mus musculus]	33 kDa	6671672	NP_031630	Capza2	ENSMUSG00000015733	7.57	4	0.23
F-actin-capping protein subunit alpha-3 [Mus musculus]	35 kDa	157951670	NP_031631	Capza3	ENSMUSG00000041791	10.81	7	0.31
F-actin-capping protein subunit beta isoform b [Mus musculus]	31 kDa	6753262	NP_033928	Capzb	ENSMUSG00000028745	10.81	6	0.29
carbonic anhydrase 5B, mitochondrial precursor [Mus musculus]	37 kDa	211057396	NP_851832	Car5b	ENSMUSG00000031373	8.65	6	0.29
carbohydrate kinase domain-containing protein isoform 1 [Mus musculus]	39 kDa	298676450	NP_081271	Carkd	ENSMUSG00000031505	28.12	10	0.46
protein CASC4 isoform 2 [Mus musculus]	40 kDa	158711675	NP_950239	Casc4	ENSMUSG00000060227	7.57	2	0.09
CAS1 domain-containing protein 1 precursor [Mus musculus]	92 kDa	37620157	NP_663373	Casd1	ENSMUSG00000015189	4.33	4	0.085
catalase [Mus musculus]	60 kDa	157951741	NP_033934	Cat	ENSMUSG00000027187	24.87	10	0.32
caveolin-1 [Mus musculus]	21 kDa	6680854	NP_031642	Cav1	ENSMUSG00000007655	3.24	2	0.14
carbonyl reductase [NADPH] 1 [Mus musculus]	31 kDa	113680352	NP_031646	Cbr1	ENSMUSG00000051483	7.57	5	0.31
carbonyl reductase [NADPH] 2 [Mus musculus]	26 kDa	6671688	NP_031647	Cbr2	ENSMUSG00000025150	12.98	6	0.49
carbonyl reductase family member 4 [Mus musculus]	25 kDa	269784762	NP_663570	Cbr4	ENSMUSG00000031641	32.44	9	0.49
kynurenine--oxoglutarate transaminase 3 [Mus musculus]	47 kDa	30424613	NP_776124	Ccbl2	ENSMUSG00000040213	29.2	12	0.33
coiled-coil domain-containing protein 105 [Mus musculus]	57 kDa	254553376	NP_081906	Ccdc105	ENSMUSG00000078442	2.16	2	0.048
coiled-coil domain-containing protein 109A [Mus musculus]	40 kDa	168823441	NP_001028431	Ccdc109a	ENSMUSG00000009647	4.33	3	0.13
coiled-coil domain-containing protein 136 [Mus musculus]	137 kDa	256222930	NP_663549	Ccdc136	ENSMUSG00000029769	4.33	3	0.037
coiled-coil domain-containing protein 47 precursor [Mus musculus]	56 kDa	125628650	NP_080285	Ccdc47	ENSMUSG00000078622	6.49	3	0.11
coiled-coil domain-containing protein 51 [Mus musculus]	45 kDa	258679490	NP_079965	Ccdc51	ENSMUSG00000025645	4.33	3	0.099
calicin [Mus musculus]	67 kDa	50582595	NP_001002787	Ccin	ENSMUSG00000070999	11.9	10	0.2
T-complex protein 1 subunit beta [Mus musculus]	57 kDa	126521835	NP_031662	Cct2	ENSMUSG00000034024	3.24	3	0.08
T-complex protein 1 subunit epsilon [Mus musculus]	60 kDa	6671702	NP_031663	Cct5	ENSMUSG00000022234	2.16	2	0.059
T-complex protein 1 subunit zeta [Mus musculus]	58 kDa	6753324	NP_033968	Cct6a	ENSMUSG00000029447	4.33	3	0.085
T-complex protein 1 subunit zeta-2 [Mus musculus]	58 kDa	226693361	NP_033969	Cct6b	ENSMUSG00000020698	2.16	2	0.087
CD109 antigen precursor [Mus musculus]	162 kDa	23346525	NP_694738	Cd109	ENSMUSG00000046186	2.16	2	0.028
leukocyte surface antigen CD47 [Mus musculus]	35 kDa	6754382	NP_034711	Cd47	ENSMUSG00000055447	4.33	2	0.083
CD9 antigen [Mus musculus]	25 kDa	6680894	NP_031683	Cd9	ENSMUSG00000030342	3.24	2	0.16
cell division control protein 42 homolog precursor [Mus musculus]	21 kDa	6753364	NP_033991	Cdc42	ENSMUSG00000006699	5.41	2	0.2
CDP-diacylglycerol--inositol 3-phosphatidyltransferase isoform 2 [Mus musculus]	24 kDa	21362277	NP_620093	Cdipt	ENSMUSG00000030682	16.22	5	0.27
cat eye syndrome chromosome region, candidate 5 homolog precursor [Mus musculus]	46 kDa	21450187	NP_659064	Cecr5	ENSMUSG00000058979	12.98	7	0.27
carboxylesterase 7 precursor [Mus musculus]	64 kDa	51556221	NP_001003951	Ces5a	ENSMUSG00000058019	11.9	7	0.21
cofilin-1 [Mus musculus]	19 kDa	6680924	NP_031713	Cfl1	ENSMUSG00000056201	4.33	3	0.32
coiled-coil-helix-coiled-coil-helix domain-containing protein 3, mitochondrial precursor [Mus musculus]	26 kDa	21313618	NP_079612	Chchd3	ENSMUSG00000053768	21.63	8	0.26
coiled-coil-helix-coiled-coil-helix domain-containing protein 6 isoform 1 [Mus musculus]	30 kDa	267844804	NP_079627	Chchd6	ENSMUSG00000030086	9.73	7	0.25
choline dehydrogenase, mitochondrial precursor [Mus musculus]	66 kDa	210031252	NP_758468	Chdh	ENSMUSG00000015970	51.91	18	0.44
chitinase domain-containing protein 1 isoform 1 [Mus musculus]	45 kDa	218083710	NP_001136153	Chid1	ENSMUSG00000025512	19.47	9	0.32
calcium and integrin-binding protein 1 [Mus musculus]	22 kDa	6755154	NP_036000	Cib1	ENSMUSG00000030538	2.16	2	0.13
CDGSH iron-sulfur domain-containing protein 2 [Mus musculus]	15 kDa	21728370	NP_080178	Cisd2	ENSMUSG00000028165	3.24	3	0.31
cytoskeleton-associated protein 4 [Mus musculus]	64 kDa	62526118	NP_780660	Ckap4	ENSMUSG00000046841	22.71	11	0.26
claudin-4 [Mus musculus]	22 kDa	6753440	NP_034033	Cldn4	ENSMUSG00000047501	2.16	2	0.13
claudin-7 [Mus musculus]	22 kDa	8393144	NP_058583	Cldn7	ENSMUSG00000018569	11.9	2	0.16
putative ATP-dependent Clp protease proteolytic subunit, mitochondrial precursor [Mus musculus]	30 kDa	8393156	NP_059089	Clpp	ENSMUSG00000002660	44.34	9	0.46
cleft lip and palate transmembrane protein 1 homolog [Mus musculus]	75 kDa	103472025	NP_062623	Clptm1	ENSMUSG00000002981	8.65	4	0.072
ATP-dependent Clp protease ATP-binding subunit clpX-like, mitochondrial isoform 1 [Mus musculus]	69 kDa	113205071	NP_035932	Clpx	ENSMUSG00000015357	16.22	11	0.26
clathrin light chain A isoform a [Mus musculus]	24 kDa	122939192	NP_001073853	Clta	ENSMUSG00000028478	3.24	2	0.15
clathrin heavy chain 1 [Mus musculus]	192 kDa	51491845	NP_001003908	Cltc	ENSMUSG00000047126	143.84	60	0.53
clusterin precursor [Mus musculus]	52 kDa	214010170	NP_038520	Clu	ENSMUSG00000022037	75.7	12	0.32
citrate lyase subunit beta-like protein, mitochondrial precursor [Mus musculus]	38 kDa	256220113	NP_083832	Clybl	ENSMUSG00000025545	12.98	8	0.38
chymase [Mus musculus]	29 kDa	6857812	NP_034910	Cma1	ENSMUSG00000022225	7.57	3	0.2
protein canopy homolog 2 precursor [Mus musculus]	21 kDa	9903607	NP_064337	Cnpy2	ENSMUSG00000025381	10.81	8	0.62
protein canopy homolog 3 precursor [Mus musculus]	31 kDa	21312510	NP_082341	Cnpy3	ENSMUSG00000023973	3.24	3	0.18
conserved oligomeric Golgi complex subunit 1 [Mus musculus]	109 kDa	159110754	NP_038609	Cog1	ENSMUSG00000018661	3.24	2	0.028
conserved oligomeric Golgi complex subunit 2 [Mus musculus]	82 kDa	256985208	NP_084022	Cog2	ENSMUSG00000031979	2.16	2	0.04
conserved oligomeric Golgi complex subunit 3 [Mus musculus]	94 kDa	119392070	NP_796355	Cog3	ENSMUSG00000034893	2.16	2	0.039
conserved oligomeric Golgi complex subunit 4 [Mus musculus]	89 kDa	19527194	NP_598734	Cog4	ENSMUSG00000031753	3.24	3	0.06
conserved oligomeric Golgi complex subunit 6 [Mus musculus]	73 kDa	160333744	NP_080501	Cog6	ENSMUSG00000027742	3.24	3	0.062
collagen alpha-1(VI) chain precursor [Mus musculus]	108 kDa	6753484	NP_034063	Col6a1	ENSMUSG00000001119	2.16	2	0.026
PREDICTED: collagen alpha-5(VI) chain-like [Mus musculus]	285 kDa	309266594	XP_003086799	Col6a5	ENSMUSG00000091345	6.49	4	0.02
catechol O-methyltransferase [Mus musculus]	29 kDa	161484634	NP_031770	Comt	ENSMUSG00000000326	4.33	2	0.11
catechol O-methyltransferase domain-containing protein 1 [Mus musculus]	29 kDa	33468999	NP_081241	Comtd1	ENSMUSG00000021773	19.47	8	0.47
coatomer subunit alpha [Mus musculus]	138 kDa	226823359	NP_034068	Copa	ENSMUSG00000026553	64.89	25	0.27
coatomer subunit beta [Mus musculus]	107 kDa	15426055	NP_203534	Copb1	ENSMUSG00000030754	27.04	16	0.26
coatomer subunit beta' [Mus musculus]	102 kDa	29789080	NP_056642	Copb2	ENSMUSG00000032458	31.36	18	0.31
coatomer subunit epsilon [Mus musculus]	35 kDa	10946972	NP_067513	Cope	ENSMUSG00000055681	16.22	7	0.34
coatomer subunit gamma isoform 1 [Mus musculus]	98 kDa	8567338	NP_059505	Copg	ENSMUSG00000030058	36.77	21	0.38
coatomer subunit gamma-2 [Mus musculus]	98 kDa	8567340	NP_059506	Copg2	ENSMUSG00000025607	18.39	8	0.17
coatomer subunit zeta-1 [Mus musculus]	20 kDa	9789913	NP_062791	Copz1	ENSMUSG00000060992	10.81	6	0.36
hexaprenyldihydroxybenzoate methyltransferase, mitochondrial [Mus musculus]	41 kDa	27369992	NP_766275	Coq3	ENSMUSG00000028247	5.41	3	0.17
ubiquinone biosynthesis protein COQ4 homolog, mitochondrial precursor [Mus musculus]	30 kDa	30520093	NP_848808	Coq4	ENSMUSG00000026798	9.73	6	0.28
ubiquinone biosynthesis methyltransferase COQ5, mitochondrial precursor [Mus musculus]	37 kDa	13385992	NP_080780	Coq5	ENSMUSG00000041733	15.14	11	0.47
ubiquinone biosynthesis monooxygenase COQ6 [Mus musculus]	51 kDa	283135186	NP_766170	Coq6	ENSMUSG00000021235	4.33	3	0.088
ubiquinone biosynthesis protein COQ7 homolog [Mus musculus]	24 kDa	20587962	NP_034070	Coq7	ENSMUSG00000030652	15.14	7	0.6
ubiquinone biosynthesis protein COQ9, mitochondrial precursor [Mus musculus]	35 kDa	33859690	NP_080728	Coq9	ENSMUSG00000031782	10.81	2	0.12
cytochrome c oxidase assembly protein COX15 homolog [Mus musculus]	46 kDa	31541932	NP_659123	Cox15	ENSMUSG00000040018	4.33	4	0.15
cytochrome c oxidase subunit 4 isoform 1, mitochondrial precursor [Mus musculus]	20 kDa	6753498	NP_034071	Cox4i1	ENSMUSG00000031818	38.93	8	0.5
neighbor of COX4 [Mus musculus]	23 kDa	6754870	NP_035056	Cox4nb	ENSMUSG00000031819	5.41	3	0.2
cytochrome c oxidase subunit 6A1, mitochondrial [Mus musculus]	12 kDa	6680988	NP_031774	Cox6a1	ENSMUSG00000041697	12.98	4	0.61
cytochrome c oxidase subunit 6B1 [Mus musculus]	10 kDa	13385090	NP_079904	Cox6b1	ENSMUSG00000036751	17.3	4	0.53
cytochrome c oxidase subunit 6C [Mus musculus]	8 kDa	16716343	NP_444301	Cox6c	ENSMUSG00000014313	36.77	4	0.5
cytochrome c oxidase subunit 7A2, mitochondrial precursor [Mus musculus]	9 kDa	31981830	NP_034075	Cox7a2	ENSMUSG00000032330	15.14	4	0.59
mast cell carboxypeptidase A preproprotein [Mus musculus]	49 kDa	6680999	NP_031779	Cpa3	ENSMUSG00000001865	5.41	4	0.14
carboxypeptidase D precursor [Mus musculus]	152 kDa	150378501	NP_031780	Cpd	ENSMUSG00000020841	2.16	2	0.019
coproporphyrinogen-III oxidase, mitochondrial precursor [Mus musculus]	50 kDa	161484660	NP_031783	Cpox	ENSMUSG00000022742	2.16	2	0.063
carnitine O-palmitoyltransferase 1, liver isoform [Mus musculus]	88 kDa	162287142	NP_038523	Cpt1a	ENSMUSG00000024900	68.13	17	0.35
carnitine O-palmitoyltransferase 1, muscle isoform [Mus musculus]	88 kDa	162287165	NP_034078	Cpt1b	ENSMUSG00000078937	8.65	4	0.063
carnitine O-palmitoyltransferase 2, mitochondrial precursor [Mus musculus]	74 kDa	162138915	NP_034079	Cpt2	ENSMUSG00000028607	36.77	18	0.4
carnitine O-acetyltransferase [Mus musculus]	71 kDa	85662408	NP_031786	Crat	ENSMUSG00000026853	16.22	9	0.19
cysteine-rich with EGF-like domain protein 2 precursor [Mus musculus]	38 kDa	21313278	NP_083996	Creld2	ENSMUSG00000023272	31.36	9	0.34
quinone oxidoreductase [Mus musculus]	35 kDa	33859530	NP_034098	Cryz	ENSMUSG00000028199	4.33	4	0.2
citrate synthase, mitochondrial precursor [Mus musculus]	52 kDa	13385942	NP_080720	Cs	ENSMUSG00000005683	48.67	7	0.32
citrate synthase-like protein [Mus musculus]	52 kDa	269973935	NP_082221	Csl	ENSMUSG00000046934	46.5	9	0.32
casein kinase II subunit alpha' [Mus musculus]	41 kDa	6753540	NP_034104	Csnk2a2	ENSMUSG00000046707	5.41	4	0.17
casein kinase II subunit beta [Mus musculus]	25 kDa	7106277	NP_034105	Csnk2b	ENSMUSG00000024387	2.16	2	0.13
cystatin-11 precursor [Mus musculus]	16 kDa	58037521	NP_084335	Cst11	ENSMUSG00000036958	4.33	3	0.18
cystatin-12 [Mus musculus]	16 kDa	254587970	NP_081330	Cst12	ENSMUSG00000027443	21.63	4	0.31
cystatin-C precursor [Mus musculus]	16 kDa	31981822	NP_034106	Cst3	ENSMUSG00000027447	3.24	2	0.17
cutaneous T-cell lymphoma-associated antigen 5 homolog isoform 2 [Mus musculus]	87 kDa	259155336	NP_001158725	Ctage5	ENSMUSG00000021000	11.9	9	0.17
catenin alpha-1 [Mus musculus]	100 kDa	6753294	NP_033948	Ctnna1	ENSMUSG00000037815	49.75	22	0.37
catenin beta-1 [Mus musculus]	85 kDa	260166642	NP_001159374	Ctnnb1	ENSMUSG00000006932	70.3	9	0.27
catenin delta-1 isoform 1 [Mus musculus]	105 kDa	146219830	NP_001078919	Ctnnd1	ENSMUSG00000034101	25.96	9	0.14
lysosomal protective protein isoform b [Mus musculus]	54 kDa	84042523	NP_001033581	Ctsa	ENSMUSG00000017760	4.33	2	0.063
cathepsin B preproprotein [Mus musculus]	37 kDa	6681079	NP_031824	Ctsb	ENSMUSG00000021939	7.57	6	0.27
dipeptidyl peptidase 1 preproprotein [Mus musculus]	52 kDa	160707990	NP_034112	Ctsc	ENSMUSG00000030560	7.57	4	0.13
cathepsin D precursor [Mus musculus]	45 kDa	6753556	NP_034113	Ctsd	ENSMUSG00000007891	48.67	8	0.28
cathepsin S preproprotein [Mus musculus]	38 kDa	160707996	NP_067256	Ctss	ENSMUSG00000038642	2.16	2	0.1
protein CASP isoform b [Mus musculus]	77 kDa	110815859	NP_941004	Cux1	ENSMUSG00000029705	18.39	11	0.24
CUB and zona pellucida-like domain-containing protein 1 [Mus musculus]	68 kDa	133778951	NP_032437	Cuzd1	ENSMUSG00000040205	19.47	8	0.2
cytochrome b5 [Mus musculus]	15 kDa	13385268	NP_080073	Cyb5	ENSMUSG00000024646	7.57	4	0.41
cytochrome b5 type B precursor [Mus musculus]	16 kDa	31542438	NP_079834	Cyb5b	ENSMUSG00000031924	29.2	5	0.51
NADH-cytochrome b5 reductase 1 [Mus musculus]	34 kDa	21312524	NP_082333	Cyb5r1	ENSMUSG00000026456	24.87	10	0.47
NADH-cytochrome b5 reductase 3 [Mus musculus]	34 kDa	19745150	NP_084063	Cyb5r3	ENSMUSG00000018042	59.48	15	0.74
cytochrome c1, heme protein, mitochondrial [Mus musculus]	35 kDa	13385006	NP_079843	Cyc1	ENSMUSG00000022551	47.59	7	0.37
cylicin, basic protein of sperm head cytoskeleton 2 [Mus musculus]	47 kDa	242247109	NP_001156337	Cylc2	ENSMUSG00000039555	9.73	2	0.083
cytochrome P450 20A1 [Mus musculus]	52 kDa	74271886	NP_084289	Cyp20a1	ENSMUSG00000049439	5.41	3	0.089
lanosterol 14-alpha demethylase [Mus musculus]	57 kDa	71061451	NP_064394	Cyp51	ENSMUSG00000001467	14.06	9	0.24
hypothetical protein LOC320714 [Mus musculus]	128 kDa	62241019	NP_796214	D030016E14Rik	ENSMUSG00000038102	6.49	4	0.057
PREDICTED: ES1 protein homolog, mitochondrial-like isoform 1 [Mus musculus]	28 kDa	149274885	XP_001474527	D10Jhu81e	ENSMUSG00000053329	24.87	8	0.49
hypothetical protein LOC28106 precursor [Mus musculus]	18 kDa	18250288	NP_543027	D17Wsu104e	ENSMUSG00000019579	6.49	2	0.13
D-2-hydroxyglutarate dehydrogenase, mitochondrial precursor [Mus musculus]	59 kDa	170014723	NP_849213	D2hgdh	ENSMUSG00000073609	8.65	6	0.18
dolichyl-diphosphooligosaccharide--protein glycosyltransferase subunit DAD1 [Mus musculus]	12 kDa	164518942	NP_001106829	Dad1	ENSMUSG00000022174	11.9	2	0.19
D-amino-acid oxidase [Mus musculus]	39 kDa	110815857	NP_034148	Dao	ENSMUSG00000042096	7.57	2	0.1
28S ribosomal protein S29, mitochondrial isoform 2 [Mus musculus]	45 kDa	256985203	NP_075370	Dap3	ENSMUSG00000068921	12.98	6	0.21
diazepam-binding inhibitor-like 5 [Mus musculus]	10 kDa	10946592	NP_067269	Dbil5	ENSMUSG00000038057	33.53	2	0.32
lipoamide acyltransferase component of branched-chain alpha-keto acid dehydrogenase complex, mitochondrial [Mus musculus]	53 kDa	170172520	NP_034152	Dbt	ENSMUSG00000000340	12.98	8	0.27
dephospho-CoA kinase domain-containing protein [Mus musculus]	26 kDa	27754054	NP_080827	Dcakd	ENSMUSG00000020935	5.41	3	0.17
D-aspartate oxidase [Mus musculus]	38 kDa	22267472	NP_081718	Ddo	ENSMUSG00000063428	2.16	2	0.097
PREDICTED: dolichyl-diphosphooligosaccharide--protein glycosyltransferase 48 kDa subunit-like isoform 1 [Mus musculus]	49 kDa	309265149	XP_003086447	Ddost	ENSMUSG00000028757	44.34	10	0.41
2,4-dienoyl-CoA reductase, mitochondrial precursor [Mus musculus]	36 kDa	13385680	NP_080448	Decr1	ENSMUSG00000028223	36.77	9	0.4
peroxisomal 2,4-dienoyl-CoA reductase [Mus musculus]	31 kDa	6753622	NP_036063	Decr2	ENSMUSG00000036775	8.65	6	0.28
beta-defensin 20 precursor [Mus musculus]	11 kDa	124301232	NP_795924	Defb20	ENSMUSG00000049560	4.33	3	0.25
beta-defensin 47 [Mus musculus]	9 kDa	84993780	NP_001034214	Defb47	ENSMUSG00000075573	8.65	2	0.24
deoxyguanosine kinase, mitochondrial isoform 1 [Mus musculus]	32 kDa	247269607	NP_038792	Dguok	ENSMUSG00000014554	11.9	6	0.36
dihydroorotate dehydrogenase, mitochondrial precursor [Mus musculus]	43 kDa	9910194	NP_064430	Dhodh	ENSMUSG00000031730	22.71	13	0.55
dehydrogenase/reductase SDR family member 1 [Mus musculus]	34 kDa	31980844	NP_081095	Dhrs1	ENSMUSG00000002332	25.96	10	0.51
dehydrogenase/reductase SDR family member 4 isoform 1 [Mus musculus]	30 kDa	256220343	NP_001033027	Dhrs4	ENSMUSG00000022210	36.77	9	0.34
dehydrogenase/reductase SDR family member 7 precursor [Mus musculus]	38 kDa	226958616	NP_079798	Dhrs7	ENSMUSG00000021094	9.73	6	0.28
dehydrogenase/reductase SDR family member 7B isoform 2 [Mus musculus]	35 kDa	21703854	NP_663403	Dhrs7b	ENSMUSG00000042569	27.04	10	0.38
probable 2-oxoglutarate dehydrogenase E1 component DHKTD1, mitochondrial precursor [Mus musculus]	103 kDa	124487485	NP_001074600	Dhtkd1	ENSMUSG00000025815	33.53	15	0.29
putative pre-mRNA-splicing factor ATP-dependent RNA helicase DHX15 isoform 2 [Mus musculus]	91 kDa	110835723	NP_031865	Dhx15	ENSMUSG00000029169	2.16	2	0.039
putative ATP-dependent RNA helicase DHX30 [Mus musculus]	137 kDa	19111156	NP_579925	Dhx30	ENSMUSG00000032480	7.57	5	0.053
diablo homolog, mitochondrial precursor [Mus musculus]	27 kDa	85677504	NP_075721	Diablo	ENSMUSG00000029433	4.33	3	0.17
dihydrolipoyllysine-residue acetyltransferase component of pyruvate dehydrogenase complex, mitochondrial [Mus musculus]	68 kDa	257796245	NP_663589	Dlat	ENSMUSG00000000168	68.13	14	0.33
dihydrolipoyl dehydrogenase, mitochondrial precursor [Mus musculus]	54 kDa	31982856	NP_031887	Dld	ENSMUSG00000020664	78.95	17	0.49
dihydrolipoyllysine-residue succinyltransferase component of 2-oxoglutarate dehydrogenase complex, mitochondrial [Mus musculus]	49 kDa	21313536	NP_084501	Dlst	ENSMUSG00000004789	43.26	6	0.23
dynein, axonemal, heavy chain 1 [Mus musculus]	487 kDa	256773234	NP_001028840	Dnahc1	ENSMUSG00000019027	14.06	11	0.041
dynein heavy chain 10, axonemal [Mus musculus]	530 kDa	254692843	NP_062409	Dnahc10	ENSMUSG00000038011	24.87	17	0.047
PREDICTED: dynein heavy chain 12, axonemal [Mus musculus]	451 kDa	309263036	XP_003085961	Dnahc12	ENSMUSG00000021879	10.81	7	0.023
dynein heavy chain 17, axonemal [Mus musculus]	509 kDa	283837762	NP_001161218	Dnahc17	ENSMUSG00000033987	96.25	48	0.16
dynein heavy chain 2, axonemal [Mus musculus]	512 kDa	124486773	NP_001074799	Dnahc2	ENSMUSG00000005237	16.22	11	0.032
PREDICTED: LOW QUALITY PROTEIN: dynein heavy chain 3, axonemal [Mus musculus]	468 kDa	309268955	XP_003084792	Dnahc3	ENSMUSG00000052273	10.81	6	0.021
axonemal dynein heavy chain [Mus musculus]	475 kDa	257467659	NP_001158141	Dnahc6	ENSMUSG00000052861	12.98	8	0.029
dynein, axonemal, heavy chain 7B [Mus musculus]	467 kDa	237874196	NP_001153858	Dnahc7b	ENSMUSG00000041144	11.9	8	0.03
dynein heavy chain 8, axonemal [Mus musculus]	541 kDa	153792273	NP_038839	Dnahc8	ENSMUSG00000033826	82.19	49	0.14
dynein intermediate chain 2, axonemal [Mus musculus]	71 kDa	114145546	NP_001030050	Dnaic2	ENSMUSG00000034706	2.16	2	0.034
dnaJ homolog subfamily A member 3, mitochondrial isoform 1 [Mus musculus]	52 kDa	205361112	NP_076135	Dnaja3	ENSMUSG00000004069	15.14	10	0.27
dnaJ homolog subfamily B member 11 [Mus musculus]	41 kDa	110625998	NP_080676	Dnajb11	ENSMUSG00000004460	17.3	7	0.24
dnaJ homolog subfamily C member 10 [Mus musculus]	91 kDa	119508443	NP_077143	Dnajc10	ENSMUSG00000027006	59.48	26	0.42
dnaJ homolog subfamily C member 11 [Mus musculus]	63 kDa	164565394	NP_766292	Dnajc11	ENSMUSG00000039768	9.73	7	0.19
DnaJ (Hsp40) homolog, subfamily C, member 13 [Mus musculus]	254 kDa	247494234	NP_001156498	Dnajc13	ENSMUSG00000032560	31.36	22	0.13
dnaJ homolog subfamily C member 3 precursor [Mus musculus]	57 kDa	31542563	NP_032955	Dnajc3	ENSMUSG00000022136	38.93	21	0.56
axonemal dynein light intermediate polypeptide 1 [Mus musculus]	30 kDa	30172570	NP_780432	Dnali1	ENSMUSG00000042707	5.41	2	0.097
aspartyl aminopeptidase isoform b [Mus musculus]	52 kDa	161016820	NP_058574	Dnpep	ENSMUSG00000026209	6.49	5	0.15
dipeptidase 3 precursor [Mus musculus]	54 kDa	21313683	NP_082236	Dpep3	ENSMUSG00000031898	12.98	7	0.24
dolichol-phosphate mannosyltransferase [Mus musculus]	29 kDa	6753670	NP_034202	Dpm1	ENSMUSG00000078919	16.22	9	0.45
dipeptidyl peptidase 4 isoform 2 [Mus musculus]	84 kDa	227116292	NP_001153015	Dpp4	ENSMUSG00000035000	9.73	8	0.2
dpy-19-like 2 [Mus musculus]	90 kDa	261245007	NP_001159679	Dpy19l2	ENSMUSG00000085576	2.16	2	0.034
desmoglein-1-alpha precursor [Mus musculus]	115 kDa	169234958	NP_034209	Dsg1a	ENSMUSG00000069441	31.36	2	0.026
desmoplakin [Mus musculus]	333 kDa	190194418	NP_076331	Dsp	ENSMUSG00000054889	421.78	47	0.22
destrin [Mus musculus]	19 kDa	9790219	NP_062745	Dstn	ENSMUSG00000015932	4.33	3	0.29
thymidylate kinase isoform 1 [Mus musculus]	24 kDa	157785665	NP_001099137	Dtymk	ENSMUSG00000026281	3.24	3	0.17
deoxyuridine triphosphatase isoform 2 [Mus musculus]	17 kDa	21281687	NP_076084	Dut	ENSMUSG00000027203	8.65	5	0.43
cytoplasmic dynein 1 heavy chain 1 [Mus musculus]	532 kDa	134288917	NP_084514	Dync1h1	ENSMUSG00000018707	41.1	29	0.087
dynein light chain 2, cytoplasmic [Mus musculus]	10 kDa	18087731	NP_080832	Dynll2	ENSMUSG00000020483	14.06	4	0.52
dysferlin isoform 1 [Mus musculus]	239 kDa	116174791	NP_067444	Dysf	ENSMUSG00000033788	69.21	33	0.25
probable glutamyl-tRNA synthetase, mitochondrial precursor [Mus musculus]	58 kDa	21312986	NP_080416	Ears2	ENSMUSG00000030871	7.57	5	0.16
delta(3,5)-Delta(2,4)-dienoyl-CoA isomerase, mitochondrial precursor [Mus musculus]	36 kDa	7949037	NP_058052	Ech1	ENSMUSG00000053898	48.67	11	0.5
enoyl-CoA hydratase domain-containing protein 1 isoform a [Mus musculus]	35 kDa	158854020	NP_080131	Echdc1	ENSMUSG00000019883	2.16	2	0.078
enoyl-CoA hydratase domain-containing protein 2, mitochondrial precursor [Mus musculus]	32 kDa	225543400	NP_081004	Echdc2	ENSMUSG00000028601	10.81	4	0.24
enoyl-CoA hydratase domain-containing protein 3, mitochondrial precursor [Mus musculus]	32 kDa	31980955	NP_077170	Echdc3	ENSMUSG00000039063	5.41	4	0.23
enoyl-CoA hydratase, mitochondrial precursor [Mus musculus]	31 kDa	29789289	NP_444349	Echs1	ENSMUSG00000025465	49.75	12	0.62
3,2-trans-enoyl-CoA isomerase, mitochondrial precursor [Mus musculus]	32 kDa	31981810	NP_034153	Eci1	ENSMUSG00000024132	28.12	11	0.52
peroxisomal 3,2-trans-enoyl-CoA isomerase isoform a [Mus musculus]	43 kDa	160333193	NP_001103801	Eci2	ENSMUSG00000021417	32.44	8	0.29
hypothetical protein LOC69123 [Mus musculus]	35 kDa	21312210	NP_081223	Eci3	ENSMUSG00000021416	12.98	2	0.098
evolutionarily conserved signaling intermediate in Toll pathway, mitochondrial precursor [Mus musculus]	50 kDa	6755522	NP_036159	Ecsit	ENSMUSG00000066839	2.16	2	0.057
epididymal secretory protein E3-beta [Mus musculus]	18 kDa	45356141	NP_987104	Eddm3b	ENSMUSG00000072575	28.12	7	0.57
elongation factor 1-alpha 1 [Mus musculus]	50 kDa	126032329	NP_034236	Eef1a1	ENSMUSG00000037742	49.75	8	0.33
elongation factor 2 [Mus musculus]	95 kDa	33859482	NP_031933	Eef2	ENSMUSG00000034994	14.06	5	0.097
EF-hand domain-containing family member C2 [Mus musculus]	88 kDa	262050574	NP_083192	Efhc2	ENSMUSG00000025038	8.65	5	0.091
protein EFR3 homolog A [Mus musculus]	93 kDa	54020730	NP_598527	Efr3a	ENSMUSG00000015002	2.16	2	0.039
peroxisomal bifunctional enzyme [Mus musculus]	78 kDa	31541815	NP_076226	Ehhadh	ENSMUSG00000022853	56.24	21	0.48
eukaryotic initiation factor 4A-II isoform a [Mus musculus]	46 kDa	176865892	NP_038534	Eif4a2	ENSMUSG00000022884	3.24	3	0.098
alpha-enolase [Mus musculus]	47 kDa	158853992	NP_075608	Eno1	ENSMUSG00000063524	62.73	11	0.44
ectonucleotide pyrophosphatase/phosphodiesterase family member 1 [Mus musculus]	103 kDa	153792211	NP_032839	Enpp1	ENSMUSG00000037370	10.81	7	0.13
ectonucleotide pyrophosphatase/phosphodiesterase family member 5 precursor [Mus musculus]	54 kDa	14030779	NP_114392	Enpp5	ENSMUSG00000023960	19.47	6	0.23
ectonucleoside triphosphate diphosphohydrolase 2 [Mus musculus]	54 kDa	161484610	NP_033979	Entpd2	ENSMUSG00000015085	2.16	2	0.063
ectonucleoside triphosphate diphosphohydrolase 4 [Mus musculus]	70 kDa	18093090	NP_080450	Entpd4	ENSMUSG00000022066	7.57	5	0.12
ectonucleoside triphosphate diphosphohydrolase 5 isoform a [Mus musculus]	50 kDa	71061460	NP_031673	Entpd5	ENSMUSG00000021236	4.33	3	0.084
ectonucleoside triphosphate diphosphohydrolase 6 [Mus musculus]	50 kDa	83921570	NP_742115	Entpd6	ENSMUSG00000033068	11.9	8	0.31
protein 4.1 isoform 1 [Mus musculus]	96 kDa	190684669	NP_906273	Epb4.1	ENSMUSG00000028906	2.16	2	0.034
epithelial cell adhesion molecule [Mus musculus]	35 kDa	112293275	NP_032558	Epcam	ENSMUSG00000045394	22.71	8	0.42
epoxide hydrolase 1 [Mus musculus]	53 kDa	6753762	NP_034275	Ephx1	ENSMUSG00000038776	4.33	4	0.14
epoxide hydrolase 2 [Mus musculus]	63 kDa	31982393	NP_031966	Ephx2	ENSMUSG00000022040	8.65	8	0.26
epiplakin [Mus musculus]	725 kDa	37537522	NP_659097	Eppk1		7.57	3	0.0087
endoplasmic reticulum aminopeptidase 1 [Mus musculus]	107 kDa	13507656	NP_109636	Erap1	ENSMUSG00000021583	8.65	7	0.099
endoplasmic reticulum-Golgi intermediate compartment protein 1 [Mus musculus]	33 kDa	13385678	NP_080446	Ergic1	ENSMUSG00000001576	10.81	6	0.32
endoplasmic reticulum-Golgi intermediate compartment protein 3 [Mus musculus]	43 kDa	13384938	NP_079792	Ergic3	ENSMUSG00000005881	3.24	3	0.1
endoplasmic reticulum lectin 1 precursor [Mus musculus]	55 kDa	114205437	NP_080021	Erlec1	ENSMUSG00000020311	6.49	4	0.15
erlin-2 [Mus musculus]	38 kDa	23956396	NP_705820	Erlin2	ENSMUSG00000031483	38.93	14	0.61
ERO1-like protein alpha precursor [Mus musculus]	54 kDa	7657067	NP_056589	Ero1l	ENSMUSG00000021831	4.33	3	0.088
ERO1-like protein beta precursor [Mus musculus]	54 kDa	38348230	NP_080460	Ero1lb	ENSMUSG00000057069	5.41	2	0.062
endoplasmic reticulum resident protein 29 precursor [Mus musculus]	29 kDa	19526463	NP_080405	Erp29	ENSMUSG00000029616	37.85	8	0.46
endoplasmic reticulum resident protein 44 precursor [Mus musculus]	47 kDa	19072792	NP_083848	Erp44	ENSMUSG00000028343	28.12	14	0.47
extended synaptotagmin-1 [Mus musculus]	122 kDa	33859650	NP_035973	Esyt1	ENSMUSG00000025366	25.96	10	0.15
extended synaptotagmin-2 [Mus musculus]	94 kDa	67782360	NP_083007	Esyt2	ENSMUSG00000021171	3.24	3	0.063
electron transfer flavoprotein subunit alpha, mitochondrial precursor [Mus musculus]	35 kDa	227500281	NP_663590	Etfa	ENSMUSG00000032314	73.54	15	0.61
electron transfer flavoprotein subunit beta [Mus musculus]	28 kDa	38142460	NP_080971	Etfb	ENSMUSG00000004610	27.04	10	0.45
electron transfer flavoprotein-ubiquinone oxidoreductase, mitochondrial precursor [Mus musculus]	68 kDa	254588014	NP_080070	Etfdh	ENSMUSG00000027809	32.44	14	0.34
protein ETHE1, mitochondrial precursor [Mus musculus]	28 kDa	12963539	NP_075643	Ethe1	ENSMUSG00000064254	2.16	2	0.098
exostosin-like 2 isoform a [Mus musculus]	37 kDa	254553481	NP_067363	Extl2	ENSMUSG00000027963	3.24	3	0.13
ezrin [Mus musculus]	69 kDa	83921618	NP_033536	Ezr	ENSMUSG00000052397	20.55	4	0.089
fatty-acid amide hydrolase 1 [Mus musculus]	63 kDa	226443015	NP_034303	Faah	ENSMUSG00000034171	24.87	14	0.38
fatty acid-binding protein 9 [Mus musculus]	15 kDa	40254574	NP_035728	Fabp9	ENSMUSG00000027528	114.64	8	0.63
fatty acid desaturase 1 [Mus musculus]	52 kDa	22164784	NP_666206	Fads1	ENSMUSG00000010663	7.57	4	0.13
fatty acid desaturase 2 [Mus musculus]	52 kDa	9790071	NP_062673	Fads2	ENSMUSG00000024665	5.41	2	0.059
FAS-associated factor 2 [Mus musculus]	52 kDa	158533976	NP_848484	Faf2	ENSMUSG00000025873	11.9	6	0.21
fumarylacetoacetate hydrolase domain-containing protein 1 [Mus musculus]	25 kDa	12963697	NP_075969	Fahd1	ENSMUSG00000045316	8.65	5	0.41
fumarylacetoacetate hydrolase domain-containing protein 2A [Mus musculus]	35 kDa	29366814	NP_083905	Fahd2a	ENSMUSG00000027371	33.53	10	0.54
growth and transformation-dependent protein [Mus musculus]	18 kDa	21312546	NP_081618	Fam162a	ENSMUSG00000003955	15.14	6	0.29
hypothetical protein LOC68222 [Mus musculus]	37 kDa	21311859	NP_080900	Fam166a	ENSMUSG00000026969	11.9	8	0.36
hypothetical protein LOC100101807 [Mus musculus]	24 kDa	153945763	NP_001093586	Fam177a	ENSMUSG00000073083	2.16	2	0.12
PREDICTED: protein FAM18B-like [Mus musculus]	30 kDa	149262150	XP_001474238	Fam18b	ENSMUSG00000014177	2.16	2	0.091
glycosaminoglycan xylosylkinase precursor [Mus musculus]	47 kDa	21703824	NP_663388	Fam20b	ENSMUSG00000033557	25.96	9	0.34
family 3, member A protein precursor [Mus musculus]	25 kDa	21313538	NP_079749	Fam3a	ENSMUSG00000031399	21.63	4	0.3
D6Wsu176e protein precursor [Mus musculus]	25 kDa	42734496	NP_613053	Fam3c	ENSMUSG00000029672	168.71	13	0.62
hypothetical protein LOC78252 [Mus musculus]	64 kDa	160333214	NP_084345	Fam55b	ENSMUSG00000032028	3.24	2	0.05
family with sequence similarity 71, member B [Mus musculus]	69 kDa	62000656	NP_001013805	Fam71b	ENSMUSG00000020401	8.65	4	0.1
regulator of microtubule dynamics protein 3 [Mus musculus]	52 kDa	85701644	NP_001028308	Fam82a2	ENSMUSG00000070730	8.65	2	0.079
regulator of microtubule dynamics protein 1 [Mus musculus]	35 kDa	31560255	NP_079752	Fam82b	ENSMUSG00000028229	3.24	2	0.089
fatty acyl-CoA reductase 1 [Mus musculus]	59 kDa	68448551	NP_081655	Far1	ENSMUSG00000030759	11.9	8	0.19
phenylalanyl-tRNA synthetase, mitochondrial isoform 1 [Mus musculus]	52 kDa	22267456	NP_077236	Fars2	ENSMUSG00000021420	2.16	2	0.053
phenylalanyl-tRNA synthetase beta chain [Mus musculus]	66 kDa	31981400	NP_035941	Farsb	ENSMUSG00000026245	2.16	2	0.053
fatty acid synthase [Mus musculus]	272 kDa	93102409	NP_032014	Fasn	ENSMUSG00000025153	10.81	9	0.053
farnesyl pyrophosphate synthase [Mus musculus]	41 kDa	19882207	NP_608219	Fdps	ENSMUSG00000059743	2.16	2	0.082
NADPH:adrenodoxin oxidoreductase, mitochondrial precursor [Mus musculus]	54 kDa	6679767	NP_032023	Fdxr	ENSMUSG00000018861	2.16	2	0.055
ferrochelatase, mitochondrial [Mus musculus]	47 kDa	20452466	NP_032024	Fech	ENSMUSG00000024588	18.39	9	0.37
fibrinogen, alpha polypeptide isoform 1 [Mus musculus]	87 kDa	167555029	NP_001104518	Fga	ENSMUSG00000028001	6.49	2	0.032
fumarate hydratase, mitochondrial precursor [Mus musculus]	54 kDa	226823367	NP_034339	Fh1	ENSMUSG00000026526	46.5	16	0.49
bis(5'-adenosyl)-triphosphatase [Mus musculus]	17 kDa	6753862	NP_034340	Fhit	ENSMUSG00000060579	6.49	5	0.39
mitochondrial fission 1 protein isoform 1 [Mus musculus]	17 kDa	13384998	NP_079838	Fis1	ENSMUSG00000019054	7.57	4	0.32
peptidyl-prolyl cis-trans isomerase FKBP11 precursor [Mus musculus]	22 kDa	15277331	NP_077131	Fkbp11	ENSMUSG00000003355	31.36	4	0.29
peptidyl-prolyl cis-trans isomerase FKBP2 precursor [Mus musculus]	15 kDa	261824055	NP_001159840	Fkbp2	ENSMUSG00000056629	19.47	9	0.64
peptidyl-prolyl cis-trans isomerase FKBP8 isoform b [Mus musculus]	44 kDa	161484656	NP_034353	Fkbp8	ENSMUSG00000019428	18.39	5	0.19
fukutin-related protein [Mus musculus]	55 kDa	27734120	NP_775606	Fkrp	ENSMUSG00000048920	5.41	3	0.085
filaggrin-2 [Mus musculus]	251 kDa	84370015	NP_001013826	Flg2	ENSMUSG00000049133	8.65	2	0.013
filamin-A [Mus musculus]	280 kDa	125347376	NP_034357	Flna	ENSMUSG00000031328	14.06	8	0.05
filamin-B [Mus musculus]	277 kDa	145966915	NP_598841	Flnb	ENSMUSG00000025278	33.53	22	0.13
flotillin-1 [Mus musculus]	48 kDa	6679809	NP_032053	Flot1	ENSMUSG00000059714	8.65	6	0.19
flotillin-2 isoform 2 [Mus musculus]	42 kDa	6679811	NP_032054	Flot2	ENSMUSG00000061981	2.16	2	0.063
glutamate carboxypeptidase 2 isoform 1 [Mus musculus]	85 kDa	228008367	NP_058050	Folh1	ENSMUSG00000001773	17.3	11	0.22
folylpolyglutamate synthase, mitochondrial precursor [Mus musculus]	65 kDa	172088163	NP_034366	Fpgs	ENSMUSG00000009566	2.16	2	0.068
fibrous sheath CABYR-binding protein [Mus musculus]	114 kDa	253795534	NP_001156743	Fscb	ENSMUSG00000043060	3.24	3	0.067
fascin-3 [Mus musculus]	56 kDa	31982710	NP_062515	Fscn3	ENSMUSG00000029707	3.24	2	0.088
PREDICTED: hypothetical protein LOC241516 [Mus musculus]	783 kDa	309264486	XP_918762	Fsip2	ENSMUSG00000075249	78.95	33	0.065
ferritin light chain 1 [Mus musculus]	21 kDa	114326466	NP_034370	Ftl1	ENSMUSG00000050708	4.33	4	0.25
FUN14 domain-containing protein 2 [Mus musculus]	17 kDa	262050556	NP_080402	Fundc2	ENSMUSG00000031198	3.24	2	0.3
galactoside 2-alpha-L-fucosyltransferase 1 [Mus musculus]	42 kDa	49355810	NP_032077	Fut1	ENSMUSG00000008461	4.33	2	0.074
alpha-(1,3)-fucosyltransferase [Mus musculus]	49 kDa	6753920	NP_034372	Fut4	ENSMUSG00000049307	7.57	5	0.17
alpha-(1,6)-fucosyltransferase [Mus musculus]	67 kDa	31560444	NP_058589	Fut8	ENSMUSG00000021065	6.49	6	0.15
glucose-6-phosphatase 3 [Mus musculus]	39 kDa	47271524	NP_787949	G6pc3	ENSMUSG00000034793	6.49	4	0.21
glucose-6-phosphate 1-dehydrogenase X [Mus musculus]	59 kDa	6996917	NP_032088	G6pdx	ENSMUSG00000031400	6.49	5	0.14
galactose-3-O-sulfotransferase 4 [Mus musculus]	54 kDa	84370027	NP_001028588	Gal3st4	ENSMUSG00000075593	4.33	4	0.1
galactocerebrosidase precursor [Mus musculus]	77 kDa	93102411	NP_032105	Galc	ENSMUSG00000021003	2.16	2	0.057
N-acetylgalactosamine-6-sulfatase precursor [Mus musculus]	58 kDa	171184398	NP_057931	Galns	ENSMUSG00000015027	2.16	2	0.048
polypeptide N-acetylgalactosaminyltransferase 1 [Mus musculus]	64 kDa	237874259	NP_038842	Galnt1	ENSMUSG00000000420	33.53	17	0.38
polypeptide N-acetylgalactosaminyltransferase 10 [Mus musculus]	69 kDa	46877107	NP_598950	Galnt10	ENSMUSG00000020520	11.9	5	0.14
polypeptide N-acetylgalactosaminyltransferase 12 [Mus musculus]	67 kDa	27370010	NP_766281	Galnt12	ENSMUSG00000039774	22.71	13	0.37
polypeptide N-acetylgalactosaminyltransferase 14 [Mus musculus]	64 kDa	254910954	NP_082140	Galnt14	ENSMUSG00000024064	4.33	2	0.051
polypeptide N-acetylgalactosaminyltransferase 2 [Mus musculus]	65 kDa	46877109	NP_644678	Galnt2	ENSMUSG00000089704	56.24	20	0.4
polypeptide N-acetylgalactosaminyltransferase 3 [Mus musculus]	73 kDa	162951828	NP_056551	Galnt3	ENSMUSG00000026994	12.98	7	0.16
polypeptide N-acetylgalactosaminyltransferase 4 [Mus musculus]	67 kDa	7657112	NP_056552	Galnt4	ENSMUSG00000090035	5.41	2	0.069
N-acetylgalactosaminyltransferase 7 isoform 1 [Mus musculus]	75 kDa	269784707	NP_653332	Galnt7	ENSMUSG00000031608	22.71	10	0.23
neutral alpha-glucosidase AB [Mus musculus]	109 kDa	6679891	NP_032086	Ganab	ENSMUSG00000071650	64.89	22	0.4
glyceraldehyde-3-phosphate dehydrogenase, testis-specific [Mus musculus]	47 kDa	6679939	NP_032111	Gapdhs	ENSMUSG00000061099	114.64	15	0.58
glycine amidinotransferase, mitochondrial precursor [Mus musculus]	48 kDa	13385454	NP_080237	Gatm	ENSMUSG00000027199	9.73	6	0.2
protein NipSnap homolog 2 [Mus musculus]	33 kDa	160298168	NP_032121	Gbas	ENSMUSG00000029432	19.47	6	0.38
Golgi-specific brefeldin A-resistance guanine nucleotide exchange factor 1 [Mus musculus]	207 kDa	52138536	NP_849261	Gbf1	ENSMUSG00000025224	36.77	16	0.12
2-amino-3-ketobutyrate coenzyme A ligase, mitochondrial isoform a [Mus musculus]	45 kDa	240120117	NP_038875	Gcat	ENSMUSG00000006378	29.2	11	0.44
GRIP and coiled-coil domain-containing protein 2 [Mus musculus]	195 kDa	61742806	NP_081651	Gcc2	ENSMUSG00000038039	32.44	16	0.14
glutaryl-CoA dehydrogenase, mitochondrial precursor [Mus musculus]	49 kDa	113680425	NP_032123	Gcdh	ENSMUSG00000003809	23.79	9	0.32
GCN1 general control of amino-acid synthesis 1-like 1 [Mus musculus]	293 kDa	112807186	NP_766307	Gcn1l1	ENSMUSG00000041638	6.49	4	0.021
glucosaminyl transferase 4, core 2 [Mus musculus]	53 kDa	260593704	NP_001159537	Gcnt4	ENSMUSG00000091387	28.12	12	0.4
PREDICTED: glycine cleavage system H protein, mitochondrial-like [Mus musculus]	19 kDa	94394659	XP_978753	Gcsh	ENSMUSG00000034424	11.9	2	0.18
glycerophosphodiester phosphodiesterase 1 [Mus musculus]	38 kDa	9625018	NP_062526	Gde1	ENSMUSG00000033917	2.16	2	0.091
rab GDP dissociation inhibitor beta [Mus musculus]	51 kDa	116089273	NP_032138	Gdi2	ENSMUSG00000021218	2.16	2	0.067
glycerophosphodiester phosphodiesterase domain-containing protein 1 [Mus musculus]	36 kDa	23956140	NP_079914	Gdpd1	ENSMUSG00000061666	9.73	6	0.25
elongation factor G, mitochondrial precursor [Mus musculus]	84 kDa	170650599	NP_613057	Gfm1	ENSMUSG00000027774	4.33	4	0.1
ribosome-releasing factor 2, mitochondrial isoform 1 [Mus musculus]	86 kDa	225690549	NP_796240	Gfm2	ENSMUSG00000021666	9.73	7	0.15
gamma-glutamyltranspeptidase 1 [Mus musculus]	62 kDa	6679995	NP_032142	Ggt1	ENSMUSG00000006345	36.77	11	0.26
gap junction alpha-1 protein [Mus musculus]	43 kDa	6753992	NP_034418	Gja1	ENSMUSG00000050953	3.24	2	0.063
glycerol kinase 2 [Mus musculus]	61 kDa	6754000	NP_034424	Gk2	ENSMUSG00000050553	35.69	11	0.36
beta-galactosidase precursor [Mus musculus]	73 kDa	6753190	NP_033882	Glb1	ENSMUSG00000045594	7.57	6	0.12
beta-galactosidase-1-like protein 2 [Mus musculus]	74 kDa	24418925	NP_722498	Glb1l2	ENSMUSG00000036395	44.34	22	0.5
D-glucuronyl C5-epimerase [Mus musculus]	70 kDa	65301488	NP_201577	Glce	ENSMUSG00000032252	16.22	7	0.19
glycine dehydrogenase [decarboxylating], mitochondrial precursor [Mus musculus]	113 kDa	20070408	NP_613061	Gldc	ENSMUSG00000024827	6.49	6	0.099
Golgi apparatus protein 1 precursor [Mus musculus]	134 kDa	6677905	NP_033175	Glg1	ENSMUSG00000003316	69.21	24	0.35
GLI pathogenesis-related 1 like 1 [Mus musculus]	27 kDa	226443038	NP_081294	Glipr1l1	ENSMUSG00000020213	5.41	4	0.24
glyoxalase domain-containing protein 4 [Mus musculus]	33 kDa	255003777	NP_080305	Glod4	ENSMUSG00000017286	18.39	6	0.29
glutaminase isoform 1 [Mus musculus]	74 kDa	124487313	NP_001074550	Gls	ENSMUSG00000026103	8.65	6	0.15
glycosyltransferase 8 domain-containing protein 1 [Mus musculus]	42 kDa	260763885	NP_083902	Glt8d1	ENSMUSG00000021916	3.24	3	0.16
glutamate dehydrogenase 1, mitochondrial precursor [Mus musculus]	61 kDa	6680027	NP_032159	Glud1	ENSMUSG00000021794	44.34	21	0.53
glutamine synthetase [Mus musculus]	42 kDa	31982332	NP_032157	Glul	ENSMUSG00000026473	31.36	8	0.34
PREDICTED: cytochrome c, somatic-like isoform 2 [Mus musculus]	12 kDa	149270456	XP_001478454	Gm10053	ENSMUSG00000058927	3.24	2	0.25
peptidyl-prolyl cis-trans isomerase A [Mus musculus]	18 kDa	6679439	NP_032933	Gm10123	ENSMUSG00000062933	5.41	3	0.34
PREDICTED: ATP synthase subunit g, mitochondrial-like [Mus musculus]	11 kDa	149253631	XP_001478505	Gm10221		37.85	5	0.48
PREDICTED: transmembrane emp24 domain-containing protein 2-like [Mus musculus]	23 kDa	149259896	XP_001478063	Gm10698		55.16	5	0.31
beta-galactosidase-like protein [Mus musculus]	73 kDa	294610675	NP_001170980	Gm1110	ENSMUSG00000079644	14.06	9	0.16
PREDICTED: 60S ribosomal protein L27 [Mus musculus]	16 kDa	149262383	XP_001473243	Gm11518		3.24	3	0.3
hypothetical protein LOC229588 precursor [Mus musculus]	38 kDa	67625729	NP_001020012	Gm128	ENSMUSG00000068860	12.98	3	0.14
PREDICTED: 60S ribosomal protein L21-like [Mus musculus]	19 kDa	149249111	XP_001476570	Gm13370		7.57	2	0.16
PREDICTED: uncharacterized protein KIAA1683 [Mus musculus]	141 kDa	149258833	XP_917761	Gm16486		19.47	9	0.098
hypothetical protein LOC381667 [Mus musculus]	14 kDa	85701975	NP_001028631	Gm1679	ENSMUSG00000072754	2.16	2	0.2
prostate and testis expressed E [Mus musculus]	13 kDa	264681530	NP_001161145	Gm17727	ENSMUSG00000090738	3.24	2	0.3
PREDICTED: 60S ribosomal protein L10-like [Mus musculus]	25 kDa	149259021	XP_001477595	Gm3405		7.57	3	0.24
PREDICTED: interferon-induced very large GTPase 1-like isoform 1 [Mus musculus]	281 kDa	149257690	XP_001478548	Gm4070	ENSMUSG00000078606	10.81	9	0.048
PREDICTED: acyl carrier protein, mitochondrial-like [Mus musculus]	17 kDa	149258261	XP_001480523	Gm4459		9.73	2	0.096
hypothetical protein LOC210155 [Mus musculus]	21 kDa	46559428	NP_808261	Gm4763	ENSMUSG00000058717	6.49	2	0.17
flavin-containing monooxygenase 13 [Mus musculus]	62 kDa	256221758	NP_001157778	Gm4846	ENSMUSG00000086056	336.34	29	0.64
PREDICTED: 60S ribosomal protein L6-like [Mus musculus]	33 kDa	82880886	XP_890389	Gm6136		18.39	3	0.18
proteolipid protein 2 [Mus musculus]	17 kDa	9790169	NP_062729	Gm6169	ENSMUSG00000057762	8.65	2	0.18
epididymis-specific protein isoform 1 [Mus musculus]	19 kDa	294459930	NP_001170887	Gm6792	ENSMUSG00000053367	4.33	2	0.15
transmembrane protein C5orf28 homolog [Mus musculus]	27 kDa	295054228	NP_001034333	Gm7120	ENSMUSG00000074634	3.24	2	0.092
hypothetical protein LOC328788 precursor [Mus musculus]	11 kDa	85702211	NP_001030043	Gm749	ENSMUSG00000024224	2.16	2	0.27
PREDICTED: 60S acidic ribosomal protein P0-like [Mus musculus]	34 kDa	309266351	XP_003086742	Gm8730	ENSMUSG00000063696	24.87	9	0.42
hypothetical protein LOC380730 [Mus musculus]	165 kDa	268370275	NP_001028606	Gm884	ENSMUSG00000034239	5.41	3	0.031
60S ribosomal protein L12 [Mus musculus]	18 kDa	160333553	NP_033102	Gm9396	ENSMUSG00000063328	11.9	5	0.49
guanine nucleotide-binding protein subunit alpha-11 [Mus musculus]	42 kDa	6754004	NP_034431	Gna11	ENSMUSG00000034781	12.98	8	0.32
guanine nucleotide-binding protein subunit alpha-13 [Mus musculus]	44 kDa	89001109	NP_034433	Gna13	ENSMUSG00000020611	2.16	2	0.072
guanine nucleotide-binding protein G(i) subunit alpha-2 [Mus musculus]	40 kDa	41054806	NP_032164	Gnai2	ENSMUSG00000032562	22.71	11	0.41
guanine nucleotide-binding protein G(k) subunit alpha [Mus musculus]	41 kDa	33563256	NP_034436	Gnai3	ENSMUSG00000000001	10.81	4	0.19
guanine nucleotide-binding protein G(q) subunit alpha [Mus musculus]	42 kDa	84662745	NP_032165	Gnaq	ENSMUSG00000024639	4.33	2	0.17
protein ALEX isoform f [Mus musculus]	120 kDa	117959921	NP_001070975	Gnas	ENSMUSG00000027523	2.16	2	0.033
guanine nucleotide-binding protein G(I)/G(S)/G(T) subunit beta-1 [Mus musculus]	37 kDa	229608938	NP_001153488	Gnb1	ENSMUSG00000029064	10.81	4	0.37
guanine nucleotide-binding protein G(I)/G(S)/G(T) subunit beta-2 [Mus musculus]	37 kDa	13937391	NP_034442	Gnb2	ENSMUSG00000029713	11.9	9	0.37
guanine nucleotide-binding protein subunit beta-2-like 1 [Mus musculus]	35 kDa	6680047	NP_032169	Gnb2l1	ENSMUSG00000020372	6.49	5	0.21
guanine nucleotide-binding protein G(I)/G(S)/G(O) subunit gamma-12 [Mus musculus]	8 kDa	13384618	NP_079554	Gng12	ENSMUSG00000036402	5.41	2	0.38
dihydroxyacetone phosphate acyltransferase [Mus musculus]	77 kDa	160298207	NP_034452	Gnpat	ENSMUSG00000031985	6.49	5	0.086
Golgin subfamily A member 2 isoform b [Mus musculus]	113 kDa	124378030	NP_001074437	Golga2	ENSMUSG00000002546	19.47	10	0.17
Golgin subfamily A member 4 [Mus musculus]	258 kDa	20127150	NP_061218	Golga4	ENSMUSG00000038708	3.24	3	0.021
Golgin subfamily A member 5 [Mus musculus]	82 kDa	7305095	NP_038775	Golga5	ENSMUSG00000021192	57.32	19	0.37
Golgin subfamily A member 7 [Mus musculus]	16 kDa	109809743	NP_065610	Golga7	ENSMUSG00000015341	2.16	2	0.18
golgi autoantigen, golgin subfamily b, macrogolgin 1 [Mus musculus]	370 kDa	226958601	NP_084311	Golgb1	ENSMUSG00000034243	230.35	68	0.32
Golgi integral membrane protein 4 [Mus musculus]	77 kDa	30424814	NP_780402	Golim4	ENSMUSG00000034109	7.57	5	0.11
Golgi membrane protein 1 [Mus musculus]	44 kDa	78190500	NP_001030294	Golm1	ENSMUSG00000021556	14.06	7	0.23
Golgi phosphoprotein 3 [Mus musculus]	34 kDa	14140240	NP_079949	Golph3	ENSMUSG00000022200	16.22	6	0.28
vesicle transport protein GOT1B [Mus musculus]	15 kDa	13385354	NP_080148	Golt1b	ENSMUSG00000030245	12.98	4	0.28
RAB6-interacting golgin [Mus musculus]	41 kDa	31559831	NP_849214	Gorab	ENSMUSG00000040124	4.33	3	0.092
Golgi reassembly-stacking protein 1 [Mus musculus]	47 kDa	30350202	NP_083252	Gorasp1	ENSMUSG00000032513	3.24	2	0.081
Golgi reassembly-stacking protein 2 [Mus musculus]	47 kDa	224967109	NP_081628	Gorasp2	ENSMUSG00000014959	6.49	3	0.11
Golgi SNAP receptor complex member 1 [Mus musculus]	28 kDa	31542904	NP_058090	Gosr1	ENSMUSG00000010392	29.2	6	0.33
Golgi SNAP receptor complex member 2 [Mus musculus]	25 kDa	24528553	NP_062624	Gosr2	ENSMUSG00000020946	7.57	4	0.29
aspartate aminotransferase, mitochondrial [Mus musculus]	47 kDa	6754036	NP_034455	Got2	ENSMUSG00000031672	302.81	22	0.67
glycerol-3-phosphate acyltransferase 1, mitochondrial precursor [Mus musculus]	94 kDa	34536827	NP_032175	Gpam	ENSMUSG00000024978	2.16	2	0.028
glypican-4 precursor [Mus musculus]	63 kDa	238624186	NP_032176	Gpc4	ENSMUSG00000031119	3.24	3	0.074
glycerol-3-phosphate dehydrogenase [NAD+], cytoplasmic [Mus musculus]	38 kDa	6753966	NP_034401	Gpd1	ENSMUSG00000023019	23.79	12	0.54
glycerol-3-phosphate dehydrogenase 1-like protein [Mus musculus]	38 kDa	257467604	NP_780589	Gpd1l	ENSMUSG00000050627	5.41	4	0.25
glycerol-3-phosphate dehydrogenase, mitochondrial precursor [Mus musculus]	81 kDa	224922803	NP_034404	Gpd2	ENSMUSG00000026827	80.03	29	0.58
G-protein coupled receptor 64 isoform 2 [Mus musculus]	109 kDa	119943131	NP_001073326	Gpr64	ENSMUSG00000031298	10.81	4	0.058
alanine aminotransferase 2 [Mus musculus]	58 kDa	27805389	NP_776291	Gpt2	ENSMUSG00000031700	6.49	5	0.18
glutathione peroxidase 1 [Mus musculus]	22 kDa	84871986	NP_032186	Gpx1	ENSMUSG00000063856	12.98	4	0.41
phospholipid hydroperoxide glutathione peroxidase, nuclear isoform 1 precursor [Mus musculus]	29 kDa	90903233	NP_001032830	Gpx4	ENSMUSG00000075706	57.32	9	0.35
epididymal secretory glutathione peroxidase precursor [Mus musculus]	25 kDa	171543846	NP_034473	Gpx5	ENSMUSG00000004344	80.03	9	0.42
glutathione peroxidase 7 precursor [Mus musculus]	21 kDa	13195626	NP_077160	Gpx7	ENSMUSG00000028597	3.24	2	0.13
probable glutathione peroxidase 8 [Mus musculus]	24 kDa	21312336	NP_081403	Gpx8	ENSMUSG00000021760	4.33	2	0.11
glyoxylate reductase/hydroxypyruvate reductase [Mus musculus]	35 kDa	17933768	NP_525028	Grhpr	ENSMUSG00000035637	21.63	8	0.36
granulins [Mus musculus]	65 kDa	224967126	NP_032201	Grn	ENSMUSG00000034708	11.9	6	0.15
grpE protein homolog 1, mitochondrial precursor [Mus musculus]	24 kDa	13277394	NP_077798	Grpel1	ENSMUSG00000029198	16.22	5	0.33
gelsolin precursor [Mus musculus]	86 kDa	28916693	NP_666232	Gsn	ENSMUSG00000026879	10.81	7	0.17
glutathione S-transferase kappa 1 [Mus musculus]	26 kDa	21313138	NP_083831	Gstk1	ENSMUSG00000029864	30.28	10	0.52
glutathione S-transferase Mu 1 [Mus musculus]	26 kDa	6754084	NP_034488	Gstm1	ENSMUSG00000058135	4.33	3	0.27
glutathione S-transferase Mu 2 [Mus musculus]	26 kDa	6680121	NP_032209	Gstm2	ENSMUSG00000040562	11.9	6	0.38
glutathione S-transferase Mu 5 [Mus musculus]	27 kDa	6754086	NP_034490	Gstm5	ENSMUSG00000004032	73.54	14	0.59
glutathione S-transferase Mu 7 [Mus musculus]	26 kDa	113679874	NP_080948	Gstm7	ENSMUSG00000004035	7.57	3	0.34
glutathione S-transferase omega-2 [Mus musculus]	29 kDa	225007547	NP_080895	Gsto2	ENSMUSG00000025069	9.73	4	0.21
glutathione S-transferase P 1 [Mus musculus]	24 kDa	10092608	NP_038569	Gstp1	ENSMUSG00000060803	2.16	2	0.15
glutathione S-transferase, theta 3 [Mus musculus]	27 kDa	21536248	NP_598755	Gstt3	ENSMUSG00000001665	3.24	3	0.18
maleylacetoacetate isomerase [Mus musculus]	24 kDa	6754092	NP_034493	Gstz1	ENSMUSG00000021033	18.39	7	0.57
GTP binding protein 5 [Mus musculus]	44 kDa	134031950	NP_001076798	Gtpbp5	ENSMUSG00000039069	2.16	2	0.089
guanylate kinase isoform 1 [Mus musculus]	24 kDa	226874887	NP_032219	Guk1	ENSMUSG00000020444	2.16	2	0.14
beta-glucuronidase precursor [Mus musculus]	74 kDa	6754098	NP_034498	Gusb	ENSMUSG00000025534	5.41	3	0.086
glycerol kinase isoform 2 [Mus musculus]	61 kDa	46909579	NP_997609	Gyk	ENSMUSG00000025059	20.55	8	0.32
glycerol kinase-like 1 [Mus musculus]	60 kDa	49355801	NP_034423	Gykl1	ENSMUSG00000053624	28.12	14	0.42
minor histocompatibility antigen H13 isoform 2 [Mus musculus]	42 kDa	18034682	NP_034506	H13	ENSMUSG00000019188	9.73	4	0.2
histone H1.0 [Mus musculus]	21 kDa	31560697	NP_032223	H1f0	ENSMUSG00000048769	6.49	2	0.12
histone H2A.V [Mus musculus]	14 kDa	256773209	NP_084214	H2afv	ENSMUSG00000041126	5.41	2	0.39
core histone macro-H2A.1 isoform 2 [Mus musculus]	40 kDa	283945572	NP_001152985	H2afy	ENSMUSG00000015937	14.06	3	0.16
H-2 class I histocompatibility antigen, L-D alpha chain precursor [Mus musculus]	41 kDa	133778955	NP_034510	H2-D1	ENSMUSG00000073411	10.81	5	0.19
estradiol 17-beta-dehydrogenase 8 [Mus musculus]	27 kDa	157951743	NP_038571	H2-Ke6	ENSMUSG00000073422	41.1	12	0.68
selenoprotein S [Mus musculus]	22 kDa	111119010	NP_077759	H47	ENSMUSG00000075701	6.49	2	0.15
GDH/6PGL endoplasmic bifunctional protein [Mus musculus]	90 kDa	31982147	NP_775547	H6pd	ENSMUSG00000028980	4.33	4	0.084
2-hydroxyacyl-CoA lyase 1 [Mus musculus]	64 kDa	31560355	NP_064359	Hacl1	ENSMUSG00000021884	6.49	6	0.17
hydroxyacyl-coenzyme A dehydrogenase, mitochondrial precursor [Mus musculus]	34 kDa	111038118	NP_032238	Hadh	ENSMUSG00000027984	75.7	11	0.65
trifunctional enzyme subunit alpha, mitochondrial precursor [Mus musculus]	83 kDa	33859811	NP_849209	Hadha	ENSMUSG00000025745	202.24	33	0.62
trifunctional enzyme subunit beta, mitochondrial precursor [Mus musculus]	51 kDa	21704100	NP_663533	Hadhb	ENSMUSG00000059447	83.27	23	0.64
hydroxyacylglutathione hydrolase, mitochondrial isoform 1 precursor [Mus musculus]	34 kDa	227499238	NP_077246	Hagh	ENSMUSG00000024158	3.24	3	0.13
histidine ammonia-lyase [Mus musculus]	72 kDa	6754152	NP_034531	Hal	ENSMUSG00000020017	23.79	4	0.082
probable histidyl-tRNA synthetase, mitochondrial precursor [Mus musculus]	57 kDa	18079343	NP_542367	Hars2	ENSMUSG00000019143	6.49	5	0.14
hemoglobin alpha, adult chain 2 [Mus musculus]	15 kDa	145301549	NP_001077424	Hba-a1	ENSMUSG00000069919	10.81	6	0.58
hemoglobin subunit beta-2 [Mus musculus]	16 kDa	17647499	NP_058652	Hbb-b2	ENSMUSG00000073940	40.01	3	0.69
cytochrome c-type heme lyase [Mus musculus]	31 kDa	225543251	NP_032248	Hccs	ENSMUSG00000031352	4.33	2	0.088
haloacid dehalogenase-like hydrolase domain-containing protein 3 [Mus musculus]	28 kDa	21312204	NP_077219	Hdhd3	ENSMUSG00000038422	14.06	5	0.33
HEAT repeat-containing protein 7B2 [Mus musculus]	180 kDa	260593706	NP_001159538	Heatr7b2	ENSMUSG00000022155	4.33	3	0.028
beta-hexosaminidase subunit alpha precursor [Mus musculus]	61 kDa	67514549	NP_034551	Hexa	ENSMUSG00000025232	4.33	3	0.093
beta-hexosaminidase subunit beta precursor [Mus musculus]	61 kDa	6754186	NP_034552	Hexb	ENSMUSG00000021665	19.47	4	0.11
protein-cysteine N-palmitoyltransferase HHAT-like protein [Mus musculus]	56 kDa	251823939	NP_083371	Hhatl	ENSMUSG00000032523	2.16	2	0.05
3-hydroxyisobutyrate dehydrogenase, mitochondrial precursor [Mus musculus]	35 kDa	21704140	NP_663542	Hibadh	ENSMUSG00000029776	64.89	12	0.51
3-hydroxyisobutyryl-CoA hydrolase, mitochondrial precursor [Mus musculus]	43 kDa	22122625	NP_666220	Hibch	ENSMUSG00000041426	32.44	16	0.52
histidine triad nucleotide-binding protein 2, mitochondrial precursor [Mus musculus]	17 kDa	110625719	NP_081147	Hint2	ENSMUSG00000028470	15.14	5	0.5
histone H1.4 [Mus musculus]	22 kDa	13430890	NP_056602	Hist1h1e	ENSMUSG00000051627	5.41	2	0.11
histone H2B type 1-A [Mus musculus]	14 kDa	28316750	NP_783594	Hist1h2ba	ENSMUSG00000050799	8.65	2	0.25
histone H2B type 1-P [Mus musculus]	16 kDa	160420308	NP_835509	Hist1h2bp	ENSMUSG00000069308	64.89	2	0.3
histone H4 [Mus musculus]	11 kDa	21361209	NP_291074	Hist1h4h	ENSMUSG00000060981	36.77	8	0.52
histone H2A type 2-A [Mus musculus]	14 kDa	20799907	NP_038577	Hist2h2aa2	ENSMUSG00000064220	29.2	5	0.51
hexokinase-1 isoform HK1 [Mus musculus]	102 kDa	225735584	NP_001139572	Hk1	ENSMUSG00000037012	51.91	25	0.37
hexokinase-2 [Mus musculus]	103 kDa	7305143	NP_038848	Hk2	ENSMUSG00000000628	29.2	14	0.25
hydroxymethylglutaryl-CoA lyase, mitochondrial precursor [Mus musculus]	34 kDa	171543858	NP_032280	Hmgcl	ENSMUSG00000028672	41.1	11	0.45
hydroxymethylglutaryl-CoA synthase, mitochondrial precursor [Mus musculus]	57 kDa	31560689	NP_032282	Hmgcs2	ENSMUSG00000027875	3.24	2	0.037
heme oxygenase 2 [Mus musculus]	36 kDa	209862939	NP_001129538	Hmox2	ENSMUSG00000004070	11.9	10	0.4
heterogeneous nuclear ribonucleoprotein K [Mus musculus]	51 kDa	13384620	NP_079555	Hnrnpk	ENSMUSG00000021546	3.24	2	0.058
dihydrodipicolinate synthase-like, mitochondrial precursor [Mus musculus]	35 kDa	13385656	NP_080428	Hoga1	ENSMUSG00000025176	6.49	6	0.33
hippocalcin-like protein 1 [Mus musculus]	22 kDa	7949055	NP_057886	Hpcal1	ENSMUSG00000071379	3.24	2	0.13
4-hydroxyphenylpyruvate dioxygenase-like protein [Mus musculus]	40 kDa	22122847	NP_666368	Hpdl	ENSMUSG00000043155	16.22	9	0.42
heparan sulfate 2-O-sulfotransferase 1 [Mus musculus]	42 kDa	170172560	NP_035958	Hs2st1	ENSMUSG00000040151	8.65	4	0.17
iron-sulfur cluster co-chaperone protein HscB, mitochondrial precursor [Mus musculus]	27 kDa	225703114	NP_705799	Hscb	ENSMUSG00000043510	5.41	3	0.19
3-hydroxyacyl-CoA dehydrogenase type-2 [Mus musculus]	27 kDa	61888838	NP_058043	Hsd17b10	ENSMUSG00000025260	87.6	16	0.81
estradiol 17-beta-dehydrogenase 11 [Mus musculus]	33 kDa	16716597	NP_444492	Hsd17b11	ENSMUSG00000029311	12.98	8	0.5
estradiol 17-beta-dehydrogenase 12 [Mus musculus]	35 kDa	9789991	NP_062631	Hsd17b12	ENSMUSG00000027195	20.55	10	0.44
peroxisomal multifunctional enzyme type 2 [Mus musculus]	79 kDa	31982273	NP_032318	Hsd17b4	ENSMUSG00000024507	100.58	22	0.44
3-keto-steroid reductase [Mus musculus]	37 kDa	87162470	NP_034606	Hsd17b7	ENSMUSG00000026675	4.33	3	0.17
inactive hydroxysteroid dehydrogenase-like protein 1 [Mus musculus]	37 kDa	30424792	NP_780394	Hsdl1	ENSMUSG00000034189	15.14	9	0.42
hydroxysteroid dehydrogenase-like protein 2 [Mus musculus]	54 kDa	125656150	NP_077217	Hsdl2	ENSMUSG00000028383	15.14	11	0.36
heat shock protein HSP 90-beta [Mus musculus]	83 kDa	40556608	NP_032328	Hsp90ab1	ENSMUSG00000023944	16.22	4	0.1
endoplasmin [Mus musculus]	92 kDa	6755863	NP_035761	Hsp90b1	ENSMUSG00000020048	355.81	51	0.61
heat shock 70 kDa protein 13 precursor [Mus musculus]	52 kDa	30089677	NP_084477	Hspa13	ENSMUSG00000032932	2.16	2	0.053
heat shock 70 kDa protein 1-like [Mus musculus]	71 kDa	124339838	NP_038586	Hspa1l	ENSMUSG00000007033	17.3	2	0.089
heat shock-related 70 kDa protein 2 [Mus musculus]	70 kDa	31560686	NP_032327	Hspa2	ENSMUSG00000059970	27.04	5	0.21
78 kDa glucose-regulated protein precursor [Mus musculus]	72 kDa	254540166	NP_071705	Hspa5	ENSMUSG00000026864	370.95	39	0.59
heat shock cognate 71 kDa protein [Mus musculus]	71 kDa	31981690	NP_112442	Hspa8	ENSMUSG00000015656	33.53	12	0.3
stress-70 protein, mitochondrial [Mus musculus]	73 kDa	162461907	NP_034611	Hspa9	ENSMUSG00000024359	137.35	32	0.53
heat shock protein beta-9 [Mus musculus]	22 kDa	254675150	NP_083583	Hspb9	ENSMUSG00000017832	3.24	2	0.13
60 kDa heat shock protein, mitochondrial [Mus musculus]	61 kDa	183396771	NP_034607	Hspd1	ENSMUSG00000025980	233.6	37	0.7
10 kDa heat shock protein, mitochondrial [Mus musculus]	11 kDa	6680309	NP_032329	Hspe1	ENSMUSG00000073676	5.41	2	0.25
huntingtin [Mus musculus]	345 kDa	45439304	NP_034544	Htt	ENSMUSG00000029104	3.24	2	0.0087
hypoxia up-regulated protein 1 precursor [Mus musculus]	111 kDa	157951706	NP_067370	Hyou1	ENSMUSG00000032115	122.21	35	0.5
isoamyl acetate-hydrolyzing esterase 1 homolog [Mus musculus]	28 kDa	27754071	NP_080623	Iah1	ENSMUSG00000062054	17.3	5	0.3
isoleucyl-tRNA synthetase, mitochondrial precursor [Mus musculus]	113 kDa	38490690	NP_941055	Iars2	ENSMUSG00000026618	38.93	19	0.3
insulin-degrading enzyme [Mus musculus]	118 kDa	121583922	NP_112419	Ide	ENSMUSG00000056999	4.33	3	0.047
isocitrate dehydrogenase [NADP], mitochondrial precursor [Mus musculus]	51 kDa	225579033	NP_766599	Idh2	ENSMUSG00000030541	61.64	16	0.49
isocitrate dehydrogenase [NAD] subunit alpha, mitochondrial precursor [Mus musculus]	40 kDa	18250284	NP_083849	Idh3a	ENSMUSG00000032279	37.85	14	0.4
isocitrate dehydrogenase 3, beta subunit [Mus musculus]	42 kDa	18700024	NP_570954	Idh3b	ENSMUSG00000027406	54.07	16	0.45
isocitrate dehydrogenase [NAD] subunit gamma 1, mitochondrial precursor [Mus musculus]	43 kDa	6680345	NP_032349	Idh3g	ENSMUSG00000002010	20.55	9	0.39
isopentenyl-diphosphate Delta-isomerase 1 [Mus musculus]	32 kDa	281604088	NP_663335	Idi1	ENSMUSG00000058258	2.16	2	0.085
cation-independent mannose-6-phosphate receptor [Mus musculus]	274 kDa	133778978	NP_034645	Igf2r	ENSMUSG00000023830	3.24	2	0.01
acetolactate synthase-like protein [Mus musculus]	68 kDa	30424591	NP_776112	Ilvbl	ENSMUSG00000032763	20.55	11	0.33
mitochondrial inner membrane protein [Mus musculus]	84 kDa	70608131	NP_083949	Immt	ENSMUSG00000052337	157.9	37	0.62
inositol monophosphatase 3 [Mus musculus]	39 kDa	29244210	NP_808398	Impad1	ENSMUSG00000066324	14.06	5	0.27
importin-5 [Mus musculus]	124 kDa	29789199	NP_076068	Ipo5	ENSMUSG00000030662	12.98	6	0.084
ras GTPase-activating-like protein IQGAP1 [Mus musculus]	189 kDa	242332572	NP_057930	Iqgap1	ENSMUSG00000030536	4.33	3	0.033
ras GTPase-activating-like protein IQGAP2 [Mus musculus]	181 kDa	118344444	NP_081987	Iqgap2	ENSMUSG00000021676	3.24	2	0.02
interferon-inducible GTPase 5 [Mus musculus]	51 kDa	134031980	NP_950178	Irgc1	ENSMUSG00000062028	4.33	3	0.099
immunity-related GTPase family M protein 1 [Mus musculus]	47 kDa	6680351	NP_032352	Irgm1	ENSMUSG00000046879	10.81	4	0.14
iron-sulfur cluster assembly 2 homolog, mitochondrial precursor [Mus musculus]	17 kDa	254039596	NP_083139	Isca2	ENSMUSG00000021241	2.16	2	0.16
iron-sulfur cluster assembly enzyme ISCU, mitochondrial precursor [Mus musculus]	18 kDa	21313484	NP_079802	Iscu	ENSMUSG00000025825	7.57	3	0.29
isochorismatase domain-containing protein 2A, mitochondrial precursor [Mus musculus]	22 kDa	197333728	NP_001095068	Isoc2a	ENSMUSG00000086784	22.71	6	0.59
T-cell immunomodulatory protein precursor [Mus musculus]	67 kDa	268839462	NP_082283	Itfg1	ENSMUSG00000031703	4.33	2	0.049
integrin alpha-V precursor [Mus musculus]	115 kDa	154240716	NP_032428	Itgav	ENSMUSG00000027087	2.16	2	0.034
integrin beta-1 precursor [Mus musculus]	88 kDa	45504394	NP_034708	Itgb1	ENSMUSG00000025809	4.33	3	0.071
integral membrane protein 2B [Mus musculus]	30 kDa	6680502	NP_032436	Itm2b	ENSMUSG00000022108	31.36	9	0.4
inositol 1,4,5-trisphosphate receptor type 2 isoform 1 [Mus musculus]	307 kDa	60593032	NP_064307	Itpr2	ENSMUSG00000030287	11.9	9	0.048
isovaleryl-CoA dehydrogenase, mitochondrial precursor [Mus musculus]	46 kDa	9789985	NP_062800	Ivd	ENSMUSG00000027332	29.2	12	0.46
izumo sperm-egg fusion protein 1 precursor [Mus musculus]	45 kDa	65301151	NP_001018013	Izumo1	ENSMUSG00000064158	3.24	3	0.1
IZUMO family member 4 [Mus musculus]	26 kDa	89886473	NP_082105	Izumo4	ENSMUSG00000055862	3.24	3	0.16
junction plakoglobin [Mus musculus]	82 kDa	28395018	NP_034723	Jup	ENSMUSG00000001552	346.07	27	0.5
KDEL (Lys-Asp-Glu-Leu) containing 2 protein [Mus musculus]	58 kDa	47078285	NP_997610	Kdelc2	ENSMUSG00000034487	2.16	2	0.07
ER lumen protein retaining receptor 1 [Mus musculus]	25 kDa	19527170	NP_598711	Kdelr1	ENSMUSG00000002778	20.55	4	0.33
ER lumen protein retaining receptor 2 [Mus musculus]	24 kDa	13385318	NP_080117	Kdelr2	ENSMUSG00000079111	34.61	6	0.41
3-ketodihydrosphingosine reductase precursor [Mus musculus]	36 kDa	110625780	NP_081810	Kdsr	ENSMUSG00000009905	8.65	5	0.22
GTPase KRas [Mus musculus]	21 kDa	266458391	NP_067259	Kras	ENSMUSG00000030265	4.33	2	0.11
keratin, type II cytoskeletal 1 [Mus musculus]	66 kDa	126116585	NP_032499	Krt1	ENSMUSG00000046834	445.57	6	0.077
keratin, type I cytoskeletal 10 [Mus musculus]	57 kDa	112983636	NP_034790	Krt10	ENSMUSG00000019761	274.7	7	0.17
keratin, type I cytoskeletal 12 [Mus musculus]	53 kDa	118130981	NP_034791	Krt12	ENSMUSG00000020912	8.65	2	0.039
keratin, type I cytoskeletal 13 [Mus musculus]	48 kDa	6754480	NP_034792	Krt13	ENSMUSG00000044041	180.61	2	0.22
keratin, type I cytoskeletal 14 [Mus musculus]	53 kDa	21489935	NP_058654	Krt14	ENSMUSG00000045545	617.52	10	0.41
keratin, type I cytoskeletal 15 [Mus musculus]	49 kDa	226823220	NP_032495	Krt15	ENSMUSG00000054146	224.95	2	0.14
keratin, type I cytoskeletal 16 [Mus musculus]	52 kDa	6680604	NP_032496	Krt16	ENSMUSG00000053797	296.32	7	0.2
keratin, type I cytoskeletal 17 [Mus musculus]	48 kDa	7106335	NP_034793	Krt17	ENSMUSG00000035557	480.18	23	0.52
keratin, type I cytoskeletal 18 [Mus musculus]	48 kDa	254540068	NP_034794	Krt18	ENSMUSG00000023043	21.63	4	0.19
keratin, type I cytoskeletal 19 [Mus musculus]	45 kDa	6680606	NP_032497	Krt19	ENSMUSG00000020911	173.04	10	0.42
keratin, type II cytoskeletal 2 epidermal [Mus musculus]	71 kDa	124487419	NP_034798	Krt2	ENSMUSG00000064201	367.7	3	0.072
keratin, type I cytoskeletal 27 [Mus musculus]	49 kDa	7106337	NP_034796	Krt27	ENSMUSG00000017588	12.98	3	0.08
keratin, type I cuticular Ha1 [Mus musculus]	47 kDa	145966692	NP_034789	Krt31	ENSMUSG00000048981	33.53	5	0.21
keratin, type I cuticular Ha6 [Mus musculus]	53 kDa	291575137	NP_001167570	Krt36	ENSMUSG00000020916	18.39	3	0.097
keratin, type II cytoskeletal 4 [Mus musculus]	56 kDa	133778953	NP_032501	Krt4	ENSMUSG00000059668	195.75	2	0.11
keratin, type I cytoskeletal 42 [Mus musculus]	50 kDa	154090941	NP_997648	Krt42	ENSMUSG00000053654	523.44	7	0.31
keratin, type II cytoskeletal 5 [Mus musculus]	62 kDa	20911031	NP_081287	Krt5	ENSMUSG00000061527	720.26	13	0.29
keratin, type II cytoskeletal 6A [Mus musculus]	59 kDa	54607171	NP_032502	Krt6a	ENSMUSG00000058354	692.15	20	0.31
keratin, type II cytoskeletal 7 [Mus musculus]	51 kDa	14861854	NP_149064	Krt7	ENSMUSG00000023039	698.63	2	0.13
keratin, type II cytoskeletal 71 [Mus musculus]	57 kDa	9910294	NP_064340	Krt71	ENSMUSG00000051879	217.38	8	0.22
keratin, type II cytoskeletal 75 [Mus musculus]	60 kDa	29789317	NP_579935	Krt75	ENSMUSG00000022986	647.8	2	0.21
keratin, type II cytoskeletal 2 oral [Mus musculus]	63 kDa	85701680	NP_001028349	Krt76	ENSMUSG00000075402	286.59	7	0.14
keratin, type II cytoskeletal 1b [Mus musculus]	61 kDa	51092293	NP_001003667	Krt77	ENSMUSG00000067594	267.12	4	0.15
keratin Kb40 [Mus musculus]	112 kDa	145580629	NP_997652	Krt78	ENSMUSG00000050463	173.04	2	0.024
keratin, type II cytoskeletal 8 [Mus musculus]	55 kDa	114145561	NP_112447	Krt8	ENSMUSG00000049382	153.57	9	0.22
keratin, type II cytoskeletal 80 [Mus musculus]	51 kDa	124249090	NP_083046	Krt80	ENSMUSG00000037185	19.47	5	0.12
keratin, type II cuticular Hb4 [Mus musculus]	65 kDa	225903444	NP_032500	Krt84	ENSMUSG00000044294	77.87	3	0.088
keratin, type II cuticular Hb5 [Mus musculus]	56 kDa	31980832	NP_058575	Krt85		649.97	4	0.16
L-2-hydroxyglutarate dehydrogenase, mitochondrial precursor [Mus musculus]	51 kDa	21703884	NP_663418	L2hgdh	ENSMUSG00000020988	12.98	10	0.35
beta-lactamase-like protein 2 [Mus musculus]	33 kDa	21703764	NP_663356	Lactb2	ENSMUSG00000025937	5.41	4	0.25
lysosome-associated membrane glycoprotein 1 [Mus musculus]	44 kDa	113195678	NP_034814	Lamp1	ENSMUSG00000031447	12.98	4	0.12
cytosol aminopeptidase [Mus musculus]	56 kDa	255069715	NP_077754	Lap3	ENSMUSG00000039682	44.34	20	0.57
probable leucyl-tRNA synthetase, mitochondrial precursor [Mus musculus]	101 kDa	23346617	NP_694808	Lars2	ENSMUSG00000035202	5.41	4	0.079
LAG1 longevity assurance homolog 6 [Mus musculus]	45 kDa	27370296	NP_766444	Lass6	ENSMUSG00000027035	2.16	2	0.13
lysocardiolipin acyltransferase 1 [Mus musculus]	44 kDa	124486722	NP_001074540	Lclat1	ENSMUSG00000054469	5.41	4	0.14
neutrophil gelatinase-associated lipocalin precursor [Mus musculus]	23 kDa	34328049	NP_032517	Lcn2	ENSMUSG00000026822	7.57	4	0.22
epididymal-specific lipocalin-5 isoform a [Mus musculus]	21 kDa	110835737	NP_031973	Lcn5	ENSMUSG00000026937	23.79	7	0.55
epididymal-specific lipocalin-6 [Mus musculus]	20 kDa	166157834	NP_808508	Lcn6	ENSMUSG00000045684	12.98	5	0.4
epididymal-specific lipocalin-8 precursor [Mus musculus]	20 kDa	14994308	NP_149157	Lcn8	ENSMUSG00000036449	20.55	5	0.39
plastin-2 [Mus musculus]	70 kDa	31543113	NP_032905	Lcp1	ENSMUSG00000021998	5.41	3	0.081
L-lactate dehydrogenase A chain isoform 2 [Mus musculus]	40 kDa	257743039	NP_001129541	Ldha	ENSMUSG00000063229	63.81	15	0.65
L-lactate dehydrogenase A-like 6B [Mus musculus]	42 kDa	30425048	NP_780558	Ldhal6b		91.93	15	0.49
L-lactate dehydrogenase B chain [Mus musculus]	37 kDa	6678674	NP_032518	Ldhb	ENSMUSG00000030246	11.9	2	0.11
L-lactate dehydrogenase C chain [Mus musculus]	36 kDa	7305229	NP_038608	Ldhc	ENSMUSG00000030851	128.7	21	0.77
probable D-lactate dehydrogenase, mitochondrial precursor [Mus musculus]	52 kDa	34328379	NP_081846	Ldhd	ENSMUSG00000031958	190.34	22	0.66
LEM domain-containing protein 2 [Mus musculus]	58 kDa	165972321	NP_666187	Lemd2	ENSMUSG00000044857	2.16	2	0.047
LETM1 and EF-hand domain-containing protein 1, mitochondrial precursor [Mus musculus]	83 kDa	9789997	NP_062668	Letm1	ENSMUSG00000005299	47.59	13	0.26
LETM1 domain-containing protein 1 [Mus musculus]	42 kDa	19527322	NP_598854	Letmd1	ENSMUSG00000037353	6.49	3	0.097
galectin-3-binding protein precursor [Mus musculus]	64 kDa	6755144	NP_035280	Lgals3bp	ENSMUSG00000033880	3.24	2	0.05
lipoyl synthase, mitochondrial precursor [Mus musculus]	42 kDa	13277380	NP_077791	Lias	ENSMUSG00000029199	4.33	2	0.075
putative lipoyltransferase 2, mitochondrial precursor [Mus musculus]	25 kDa	229577004	NP_080286	Lipt2	ENSMUSG00000030725	9.73	5	0.36
protein ERGIC-53 precursor [Mus musculus]	58 kDa	21312570	NP_081676	Lman1	ENSMUSG00000041891	25.96	12	0.38
vesicular integral-membrane protein VIP36 precursor [Mus musculus]	40 kDa	34328278	NP_080104	Lman2	ENSMUSG00000021484	35.69	15	0.54
VIP36-like protein precursor [Mus musculus]	40 kDa	61656186	NP_001013392	Lman2l	ENSMUSG00000001143	2.16	2	0.069
prelamin-A/C isoform C [Mus musculus]	65 kDa	161760667	NP_001104572	Lmna	ENSMUSG00000028063	8.65	5	0.11
lamin-B1 [Mus musculus]	67 kDa	188219589	NP_034851	Lmnb1	ENSMUSG00000024590	3.24	3	0.088
leucyl-cystinyl aminopeptidase [Mus musculus]	117 kDa	27370240	NP_766415	Lnpep	ENSMUSG00000023845	2.16	2	0.033
PREDICTED: serine protease inhibitor A3K-like [Mus musculus]	43 kDa	309267120	XP_003086957	LOC100505251		3.24	2	0.086
lon protease homolog, mitochondrial precursor [Mus musculus]	106 kDa	116089322	NP_083058	Lonp1	ENSMUSG00000041168	46.5	23	0.33
lon protease homolog 2, peroxisomal isoform 1 [Mus musculus]	95 kDa	13385298	NP_080103	Lonp2	ENSMUSG00000047866	12.98	8	0.16
prolow-density lipoprotein receptor-related protein 1 [Mus musculus]	505 kDa	124494256	NP_032538	Lrp1	ENSMUSG00000040249	9.73	6	0.019
low-density lipoprotein receptor-related protein 2 precursor [Mus musculus]	519 kDa	124487372	NP_001074557	Lrp2	ENSMUSG00000027070	22.71	15	0.042
alpha-2-macroglobulin receptor-associated protein precursor [Mus musculus]	42 kDa	63999380	NP_038615	Lrpap1	ENSMUSG00000029103	22.71	10	0.33
leucine-rich PPR motif-containing protein, mitochondrial precursor [Mus musculus]	157 kDa	134031976	NP_082509	Lrpprc	ENSMUSG00000024120	85.44	44	0.43
leucine-rich repeat-containing protein 1 isoform 1 [Mus musculus]	59 kDa	225690587	NP_001139520	Lrrc1	ENSMUSG00000032352	5.41	2	0.063
leucine-rich repeat-containing protein 59 [Mus musculus]	35 kDa	19527026	NP_598568	Lrrc59	ENSMUSG00000020869	20.55	5	0.25
lanosterol synthase [Mus musculus]	83 kDa	22122469	NP_666118	Lss	ENSMUSG00000033105	11.9	8	0.15
latent-transforming growth factor beta-binding protein 3 [Mus musculus]	134 kDa	124487415	NP_032546	Ltbp3	ENSMUSG00000024940	3.24	2	0.026
lymphocyte antigen 6 complex locus protein G5b precursor [Mus musculus]	22 kDa	22507343	NP_683741	Ly6g5b	ENSMUSG00000043807	9.73	4	0.36
ly6/PLAUR domain-containing protein 4 precursor [Mus musculus]	27 kDa	33354251	NP_877586	Lypd4	ENSMUSG00000062732	10.81	4	0.27
acyl-protein thioesterase 1 [Mus musculus]	25 kDa	6678760	NP_032892	Lypla1	ENSMUSG00000025903	5.41	5	0.38
lysophospholipase-like protein 1 [Mus musculus]	26 kDa	227496223	NP_666218	Lyplal1	ENSMUSG00000039246	17.3	8	0.5
cation-dependent mannose-6-phosphate receptor precursor [Mus musculus]	31 kDa	14916479	NP_034879	M6pr	ENSMUSG00000007458	10.81	2	0.12
MACRO domain-containing protein 1 [Mus musculus]	35 kDa	170650601	NP_598908	Macrod1	ENSMUSG00000036278	20.55	7	0.39
magnesium transporter protein 1 precursor [Mus musculus]	42 kDa	298676496	NP_080228	Magt1	ENSMUSG00000031232	12.98	3	0.092
mannosyl-oligosaccharide 1,2-alpha-mannosidase IA [Mus musculus]	73 kDa	6678788	NP_032574	Man1a	ENSMUSG00000003746	102.74	24	0.5
mannosyl-oligosaccharide 1,2-alpha-mannosidase IB [Mus musculus]	73 kDa	6754620	NP_034893	Man1a2	ENSMUSG00000008763	10.81	5	0.13
mannosidase, alpha, class 1B, member 1 [Mus musculus]	75 kDa	71534295	NP_001025154	Man1b1	ENSMUSG00000036646	6.49	6	0.14
epididymis-specific alpha-mannosidase precursor [Mus musculus]	116 kDa	227330625	NP_032576	Man2b2	ENSMUSG00000029119	4.33	2	0.027
mesencephalic astrocyte-derived neurotrophic factor precursor [Mus musculus]	20 kDa	110625813	NP_083379	Manf	ENSMUSG00000032575	40.01	11	0.58
amine oxidase [flavin-containing] A [Mus musculus]	60 kDa	255759902	NP_776101	Maoa	ENSMUSG00000025037	12.98	8	0.25
amine oxidase [flavin-containing] B [Mus musculus]	59 kDa	257196228	NP_766366	Maob	ENSMUSG00000040147	3.24	2	0.085
E3 ubiquitin-protein ligase MARCH5 isoform 1 [Mus musculus]	31 kDa	256773297	NP_081590	March5	ENSMUSG00000023307	10.81	5	0.28
mitochondrial carrier triple repeat protein 1 [Mus musculus]	34 kDa	294610683	NP_001009949	Mcart1	ENSMUSG00000045973	6.49	4	0.17
malonyl-CoA-acyl carrier protein transacylase, mitochondrial precursor [Mus musculus]	42 kDa	71725343	NP_001025185	Mcat	ENSMUSG00000048755	18.39	11	0.4
methylcrotonoyl-CoA carboxylase subunit alpha, mitochondrial [Mus musculus]	79 kDa	186700620	NP_076133	Mccc1	ENSMUSG00000027709	34.61	15	0.38
methylcrotonoyl-CoA carboxylase beta chain, mitochondrial [Mus musculus]	61 kDa	73622267	NP_084302	Mccc2	ENSMUSG00000021646	43.26	21	0.54
mast cell protease 4 precursor [Mus musculus]	27 kDa	114205406	NP_034909	Mcpt4	ENSMUSG00000061068	10.81	6	0.31
malate dehydrogenase, cytoplasmic [Mus musculus]	37 kDa	254540027	NP_032644	Mdh1	ENSMUSG00000020321	12.98	8	0.37
malate dehydrogenase, mitochondrial precursor [Mus musculus]	36 kDa	31982186	NP_032643	Mdh2	ENSMUSG00000019179	107.07	16	0.56
NAD-dependent malic enzyme, mitochondrial precursor [Mus musculus]	66 kDa	21703972	NP_663469	Me2	ENSMUSG00000024556	4.33	4	0.14
trans-2-enoyl-CoA reductase, mitochondrial precursor [Mus musculus]	40 kDa	227116358	NP_079573	Mecr	ENSMUSG00000028910	16.22	12	0.5
LDLR chaperone MESD [Mus musculus]	25 kDa	228480219	NP_075892	Mesdc2	ENSMUSG00000038503	7.57	4	0.29
methyltransferase-like protein 7A [Mus musculus]	28 kDa	33563290	NP_081610	Mettl7a1	ENSMUSG00000054619	167.63	12	0.6
lactadherin isoform 2 [Mus musculus]	47 kDa	113865977	NP_001038954	Mfge8	ENSMUSG00000030605	54.07	12	0.4
mitofusin-1 [Mus musculus]	84 kDa	244793488	NP_077162	Mfn1	ENSMUSG00000027668	4.33	3	0.051
major facilitator superfamily domain-containing protein 5 [Mus musculus]	50 kDa	19527330	NP_598861	Mfsd5	ENSMUSG00000045665	8.65	4	0.1
alpha-1,6-mannosyl-glycoprotein 2-beta-N-acetylglucosaminyltransferase [Mus musculus]	51 kDa	22122521	NP_666147	Mgat2	ENSMUSG00000043998	25.96	12	0.4
alpha-1,3-mannosyl-glycoprotein 4-beta-N-acetylglucosaminyltransferase B [Mus musculus]	63 kDa	253683470	NP_666038	Mgat4b	ENSMUSG00000036620	3.24	2	0.053
monoglyceride lipase isoform a [Mus musculus]	35 kDa	261878516	NP_001159723	Mgll	ENSMUSG00000033174	22.71	12	0.49
microsomal glutathione S-transferase 1 [Mus musculus]	18 kDa	31981068	NP_064330	Mgst1	ENSMUSG00000008540	61.64	5	0.43
microsomal glutathione S-transferase 3 [Mus musculus]	17 kDa	13385010	NP_079845	Mgst3	ENSMUSG00000026688	8.65	3	0.18
malectin precursor [Mus musculus]	32 kDa	188497650	NP_780612	Mlec	ENSMUSG00000048578	19.47	8	0.34
malonyl-CoA decarboxylase, mitochondrial precursor [Mus musculus]	55 kDa	56797739	NP_064350	Mlycd	ENSMUSG00000074064	11.9	8	0.28
methylmalonic aciduria type A homolog, mitochondrial precursor [Mus musculus]	46 kDa	31541923	NP_598584	Mmaa	ENSMUSG00000037022	3.24	2	0.082
cob(I)yrinic acid a,c-diamide adenosyltransferase, mitochondrial precursor [Mus musculus]	26 kDa	21313396	NP_084232	Mmab	ENSMUSG00000029575	4.33	3	0.15
neprilysin [Mus musculus]	86 kDa	31543255	NP_032630	Mme	ENSMUSG00000027820	2.16	2	0.029
molybdenum cofactor biosynthesis protein 1 isoform 1 [Mus musculus]	70 kDa	161484628	NP_064426	Mocs1	ENSMUSG00000064120	10.81	6	0.19
mannosyl-oligosaccharide glucosidase [Mus musculus]	92 kDa	31981106	NP_065644	Mogs	ENSMUSG00000030036	15.14	10	0.2
MOSC domain-containing protein 2, mitochondrial precursor [Mus musculus]	38 kDa	19526848	NP_598445	Mosc2	ENSMUSG00000073481	32.44	8	0.26
motile sperm domain-containing protein 1 [Mus musculus]	24 kDa	21312580	NP_081685	Mospd1	ENSMUSG00000023074	6.49	3	0.3
motile sperm domain-containing protein 2 [Mus musculus]	60 kDa	167234396	NP_084006	Mospd2	ENSMUSG00000061778	14.06	8	0.22
mannose-P-dolichol utilization defect 1 protein [Mus musculus]	26 kDa	31981340	NP_036030	Mpdu1	ENSMUSG00000018761	8.65	3	0.19
3-mercaptopyruvate sulfurtransferase [Mus musculus]	33 kDa	244789999	NP_619611	Mpst	ENSMUSG00000071711	19.47	10	0.46
macrophage mannose receptor 1 precursor [Mus musculus]	165 kDa	224967062	NP_032651	Mrc1	ENSMUSG00000026712	3.24	2	0.023
39S ribosomal protein L1, mitochondrial isoform 1 [Mus musculus]	38 kDa	84875528	NP_444388	Mrpl1	ENSMUSG00000029486	7.57	6	0.29
39S ribosomal protein L10, mitochondrial precursor [Mus musculus]	29 kDa	13385658	NP_080430	Mrpl10	ENSMUSG00000001445	6.49	5	0.36
39S ribosomal protein L11, mitochondrial precursor [Mus musculus]	21 kDa	13384980	NP_079829	Mrpl11	ENSMUSG00000024902	7.57	5	0.28
39S ribosomal protein L12, mitochondrial precursor [Mus musculus]	22 kDa	22164792	NP_081480	Mrpl12	ENSMUSG00000039640	4.33	4	0.43
39S ribosomal protein L13, mitochondrial [Mus musculus]	21 kDa	21312936	NP_081035	Mrpl13	ENSMUSG00000022370	11.9	7	0.54
39S ribosomal protein L14, mitochondrial precursor [Mus musculus]	16 kDa	21312028	NP_081008	Mrpl14	ENSMUSG00000023939	8.65	3	0.26
39S ribosomal protein L15, mitochondrial isoform 1 precursor [Mus musculus]	34 kDa	295054166	NP_001171129	Mrpl15	ENSMUSG00000033845	6.49	5	0.23
39S ribosomal protein L19, mitochondrial precursor [Mus musculus]	34 kDa	13385976	NP_080766	Mrpl19	ENSMUSG00000030045	6.49	5	0.23
39S ribosomal protein L2, mitochondrial precursor [Mus musculus]	33 kDa	13384660	NP_079578	Mrpl2	ENSMUSG00000002767	5.41	2	0.14
39S ribosomal protein L20, mitochondrial precursor [Mus musculus]	18 kDa	20270194	NP_079846	Mrpl20	ENSMUSG00000029066	3.24	3	0.29
39S ribosomal protein L21, mitochondrial [Mus musculus]	24 kDa	31982032	NP_758456	Mrpl21	ENSMUSG00000024829	8.65	5	0.37
39S ribosomal protein L22, mitochondrial precursor [Mus musculus]	24 kDa	262263310	NP_778166	Mrpl22	ENSMUSG00000020514	3.24	2	0.12
39S ribosomal protein L23, mitochondrial [Mus musculus]	17 kDa	6755352	NP_035418	Mrpl23	ENSMUSG00000037772	7.57	4	0.45
39S ribosomal protein L27, mitochondrial [Mus musculus]	16 kDa	16716447	NP_444391	Mrpl27	ENSMUSG00000024414	9.73	6	0.4
39S ribosomal protein L28, mitochondrial precursor [Mus musculus]	30 kDa	26787989	NP_077189	Mrpl28	ENSMUSG00000024181	3.24	3	0.18
39S ribosomal protein L3, mitochondrial [Mus musculus]	39 kDa	31981470	NP_444389	Mrpl3	ENSMUSG00000032563	5.41	3	0.12
39S ribosomal protein L30, mitochondrial precursor [Mus musculus]	18 kDa	21312302	NP_081374	Mrpl30	ENSMUSG00000026087	5.41	3	0.26
39S ribosomal protein L32, mitochondrial precursor [Mus musculus]	22 kDa	21312948	NP_083547	Mrpl32	ENSMUSG00000015672	4.33	2	0.16
39S ribosomal protein L37, mitochondrial precursor [Mus musculus]	48 kDa	22128625	NP_079776	Mrpl37	ENSMUSG00000028622	6.49	4	0.14
39S ribosomal protein L38, mitochondrial precursor [Mus musculus]	45 kDa	124430535	NP_077139	Mrpl38	ENSMUSG00000020775	6.49	5	0.22
39S ribosomal protein L39, mitochondrial [Mus musculus]	35 kDa	31560438	NP_059100	Mrpl39	ENSMUSG00000022889	9.73	6	0.34
39S ribosomal protein L4, mitochondrial [Mus musculus]	33 kDa	119508437	NP_075656	Mrpl4	ENSMUSG00000003299	7.57	5	0.25
39S ribosomal protein L41, mitochondrial precursor [Mus musculus]	15 kDa	113461980	NP_001026978	Mrpl41	ENSMUSG00000036850	10.81	5	0.39
39S ribosomal protein L44, mitochondrial precursor [Mus musculus]	38 kDa	124487075	NP_001074679	Mrpl44	ENSMUSG00000026248	10.81	7	0.27
39S ribosomal protein L45, mitochondrial precursor [Mus musculus]	35 kDa	13385418	NP_080203	Mrpl45	ENSMUSG00000018882	2.16	2	0.16
39S ribosomal protein L46, mitochondrial precursor [Mus musculus]	32 kDa	12963643	NP_075820	Mrpl46	ENSMUSG00000030612	6.49	3	0.16
39S ribosomal protein L47, mitochondrial precursor [Mus musculus]	30 kDa	29826332	NP_083293	Mrpl47	ENSMUSG00000037531	4.33	2	0.075
39S ribosomal protein L49, mitochondrial [Mus musculus]	19 kDa	13385752	NP_080522	Mrpl49	ENSMUSG00000007338	2.16	2	0.16
39S ribosomal protein L50, mitochondrial [Mus musculus]	18 kDa	30519921	NP_848718	Mrpl50	ENSMUSG00000044018	6.49	3	0.29
39S ribosomal protein L9, mitochondrial precursor [Mus musculus]	30 kDa	29789253	NP_084392	Mrpl9	ENSMUSG00000028140	3.24	3	0.15
28S ribosomal protein S11, mitochondrial precursor [Mus musculus]	20 kDa	170650663	NP_080774	Mrps11	ENSMUSG00000030611	3.24	3	0.19
28S ribosomal protein S15, mitochondrial precursor [Mus musculus]	29 kDa	48526512	NP_079820	Mrps15	ENSMUSG00000028861	2.16	2	0.093
28S ribosomal protein S17, mitochondrial precursor [Mus musculus]	13 kDa	13384854	NP_079726	Mrps17	ENSMUSG00000034211	3.24	2	0.28
28S ribosomal protein S2, mitochondrial isoform 1 [Mus musculus]	32 kDa	260593696	NP_536700	Mrps2	ENSMUSG00000035772	5.41	5	0.32
28S ribosomal protein S22, mitochondrial [Mus musculus]	41 kDa	13384904	NP_079761	Mrps22	ENSMUSG00000032459	6.49	6	0.25
28S ribosomal protein S23, mitochondrial [Mus musculus]	20 kDa	27228982	NP_077136	Mrps23	ENSMUSG00000023723	4.33	4	0.31
28S ribosomal protein S25, mitochondrial [Mus musculus]	20 kDa	31981257	NP_079854	Mrps25	ENSMUSG00000014551	4.33	2	0.16
28S ribosomal protein S26, mitochondrial precursor [Mus musculus]	23 kDa	46402169	NP_997090	Mrps26	ENSMUSG00000037740	3.24	2	0.14
28S ribosomal protein S27, mitochondrial [Mus musculus]	48 kDa	50980303	NP_776118	Mrps27	ENSMUSG00000041632	6.49	4	0.14
28S ribosomal protein S28, mitochondrial [Mus musculus]	21 kDa	254587936	NP_079710	Mrps28	ENSMUSG00000040269	2.16	2	0.13
28S ribosomal protein S30, mitochondrial [Mus musculus]	50 kDa	29789128	NP_067531	Mrps30	ENSMUSG00000021731	7.57	6	0.19
28S ribosomal protein S33, mitochondrial isoform 1 [Mus musculus]	12 kDa	33859564	NP_034400	Mrps33	ENSMUSG00000029918	3.24	2	0.27
28S ribosomal protein S34, mitochondrial [Mus musculus]	26 kDa	13385670	NP_075749	Mrps34	ENSMUSG00000038880	3.24	2	0.14
28S ribosomal protein S35, mitochondrial precursor [Mus musculus]	36 kDa	148235701	NP_663548	Mrps35	ENSMUSG00000040112	4.33	4	0.23
28S ribosomal protein S7, mitochondrial precursor [Mus musculus]	28 kDa	30794474	NP_079581	Mrps7	ENSMUSG00000046756	3.24	3	0.18
28S ribosomal protein S9, mitochondrial precursor [Mus musculus]	45 kDa	169790909	NP_076003	Mrps9	ENSMUSG00000060679	7.57	6	0.23
ribosome-recycling factor, mitochondrial precursor [Mus musculus]	29 kDa	21312752	NP_080698	Mrrf	ENSMUSG00000026887	8.65	5	0.33
peptide methionine sulfoxide reductase [Mus musculus]	26 kDa	31981013	NP_080598	Msra	ENSMUSG00000054733	4.33	4	0.24
mitochondrial carrier homolog 1 [Mus musculus]	42 kDa	9845273	NP_063933	Mtch1	ENSMUSG00000024012	24.87	8	0.3
mitochondrial carrier homolog 2 [Mus musculus]	33 kDa	9790055	NP_062732	Mtch2	ENSMUSG00000027282	43.26	12	0.48
cytochrome c oxidase subunit I [Mus musculus]	57 kDa	34538600	NP_904330	mt-Co1	ENSMUSG00000064351	11.9	3	0.12
cytochrome c oxidase subunit II [Mus musculus]	26 kDa	34538601	NP_904331	mt-Co2	ENSMUSG00000064354	48.67	3	0.2
protein LYRIC [Mus musculus]	64 kDa	31982233	NP_080278	Mtdh	ENSMUSG00000022255	5.41	3	0.078
mitochondrial GTPase 1 precursor [Mus musculus]	37 kDa	188528646	NP_955005	Mtg1	ENSMUSG00000039018	3.24	3	0.15
monofunctional C1-tetrahydrofolate synthase, mitochondrial precursor [Mus musculus]	106 kDa	283135110	NP_758512	Mthfd1l	ENSMUSG00000040675	48.67	28	0.44
bifunctional methylenetetrahydrofolate dehydrogenase/cyclohydrolase, mitochondrial [Mus musculus]	38 kDa	6678952	NP_032664	Mthfd2	ENSMUSG00000005667	18.39	11	0.51
translation initiation factor IF-2, mitochondrial precursor [Mus musculus]	81 kDa	110625866	NP_598528	Mtif2	ENSMUSG00000020459	2.16	2	0.047
NADH dehydrogenase subunit 4 [Mus musculus]	52 kDa	34538607	NP_904337	mt-Nd4	ENSMUSG00000064363	41.1	3	0.12
NADH dehydrogenase subunit 5 [Mus musculus]	68 kDa	34538608	NP_904338	mt-Nd5	ENSMUSG00000064367	18.39	4	0.11
serine/threonine-protein kinase mTOR [Mus musculus]	289 kDa	227330586	NP_064393	Mtor	ENSMUSG00000028991	7.57	6	0.037
poly(A) RNA polymerase, mitochondrial precursor [Mus musculus]	65 kDa	21312970	NP_080433	Mtpap	ENSMUSG00000024234	8.65	6	0.21
microsomal triglyceride transfer protein large subunit isoform 1 [Mus musculus]	101 kDa	254540023	NP_001156929	Mttp	ENSMUSG00000028158	8.65	7	0.11
metaxin-1 isoform 1 [Mus musculus]	51 kDa	241982740	NP_038632	Mtx1	ENSMUSG00000064068	17.3	8	0.21
metaxin-2 [Mus musculus]	30 kDa	228480241	NP_058084	Mtx2	ENSMUSG00000027099	31.36	8	0.51
mucin 5, subtype B, tracheobronchial [Mus musculus]	515 kDa	147905740	NP_083077	Muc5b	ENSMUSG00000066108	48.67	27	0.1
mitochondrial ubiquitin ligase activator of NFKB 1 [Mus musculus]	40 kDa	31541787	NP_080965	Mul1	ENSMUSG00000041241	2.16	2	0.085
methylmalonyl-CoA mutase, mitochondrial precursor [Mus musculus]	83 kDa	148540106	NP_032676	Mut	ENSMUSG00000023921	45.42	21	0.46
major vault protein [Mus musculus]	97 kDa	239052674	NP_542369	Mvp	ENSMUSG00000030681	2.16	2	0.036
probable E3 ubiquitin-protein ligase MYCBP2 [Mus musculus]	521 kDa	127141012	NP_997098	Mycbp2	ENSMUSG00000033004	9.73	7	0.018
myosin-10 [Mus musculus]	229 kDa	33598964	NP_780469	Myh10	ENSMUSG00000020900	77.87	31	0.27
myosin-11 isoform 1 [Mus musculus]	223 kDa	241982716	NP_038635	Myh11	ENSMUSG00000018830	42.18	12	0.15
myosin-14 [Mus musculus]	228 kDa	29336026	NP_082297	Myh14	ENSMUSG00000030739	18.39	3	0.05
myosin-9 isoform 1 [Mus musculus]	226 kDa	114326446	NP_071855	Myh9	ENSMUSG00000022443	223.87	77	0.44
myosin regulatory light chain 12B [Mus musculus]	20 kDa	21728376	NP_075891	Myl12b	ENSMUSG00000034868	10.81	5	0.38
myosin light polypeptide 6 [Mus musculus]	17 kDa	33620739	NP_034990	Myl6	ENSMUSG00000090841	9.73	6	0.42
myosin-Ib isoform 1 [Mus musculus]	132 kDa	240120042	NP_001155289	Myo1b	ENSMUSG00000018417	12.98	7	0.096
myosin-Ic isoform a [Mus musculus]	120 kDa	124494242	NP_001074244	Myo1c	ENSMUSG00000017774	12.98	6	0.081
myosin-Id [Mus musculus]	116 kDa	118026911	NP_796364	Myo1d	ENSMUSG00000035441	4.33	3	0.047
myosin-IIIb [Mus musculus]	151 kDa	111120334	NP_796350	Myo3b	ENSMUSG00000042064	3.24	2	0.02
myosin-Vb [Mus musculus]	211 kDa	46399202	NP_963894	Myo5b	ENSMUSG00000025885	19.47	11	0.095
myosin-VI [Mus musculus]	146 kDa	261823961	NP_001034635	Myo6	ENSMUSG00000033577	64.89	27	0.29
myoferlin [Mus musculus]	233 kDa	153791796	NP_001093104	Myof	ENSMUSG00000048612	37.85	26	0.18
alpha-N-acetylgalactosaminidase precursor [Mus musculus]	47 kDa	168693635	NP_032695	Naga	ENSMUSG00000022453	15.14	7	0.25
alpha-N-acetylglucosaminidase [Mus musculus]	83 kDa	254910995	NP_038820	Naglu	ENSMUSG00000001751	12.98	9	0.17
alpha-soluble NSF attachment protein [Mus musculus]	33 kDa	13385392	NP_080174	Napa	ENSMUSG00000006024	28.12	11	0.61
gamma-soluble NSF attachment protein [Mus musculus]	35 kDa	110625902	NP_082293	Napg	ENSMUSG00000024581	3.24	3	0.14
napsin-A precursor [Mus musculus]	46 kDa	6680552	NP_032463	Napsa	ENSMUSG00000002204	12.98	4	0.17
probable asparaginyl-tRNA synthetase, mitochondrial precursor [Mus musculus]	54 kDa	157951696	NP_705819	Nars2	ENSMUSG00000018995	4.33	4	0.16
neuroblastoma-amplified protein [Mus musculus]	266 kDa	255003837	NP_081982	Nbas	ENSMUSG00000020576	11.9	7	0.048
nicalin precursor [Mus musculus]	63 kDa	33469043	NP_598770	Ncln	ENSMUSG00000020238	6.49	4	0.096
nicastrin precursor [Mus musculus]	78 kDa	224809376	NP_067620	Ncstn	ENSMUSG00000003458	2.16	2	0.038
bifunctional heparan sulfate N-deacetylase/N-sulfotransferase 1 [Mus musculus]	101 kDa	42734444	NP_032332	Ndst1	ENSMUSG00000054008	2.16	2	0.029
NADH dehydrogenase [ubiquinone] 1 alpha subcomplex subunit 10, mitochondrial precursor [Mus musculus]	41 kDa	13195624	NP_077159	Ndufa10	ENSMUSG00000026260	34.61	15	0.64
NADH dehydrogenase [ubiquinone] 1 alpha subcomplex subunit 11 [Mus musculus]	15 kDa	226437665	NP_081520	Ndufa11	ENSMUSG00000002379	5.41	4	0.37
NADH dehydrogenase [ubiquinone] 1 alpha subcomplex subunit 12 [Mus musculus]	18 kDa	27228985	NP_079827	Ndufa12	ENSMUSG00000020022	22.71	9	0.68
NADH dehydrogenase [ubiquinone] 1 alpha subcomplex subunit 13 [Mus musculus]	17 kDa	12963633	NP_075801	Ndufa13	ENSMUSG00000036199	89.76	11	0.6
NADH dehydrogenase [ubiquinone] 1 alpha subcomplex subunit 2 [Mus musculus]	11 kDa	31981600	NP_035015	Ndufa2	ENSMUSG00000014294	3.24	2	0.23
NADH dehydrogenase [ubiquinone] 1 alpha subcomplex subunit 3 [Mus musculus]	9 kDa	21539587	NP_079624	Ndufa3	ENSMUSG00000035674	3.24	2	0.42
NADH dehydrogenase [ubiquinone] 1 alpha subcomplex subunit 4 [Mus musculus]	9 kDa	33563266	NP_035016	Ndufa4	ENSMUSG00000029632	16.22	4	0.46
NADH dehydrogenase [ubiquinone] 1 alpha subcomplex subunit 5 [Mus musculus]	13 kDa	13386100	NP_080890	Ndufa5	ENSMUSG00000023089	7.57	4	0.4
NADH dehydrogenase [ubiquinone] 1 alpha subcomplex subunit 6 [Mus musculus]	15 kDa	13385492	NP_080263	Ndufa6	ENSMUSG00000022450	15.14	4	0.41
NADH dehydrogenase [ubiquinone] 1 alpha subcomplex subunit 7 [Mus musculus]	13 kDa	12963571	NP_075691	Ndufa7	ENSMUSG00000041881	9.73	2	0.23
NADH dehydrogenase [ubiquinone] 1 alpha subcomplex subunit 8 [Mus musculus]	20 kDa	21312012	NP_080979	Ndufa8	ENSMUSG00000026895	21.63	7	0.56
NADH dehydrogenase [ubiquinone] 1 alpha subcomplex subunit 9, mitochondrial precursor [Mus musculus]	43 kDa	254692859	NP_079634	Ndufa9	ENSMUSG00000000399	46.5	17	0.58
mimitin, mitochondrial precursor [Mus musculus]	20 kDa	188035926	NP_001120818	Ndufaf2	ENSMUSG00000068184	4.33	3	0.25
NADH dehydrogenase [ubiquinone] 1 alpha subcomplex assembly factor 3 [Mus musculus]	21 kDa	12963603	NP_075736	Ndufaf3	ENSMUSG00000070283	4.33	3	0.3
NADH dehydrogenase [ubiquinone] 1 alpha subcomplex assembly factor 4 [Mus musculus]	20 kDa	21624617	NP_081018	Ndufaf4	ENSMUSG00000028261	2.16	2	0.14
NADH dehydrogenase [ubiquinone] 1 beta subcomplex subunit 10 [Mus musculus]	21 kDa	58037109	NP_080960	Ndufb10	ENSMUSG00000040048	23.79	7	0.43
NADH dehydrogenase [ubiquinone] 1 beta subcomplex subunit 11, mitochondrial [Mus musculus]	17 kDa	158631246	NP_062308	Ndufb11	ENSMUSG00000031059	17.3	4	0.38
PREDICTED: NADH dehydrogenase [ubiquinone] 1 beta subcomplex subunit 4-like [Mus musculus]	15 kDa	149266669	XP_001476621	Ndufb4	ENSMUSG00000022820	10.81	5	0.37
NADH dehydrogenase [ubiquinone] 1 beta subcomplex subunit 5, mitochondrial precursor [Mus musculus]	22 kDa	27754144	NP_079592	Ndufb5	ENSMUSG00000027673	19.47	7	0.27
NADH dehydrogenase [ubiquinone] 1 beta subcomplex subunit 6 [Mus musculus]	16 kDa	84781779	NP_001028477	Ndufb6	ENSMUSG00000071014	10.81	3	0.43
NADH dehydrogenase [ubiquinone] 1 beta subcomplex subunit 7 [Mus musculus]	16 kDa	13385322	NP_080119	Ndufb7	ENSMUSG00000033938	32.44	9	0.72
NADH dehydrogenase [ubiquinone] 1 beta subcomplex subunit 8, mitochondrial precursor [Mus musculus]	22 kDa	13385558	NP_080337	Ndufb8	ENSMUSG00000025204	21.63	6	0.45
NADH dehydrogenase [ubiquinone] 1 beta subcomplex subunit 9 [Mus musculus]	22 kDa	29789148	NP_075661	Ndufb9	ENSMUSG00000022354	12.98	5	0.44
NADH-ubiquinone oxidoreductase 75 kDa subunit, mitochondrial precursor [Mus musculus]	80 kDa	229892316	NP_663493	Ndufs1	ENSMUSG00000025968	97.33	27	0.57
NADH dehydrogenase [ubiquinone] iron-sulfur protein 2, mitochondrial precursor [Mus musculus]	53 kDa	23346461	NP_694704	Ndufs2	ENSMUSG00000013593	70.3	16	0.52
NADH dehydrogenase [ubiquinone] iron-sulfur protein 3, mitochondrial precursor [Mus musculus]	30 kDa	58037117	NP_080964	Ndufs3	ENSMUSG00000005510	44.34	13	0.52
NADH dehydrogenase [ubiquinone] iron-sulfur protein 4, mitochondrial [Mus musculus]	20 kDa	281485615	NP_035017	Ndufs4	ENSMUSG00000021764	14.06	5	0.42
PREDICTED: NADH dehydrogenase [ubiquinone] iron-sulfur protein 5-like [Mus musculus]	13 kDa	309265938	XP_003086650	Ndufs5	ENSMUSG00000028648	6.49	4	0.44
NADH dehydrogenase [ubiquinone] iron-sulfur protein 7, mitochondrial precursor [Mus musculus]	25 kDa	21312950	NP_083548	Ndufs7	ENSMUSG00000020153	17.3	6	0.37
NADH dehydrogenase [ubiquinone] iron-sulfur protein 8, mitochondrial precursor [Mus musculus]	24 kDa	46195430	NP_659119	Ndufs8	ENSMUSG00000059734	16.22	2	0.14
NADH dehydrogenase [ubiquinone] flavoprotein 1, mitochondrial precursor [Mus musculus]	51 kDa	19526814	NP_598427	Ndufv1	ENSMUSG00000037916	48.67	19	0.62
NADH dehydrogenase [ubiquinone] flavoprotein 2, mitochondrial precursor [Mus musculus]	27 kDa	110625954	NP_082664	Ndufv2	ENSMUSG00000024099	20.55	8	0.42
NADH dehydrogenase [ubiquinone] flavoprotein 3, mitochondrial isoform 1 [Mus musculus]	50 kDa	140972309	NP_084363	Ndufv3	ENSMUSG00000024038	12.98	6	0.28
cysteine desulfurase, mitochondrial [Mus musculus]	51 kDa	161016824	NP_035041	Nfs1	ENSMUSG00000027618	16.22	10	0.33
NFU1 iron-sulfur cluster scaffold homolog, mitochondrial isoform 2 precursor [Mus musculus]	29 kDa	282154801	NP_064429	Nfu1	ENSMUSG00000029993	4.33	3	0.17
NHL repeat-containing protein 3 precursor [Mus musculus]	38 kDa	27369692	NP_766089	Nhlrc3	ENSMUSG00000042997	4.33	3	0.11
protein NipSnap homolog 1 [Mus musculus]	33 kDa	6679066	NP_032724	Nipsnap1	ENSMUSG00000034285	15.14	7	0.39
nipsnap homolog 3A [Mus musculus]	28 kDa	226442909	NP_082805	Nipsnap3a	ENSMUSG00000015242	4.33	3	0.21
protein NipSnap homolog 3A [Mus musculus]	28 kDa	13385084	NP_079899	Nipsnap3b	ENSMUSG00000015247	30.28	9	0.58
omega-amidase NIT2 [Mus musculus]	31 kDa	12963555	NP_075664	Nit2	ENSMUSG00000022751	10.81	5	0.28
neurolysin, mitochondrial precursor [Mus musculus]	80 kDa	28077051	NP_083723	Nln	ENSMUSG00000021710	7.57	6	0.14
NLR family member X1 precursor [Mus musculus]	108 kDa	255522931	NP_848507	Nlrx1	ENSMUSG00000032109	15.14	13	0.17
nucleoside diphosphate kinase B [Mus musculus]	17 kDa	117606270	NP_001070997	Nme2	ENSMUSG00000020857	10.81	4	0.38
nucleoside diphosphate kinase 3 [Mus musculus]	19 kDa	255308888	NP_062704	Nme3	ENSMUSG00000073435	8.65	2	0.18
nucleoside diphosphate kinase 7 isoform 1 [Mus musculus]	44 kDa	229608935	NP_612187	Nme7	ENSMUSG00000026575	3.24	2	0.076
nicotinamide mononucleotide adenylyltransferase 3 [Mus musculus]	28 kDa	21362329	NP_653116	Nmnat3	ENSMUSG00000032456	9.73	5	0.32
NAD(P) transhydrogenase, mitochondrial precursor [Mus musculus]	114 kDa	31543330	NP_032736	Nnt	ENSMUSG00000025453	56.24	18	0.25
nodal modulator 1 [Mus musculus]	133 kDa	227908803	NP_694697	Nomo1	ENSMUSG00000030835	38.93	23	0.32
epididymal secretory protein E1 precursor [Mus musculus]	16 kDa	12963667	NP_075898	Npc2	ENSMUSG00000021242	10.81	4	0.36
puromycin-sensitive aminopeptidase [Mus musculus]	103 kDa	68226731	NP_032968	Npepps	ENSMUSG00000001441	2.16	2	0.024
sterol-4-alpha-carboxylate 3-dehydrogenase, decarboxylating [Mus musculus]	41 kDa	31982437	NP_035071	Nsdhl	ENSMUSG00000031349	83.27	15	0.57
vesicle-fusing ATPase [Mus musculus]	83 kDa	31543349	NP_032766	Nsf	ENSMUSG00000034187	6.49	5	0.09
putative methyltransferase NSUN4 [Mus musculus]	43 kDa	21312358	NP_082418	Nsun4	ENSMUSG00000028706	2.16	2	0.081
cytosolic 5'-nucleotidase 1B [Mus musculus]	65 kDa	268370191	NP_081864	Nt5c1b	ENSMUSG00000020622	6.49	5	0.13
cytosolic 5'-nucleotidase 3 [Mus musculus]	37 kDa	172072627	NP_080280	Nt5c3	ENSMUSG00000029780	2.16	2	0.12
5'-nucleotidase domain containing 2 [Mus musculus]	46 kDa	110625755	NP_081565	Nt5dc2	ENSMUSG00000071547	15.14	9	0.38
5'-nucleotidase domain-containing protein 3 [Mus musculus]	63 kDa	111494223	NP_780540	Nt5dc3	ENSMUSG00000054027	8.65	6	0.17
iron-sulfur protein NUBPL [Mus musculus]	34 kDa	167234411	NP_084036	Nubpl	ENSMUSG00000035142	10.81	5	0.3
nucleobindin-1 isoform 1 [Mus musculus]	53 kDa	254750698	NP_001157134	Nucb1	ENSMUSG00000030824	23.79	12	0.4
nucleobindin-2 isoform 1 [Mus musculus]	50 kDa	194440700	NP_001123951	Nucb2	ENSMUSG00000030659	78.95	17	0.48
peroxisomal NADH pyrophosphatase NUDT12 [Mus musculus]	52 kDa	21312664	NP_080773	Nudt12	ENSMUSG00000024228	2.16	2	0.08
nucleoside diphosphate-linked moiety X motif 13 [Mus musculus]	39 kDa	117606387	NP_080617	Nudt13	ENSMUSG00000021809	4.33	2	0.11
bis(5'-nucleosyl)-tetraphosphatase [asymmetrical] [Mus musculus]	17 kDa	86198335	NP_079815	Nudt2	ENSMUSG00000028443	3.24	3	0.29
peroxisomal coenzyme A diphosphatase NUDT7 isoform 1 [Mus musculus]	27 kDa	165972342	NP_077757	Nudt7	ENSMUSG00000031767	3.24	2	0.1
nucleoside diphosphate-linked moiety X motif 8, mitochondrial precursor [Mus musculus]	23 kDa	13384950	NP_079805	Nudt8	ENSMUSG00000024869	10.81	5	0.3
nuclear pore complex protein Nup155 [Mus musculus]	155 kDa	165932389	NP_573490	Nup155	ENSMUSG00000022142	4.33	4	0.045
nucleoporin 205 [Mus musculus]	227 kDa	226437676	NP_081789	Nup205	ENSMUSG00000038759	7.57	6	0.036
nuclear pore membrane glycoprotein 210 precursor [Mus musculus]	204 kDa	172073152	NP_061285	Nup210	ENSMUSG00000030091	2.16	2	0.014
nuclear pore membrane glycoprotein 210-like precursor [Mus musculus]	209 kDa	254675162	NP_084213	Nup210l	ENSMUSG00000027939	7.57	5	0.041
ornithine aminotransferase, mitochondrial precursor [Mus musculus]	48 kDa	8393866	NP_058674	Oat	ENSMUSG00000030934	72.46	17	0.54
ornithine decarboxylase antizyme 3 [Mus musculus]	28 kDa	190844347	NP_058597	Oaz3	ENSMUSG00000028141	6.49	2	0.053
OCIA domain-containing protein 1 isoform 1 [Mus musculus]	28 kDa	12963675	NP_075918	Ociad1	ENSMUSG00000029152	20.55	5	0.37
OCIA domain-containing protein 2 [Mus musculus]	17 kDa	58219050	NP_081226	Ociad2	ENSMUSG00000029153	22.71	4	0.35
outer dense fiber protein 1 [Mus musculus]	28 kDa	158341656	NP_032783	Odf1	ENSMUSG00000061923	122.21	6	0.41
outer dense fiber protein 2 isoform e [Mus musculus]	81 kDa	295054193	NP_001171132	Odf2	ENSMUSG00000026790	241.17	29	0.47
outer dense fiber protein 3 [Mus musculus]	28 kDa	153791370	NP_081295	Odf3	ENSMUSG00000025482	10.81	5	0.26
2-oxoglutarate dehydrogenase, mitochondrial precursor [Mus musculus]	116 kDa	85861164	NP_035086	Ogdh	ENSMUSG00000020456	110.31	40	0.48
2-oxoglutarate dehydrogenase-like, mitochondrial [Mus musculus]	117 kDa	124487483	NP_001074599	Ogdhl	ENSMUSG00000021913	47.59	19	0.35
dynamin-like 120 kDa protein, mitochondrial precursor [Mus musculus]	111 kDa	19526960	NP_598513	Opa1	ENSMUSG00000038084	20.55	14	0.22
optic atrophy 3 protein homolog [Mus musculus]	20 kDa	110625722	NP_997408	Opa3	ENSMUSG00000052214	3.24	2	0.25
protein OS-9 isoform 2 precursor [Mus musculus]	70 kDa	283837907	NP_808282	Os9	ENSMUSG00000040462	2.16	2	0.063
ovochymase-2 precursor [Mus musculus]	68 kDa	34013516	NP_766496	Ovch2	ENSMUSG00000048236	12.98	10	0.27
succinyl-CoA:3-ketoacid-coenzyme A transferase 1, mitochondrial precursor [Mus musculus]	56 kDa	18266680	NP_077150	Oxct1	ENSMUSG00000022186	82.19	18	0.55
succinyl-CoA:3-ketoacid-coenzyme A transferase 2B, mitochondrial precursor [Mus musculus]	57 kDa	160358827	NP_862907	Oxct2b	ENSMUSG00000076438	121.13	20	0.55
oxidoreductase NAD-binding domain-containing protein 1 precursor [Mus musculus]	35 kDa	170932556	NP_663435	Oxnad1	ENSMUSG00000021906	3.24	2	0.11
3-oxoacyl-[acyl-carrier-protein] synthase, mitochondrial precursor [Mus musculus]	49 kDa	58037235	NP_081971	Oxsm	ENSMUSG00000021786	7.57	6	0.24
protein disulfide-isomerase precursor [Mus musculus]	57 kDa	42415475	NP_035162	P4hb	ENSMUSG00000025130	89.76	21	0.56
parkin coregulated gene protein homolog [Mus musculus]	28 kDa	66392180	NP_081308	Pacrg	ENSMUSG00000037196	3.24	3	0.19
platelet-activating factor acetylhydrolase 2, cytoplasmic [Mus musculus]	44 kDa	225579137	NP_598641	Pafah2	ENSMUSG00000037366	6.49	4	0.14
multifunctional protein ADE2 [Mus musculus]	47 kDa	13385434	NP_080215	Paics	ENSMUSG00000029247	2.16	2	0.061
mitochondrial import inner membrane translocase subunit Tim16 [Mus musculus]	14 kDa	13385012	NP_079847	Pam16	ENSMUSG00000014301	14.06	4	0.46
protein DJ-1 [Mus musculus]	20 kDa	55741460	NP_065594	Park7	ENSMUSG00000028964	7.57	5	0.48
pterin-4-alpha-carbinolamine dehydratase 2 [Mus musculus]	15 kDa	52421794	NP_082557	Pcbd2	ENSMUSG00000021496	4.33	2	0.18
propionyl-CoA carboxylase alpha chain, mitochondrial precursor [Mus musculus]	80 kDa	254540162	NP_659093	Pcca	ENSMUSG00000041650	45.42	21	0.46
propionyl-CoA carboxylase beta chain, mitochondrial precursor [Mus musculus]	58 kDa	13385310	NP_080111	Pccb	ENSMUSG00000032527	28.12	16	0.47
phosphoenolpyruvate carboxykinase [GTP], mitochondrial [Mus musculus]	73 kDa	28077029	NP_083270	Pck2	ENSMUSG00000040618	19.47	12	0.31
pyruvate carboxylase, mitochondrial isoform 2 [Mus musculus]	130 kDa	251823978	NP_032823	Pcx	ENSMUSG00000024892	105.98	33	0.42
prenylcysteine oxidase precursor [Mus musculus]	56 kDa	13385294	NP_080099	Pcyox1	ENSMUSG00000029998	27.04	9	0.31
prenylcysteine oxidase-like precursor [Mus musculus]	55 kDa	27370248	NP_766420	Pcyox1l	ENSMUSG00000024579	3.24	3	0.085
pyruvate dehydrogenase E1 component subunit alpha, somatic form, mitochondrial precursor [Mus musculus]	43 kDa	6679261	NP_032836	Pdha1	ENSMUSG00000031299	41.1	14	0.43
pyruvate dehydrogenase E1 component subunit alpha, testis-specific form, mitochondrial precursor [Mus musculus]	43 kDa	6679263	NP_032837	Pdha2	ENSMUSG00000047674	25.96	10	0.48
pyruvate dehydrogenase E1 component subunit beta, mitochondrial precursor [Mus musculus]	39 kDa	18152793	NP_077183	Pdhb	ENSMUSG00000021748	97.33	15	0.65
pyruvate dehydrogenase protein X component, mitochondrial [Mus musculus]	54 kDa	28201978	NP_780303	Pdhx	ENSMUSG00000010914	18.39	6	0.23
protein disulfide-isomerase A3 precursor [Mus musculus]	57 kDa	112293264	NP_031978	Pdia3	ENSMUSG00000027248	142.76	38	0.66
protein disulfide-isomerase A4 [Mus musculus]	72 kDa	86198316	NP_033917	Pdia4	ENSMUSG00000025823	163.3	35	0.48
protein disulfide-isomerase A5 precursor [Mus musculus]	59 kDa	30794140	NP_082571	Pdia5	ENSMUSG00000022844	16.22	12	0.35
PREDICTED: protein disulfide-isomerase A6-like [Mus musculus]	47 kDa	309262617	XP_003085845	Pdia6	ENSMUSG00000020571	98.41	2	0.55
protein disulfide-isomerase A6 [Mus musculus]	49 kDa	58037267	NP_082235	Pdia6	ENSMUSG00000020571	93.01	22	0.56
[Pyruvate dehydrogenase [lipoamide]] kinase isozyme 1, mitochondrial precursor [Mus musculus]	49 kDa	110625975	NP_766253	Pdk1	ENSMUSG00000006494	10.81	7	0.28
[Pyruvate dehydrogenase [lipoamide]] kinase isozyme 2, mitochondrial precursor [Mus musculus]	46 kDa	226958643	NP_598428	Pdk2	ENSMUSG00000038967	19.47	9	0.42
[Pyruvate dehydrogenase [lipoamide]] kinase isozyme 3, mitochondrial precursor [Mus musculus]	48 kDa	21704122	NP_663605	Pdk3	ENSMUSG00000035232	15.14	9	0.33
pyruvate dehydrogenase phosphatase regulatory subunit, mitochondrial precursor [Mus musculus]	99 kDa	38142488	NP_938050	Pdpr	ENSMUSG00000033624	4.33	3	0.048
pyridoxal-dependent decarboxylase domain-containing protein 1 isoform 1 [Mus musculus]	87 kDa	88758582	NP_444411	Pdxdc1	ENSMUSG00000022680	7.57	4	0.081
phosphatidylethanolamine-binding protein 1 [Mus musculus]	21 kDa	84794552	NP_061346	Pebp1	ENSMUSG00000032959	8.65	5	0.52
peroxisomal trans-2-enoyl-CoA reductase [Mus musculus]	32 kDa	227908837	NP_076012	Pecr	ENSMUSG00000026189	31.36	6	0.35
peroxisome biogenesis factor 1 [Mus musculus]	137 kDa	61657895	NP_082053	Pex1	ENSMUSG00000005907	3.24	2	0.018
peroxisomal membrane protein 11A [Mus musculus]	28 kDa	6755034	NP_035198	Pex11a	ENSMUSG00000030545	9.73	3	0.21
peroxisomal membrane protein 11B isoform 1 [Mus musculus]	29 kDa	241666481	NP_035199	Pex11b	ENSMUSG00000028102	19.47	8	0.45
peroxisomal membrane protein 11C [Mus musculus]	27 kDa	21735445	NP_081227	Pex11c	ENSMUSG00000069633	8.65	5	0.24
peroxisome assembly protein 12 [Mus musculus]	41 kDa	19527244	NP_598786	Pex12	ENSMUSG00000018733	4.33	2	0.078
peroxisomal membrane protein PEX14 [Mus musculus]	41 kDa	9790153	NP_062755	Pex14	ENSMUSG00000028975	7.57	3	0.098
peroxisomal biogenesis factor 3 isoform 1 [Mus musculus]	42 kDa	9910484	NP_064345	Pex3	ENSMUSG00000019809	4.33	3	0.12
peroxisome assembly factor 2 [Mus musculus]	105 kDa	21703962	NP_663463	Pex6	ENSMUSG00000002763	10.81	6	0.12
6-phosphofructokinase type C [Mus musculus]	85 kDa	9790051	NP_062677	Pfkp	ENSMUSG00000021196	5.41	3	0.062
profilin-1 [Mus musculus]	15 kDa	6755040	NP_035202	Pfn1	ENSMUSG00000018293	2.16	2	0.21
serine/threonine-protein phosphatase PGAM5, mitochondrial isoform 1 [Mus musculus]	32 kDa	254587962	NP_001157010	Pgam5	ENSMUSG00000029500	11.9	5	0.19
GPI inositol-deacylase [Mus musculus]	105 kDa	254028203	NP_001156786	Pgap1	ENSMUSG00000070889	9.73	7	0.13
post-GPI attachment to proteins factor 2 [Mus musculus]	29 kDa	21704172	NP_663558	Pgap2	ENSMUSG00000030990	16.22	2	0.084
plasma glutamate carboxypeptidase precursor [Mus musculus]	52 kDa	148232950	NP_061225	Pgcp	ENSMUSG00000039007	8.65	5	0.17
membrane-associated progesterone receptor component 1 [Mus musculus]	22 kDa	31980806	NP_058063	Pgrmc1	ENSMUSG00000006373	41.1	8	0.52
membrane-associated progesterone receptor component 2 [Mus musculus]	23 kDa	226442772	NP_081834	Pgrmc2	ENSMUSG00000049940	8.65	3	0.31
CDP-diacylglycerol--glycerol-3-phosphate 3-phosphatidyltransferase, mitochondrial [Mus musculus]	62 kDa	110626163	NP_598518	Pgs1	ENSMUSG00000017715	2.16	2	0.04
prohibitin [Mus musculus]	30 kDa	6679299	NP_032857	Phb	ENSMUSG00000038845	47.59	14	0.73
prohibitin-2 [Mus musculus]	33 kDa	126723336	NP_031557	Phb2	ENSMUSG00000004264	64.89	11	0.47
D-3-phosphoglycerate dehydrogenase [Mus musculus]	57 kDa	52353955	NP_058662	Phgdh	ENSMUSG00000053398	2.16	2	0.06
phytanoyl-CoA dioxygenase, peroxisomal precursor [Mus musculus]	39 kDa	6754564	NP_034856	Phyh	ENSMUSG00000026664	3.24	2	0.074
phosphatidylinositol 4-kinase type 3 alpha [Mus musculus]	231 kDa	241982771	NP_001001983	Pi4ka	ENSMUSG00000041720	2.16	2	0.016
GPI ethanolamine phosphate transferase 2 [Mus musculus]	108 kDa	124486987	NP_001074703	Pigg	ENSMUSG00000029263	3.24	3	0.04
GPI transamidase component PIG-S [Mus musculus]	62 kDa	41351529	NP_958808	Pigs	ENSMUSG00000041958	4.33	4	0.12
GPI transamidase component PIG-T precursor [Mus musculus]	66 kDa	120587021	NP_598540	Pigt	ENSMUSG00000017721	2.16	2	0.046
phosphatidylserine decarboxylase proenzyme [Mus musculus]	46 kDa	126722757	NP_796272	Pisd	ENSMUSG00000023452	3.24	2	0.059
presequence protease, mitochondrial precursor [Mus musculus]	117 kDa	21699068	NP_660113	Pitrm1	ENSMUSG00000021193	30.28	19	0.33
pyruvate kinase isozymes M1/M2 [Mus musculus]	58 kDa	31981562	NP_035229	Pkm2	ENSMUSG00000032294	54.07	17	0.48
plakophilin-1 [Mus musculus]	81 kDa	9790161	NP_062619	Pkp1	ENSMUSG00000026413	60.56	7	0.16
group XIIA secretory phospholipase A2 isoform 1 [Mus musculus]	21 kDa	170295846	NP_075685	Pla2g12a	ENSMUSG00000027999	9.73	3	0.38
putative phospholipase B-like 2 [Mus musculus]	66 kDa	31560090	NP_076114	Plbd2	ENSMUSG00000029598	3.24	3	0.071
plectin isoform 12alpha [Mus musculus]	534 kDa	254675115	NP_001157012	Plec	ENSMUSG00000022565	28.12	16	0.047
plastin-3 [Mus musculus]	71 kDa	21704120	NP_663604	Pls3	ENSMUSG00000016382	9.73	8	0.18
plexin B2 [Mus musculus]	206 kDa	226958474	NP_620088	Plxnb2	ENSMUSG00000036606	6.49	5	0.038
probable carboxypeptidase PM20D1 precursor [Mus musculus]	56 kDa	227908835	NP_835180	Pm20d1	ENSMUSG00000042251	2.16	2	0.052
melanocyte protein Pmel 17 precursor [Mus musculus]	66 kDa	31981217	NP_068682	Pmel	ENSMUSG00000025359	7.57	2	0.038
mitochondrial-processing peptidase subunit alpha precursor [Mus musculus]	58 kDa	27502349	NP_775272	Pmpca	ENSMUSG00000026926	12.98	5	0.15
mitochondrial-processing peptidase subunit beta precursor [Mus musculus]	55 kDa	95113671	NP_082707	Pmpcb	ENSMUSG00000029017	4.33	4	0.14
neuropathy target esterase [Mus musculus]	147 kDa	170763470	NP_056616	Pnpla6	ENSMUSG00000004565	8.65	4	0.044
calcium-independent phospholipase A2-gamma [Mus musculus]	87 kDa	118130807	NP_080440	Pnpla8	ENSMUSG00000036257	6.49	3	0.049
polyribonucleotide nucleotidyltransferase 1, mitochondrial precursor [Mus musculus]	86 kDa	25188204	NP_082145	Pnpt1	ENSMUSG00000020464	9.73	7	0.15
protein POF1B [Mus musculus]	68 kDa	31657132	NP_853557	Pof1b	ENSMUSG00000034607	4.33	2	0.044
GDP-fucose protein O-fucosyltransferase 1 [Mus musculus]	45 kDa	84794593	NP_536711	Pofut1	ENSMUSG00000046020	3.24	2	0.081
polymerase delta-interacting protein 2 [Mus musculus]	42 kDa	14780884	NP_080665	Poldip2	ENSMUSG00000001100	6.49	5	0.17
protein O-linked-mannose beta-1,2-N-acetylglucosaminyltransferase 1 isoform 1 [Mus musculus]	75 kDa	22267452	NP_080927	Pomgnt1	ENSMUSG00000028700	4.33	4	0.11
serum paraoxonase/arylesterase 2 [Mus musculus]	40 kDa	34303979	NP_899131	Pon2	ENSMUSG00000032667	7.57	4	0.2
serum paraoxonase/lactonase 3 [Mus musculus]	39 kDa	27370510	NP_766594	Pon3	ENSMUSG00000029759	16.22	7	0.35
NADPH--cytochrome P450 reductase [Mus musculus]	77 kDa	6679421	NP_032924	Por	ENSMUSG00000005514	29.2	12	0.3
inorganic pyrophosphatase 2, mitochondrial precursor [Mus musculus]	38 kDa	22203753	NP_666253	Ppa2	ENSMUSG00000028013	40.01	16	0.61
phosphatidate phosphatase PPAPDC1B [Mus musculus]	29 kDa	124487352	NP_082276	Ppapdc1b	ENSMUSG00000031570	4.33	4	0.26
presqualene diphosphate phosphatase [Mus musculus]	32 kDa	77861908	NP_083198	Ppapdc2	ENSMUSG00000040105	2.16	2	0.072
peptidyl-prolyl cis-trans isomerase B precursor [Mus musculus]	24 kDa	71774133	NP_035279	Ppib	ENSMUSG00000032383	77.87	13	0.52
peptidyl-prolyl cis-trans isomerase F, mitochondrial precursor [Mus musculus]	22 kDa	19527310	NP_598845	Ppif	ENSMUSG00000021868	9.73	2	0.25
protoporphyrinogen oxidase [Mus musculus]	51 kDa	6679445	NP_032937	Ppox	ENSMUSG00000062729	11.9	8	0.34
serine/threonine-protein phosphatase PP1-gamma catalytic subunit [Mus musculus]	37 kDa	31980772	NP_038664	Ppp1cc	ENSMUSG00000004455	11.9	6	0.22
serine/threonine-protein phosphatase 2A catalytic subunit alpha isoform [Mus musculus]	36 kDa	9506983	NP_062284	Ppp2ca	ENSMUSG00000020349	3.24	3	0.13
palmitoyl-protein thioesterase 1 precursor [Mus musculus]	34 kDa	121674797	NP_032943	Ppt1	ENSMUSG00000028657	27.04	8	0.37
protein phosphatase PTC7 homolog [Mus musculus]	33 kDa	46195809	NP_796216	Pptc7	ENSMUSG00000038582	3.24	3	0.14
PRA1 family protein 2 [Mus musculus]	19 kDa	20070422	NP_613068	Praf2	ENSMUSG00000031149	3.24	2	0.16
peroxiredoxin-1 [Mus musculus]	22 kDa	6754976	NP_035164	Prdx1	ENSMUSG00000028691	33.53	10	0.63
peroxiredoxin-2 [Mus musculus]	22 kDa	148747558	NP_035693	Prdx2	ENSMUSG00000005161	15.14	4	0.23
thioredoxin-dependent peroxide reductase, mitochondrial precursor [Mus musculus]	28 kDa	6680690	NP_031478	Prdx3	ENSMUSG00000024997	43.26	8	0.49
peroxiredoxin-4 [Mus musculus]	31 kDa	7948999	NP_058044	Prdx4	ENSMUSG00000025289	17.3	6	0.42
peroxiredoxin-5, mitochondrial precursor [Mus musculus]	22 kDa	6755114	NP_036151	Prdx5	ENSMUSG00000024953	32.44	9	0.53
PREDICTED: peroxiredoxin-6-like, partial [Mus musculus]	27 kDa	309266780	XP_003086860	Prdx6	ENSMUSG00000026701	8.65	4	0.26
prolactin regulatory element-binding protein [Mus musculus]	45 kDa	158749640	NP_057912	Preb	ENSMUSG00000045302	11.9	6	0.25
cAMP-dependent protein kinase type II-alpha regulatory subunit [Mus musculus]	46 kDa	22550094	NP_032950	Prkar2a	ENSMUSG00000032601	4.33	4	0.14
glucosidase 2 subunit beta precursor [Mus musculus]	59 kDa	6679465	NP_032951	Prkcsh	ENSMUSG00000003402	12.98	9	0.22
proline dehydrogenase, mitochondrial [Mus musculus]	68 kDa	118601004	NP_035302	Prodh	ENSMUSG00000003526	23.79	12	0.34
prominin-1 isoform s1 [Mus musculus]	96 kDa	254675296	NP_032961	Prom1	ENSMUSG00000029086	3.24	3	0.048
prominin-2 isoform 1 [Mus musculus]	93 kDa	224994182	NP_620089	Prom2	ENSMUSG00000027376	5.41	5	0.091
proline synthase co-transcribed bacterial homolog protein isoform a [Mus musculus]	30 kDa	16930823	NP_473398	Prosc	ENSMUSG00000031485	3.24	2	0.11
ribose-phosphate pyrophosphokinase 2 [Mus musculus]	35 kDa	13386146	NP_080938	Prps2	ENSMUSG00000025742	3.24	2	0.1
protease, serine, 1 [Mus musculus]	26 kDa	16716569	NP_444473	Prss1	ENSMUSG00000062751	164.38	2	0.098
testisin precursor [Mus musculus]	36 kDa	11055972	NP_065233	Prss21	ENSMUSG00000024116	3.24	2	0.074
serine protease 55 precursor [Mus musculus]	36 kDa	124486704	NP_001074532	Prss55	ENSMUSG00000034623	3.24	3	0.13
sulfated glycoprotein 1 isoform B preproprotein [Mus musculus]	61 kDa	225735645	NP_035309	Psap	ENSMUSG00000004207	22.71	5	0.11
proteasome subunit alpha type-2 [Mus musculus]	26 kDa	134031994	NP_032970	Psma2	ENSMUSG00000015671	2.16	2	0.17
proteasome subunit alpha type-5 [Mus musculus]	26 kDa	7106387	NP_036097	Psma5	ENSMUSG00000068749	3.24	2	0.13
proteasome subunit alpha type-7-like [Mus musculus]	28 kDa	254692831	NP_001157081	Psma8	ENSMUSG00000036743	11.9	3	0.19
proteasome subunit beta type-1 precursor [Mus musculus]	26 kDa	7242197	NP_035315	Psmb1	ENSMUSG00000014769	5.41	3	0.22
proteasome subunit beta type-2 [Mus musculus]	23 kDa	227116345	NP_036100	Psmb2	ENSMUSG00000028837	2.16	2	0.16
proteasome subunit beta type-3 [Mus musculus]	23 kDa	6755202	NP_036101	Psmb3	ENSMUSG00000069744	5.41	2	0.17
pentatricopeptide repeat-containing protein 3, mitochondrial precursor [Mus musculus]	78 kDa	33469980	NP_081551	Ptcd3	ENSMUSG00000063884	8.65	4	0.093
prostaglandin E synthase 2 [Mus musculus]	43 kDa	260763900	NP_598544	Ptges2	ENSMUSG00000026820	30.28	12	0.51
prostaglandin G/H synthase 1 precursor [Mus musculus]	69 kDa	6679537	NP_032995	Ptgs1	ENSMUSG00000047250	11.9	3	0.078
3-hydroxyacyl-CoA dehydratase 3 [Mus musculus]	43 kDa	171184435	NP_067320	Ptplad1	ENSMUSG00000033629	6.49	2	0.12
3-hydroxyacyl-CoA dehydratase 2 [Mus musculus]	28 kDa	84872191	NP_076076	Ptplb	ENSMUSG00000035376	6.49	3	0.15
protein-tyrosine phosphatase mitochondrial 1 [Mus musculus]	29 kDa	23956130	NP_079852	Ptpmt1	ENSMUSG00000063235	3.24	2	0.1
tyrosine-protein phosphatase non-receptor type 9 [Mus musculus]	68 kDa	61098100	NP_062625	Ptpn9	ENSMUSG00000032290	5.41	3	0.064
peptidyl-tRNA hydrolase 2, mitochondrial isoform b [Mus musculus]	20 kDa	149363634	NP_001092280	Ptrh2	ENSMUSG00000072582	10.81	6	0.54
peroxisomal membrane protein 2 [Mus musculus]	22 kDa	112421058	NP_033019	Pxmp2	ENSMUSG00000029499	5.41	3	0.16
peroxisome biogenesis factor 2 [Mus musculus]	35 kDa	21687248	NP_033020	Pxmp3	ENSMUSG00000040374	3.24	3	0.13
pyrroline-5-carboxylate reductase 1, mitochondrial [Mus musculus]	32 kDa	21450149	NP_659044	Pycr1	ENSMUSG00000025140	16.22	3	0.28
pyrroline-5-carboxylate reductase 2 [Mus musculus]	34 kDa	19526878	NP_598466	Pycr2	ENSMUSG00000026520	28.12	10	0.37
pyridine nucleotide-disulfide oxidoreductase domain-containing protein 2 [Mus musculus]	63 kDa	125858598	NP_083287	Pyroxd2	ENSMUSG00000060224	29.2	10	0.29
dihydropteridine reductase [Mus musculus]	26 kDa	21312520	NP_077198	Qdpr	ENSMUSG00000015806	7.57	4	0.27
glutaminyl-peptide cyclotransferase-like protein [Mus musculus]	43 kDa	31560195	NP_080387	Qpctl	ENSMUSG00000030407	4.33	4	0.13
glutamyl-tRNA(Gln) amidotransferase subunit A homolog [Mus musculus]	57 kDa	124486688	NP_001074523	Qrsl1	ENSMUSG00000019863	4.33	4	0.12
sulfhydryl oxidase 2 [Mus musculus]	71 kDa	23956334	NP_705787	Qsox2	ENSMUSG00000036327	35.69	15	0.34
ras-related protein Rab-1A [Mus musculus]	23 kDa	6679587	NP_033022	Rab1	ENSMUSG00000020149	83.27	4	0.53
ras-related protein Rab-10 [Mus musculus]	23 kDa	7710086	NP_057885	Rab10	ENSMUSG00000020671	29.2	6	0.38
ras-related protein Rab-11B [Mus musculus]	24 kDa	6679583	NP_033023	Rab11b	ENSMUSG00000077450	17.3	5	0.28
ras-related protein Rab-14 [Mus musculus]	24 kDa	18390323	NP_080973	Rab14	ENSMUSG00000026878	32.44	11	0.6
ras-related protein Rab-18 [Mus musculus]	23 kDa	30841008	NP_851415	Rab18	ENSMUSG00000073639	22.71	7	0.48
ras-related protein Rab-1B [Mus musculus]	22 kDa	21313162	NP_083852	Rab1b	ENSMUSG00000024870	56.24	6	0.57
ras-related protein Rab-21 [Mus musculus]	24 kDa	33859751	NP_077774	Rab21	ENSMUSG00000020132	5.41	3	0.18
ras-related protein Rab-22A [Mus musculus]	22 kDa	148747177	NP_077756	Rab22a	ENSMUSG00000027519	2.16	2	0.13
ras-related protein Rab-24 [Mus musculus]	23 kDa	6679591	NP_033026	Rab24	ENSMUSG00000034789	7.57	3	0.23
ras-related protein Rab-2A [Mus musculus]	24 kDa	10946940	NP_067493	Rab2a	ENSMUSG00000047187	76.78	10	0.59
ras-related protein Rab-33B [Mus musculus]	26 kDa	8394133	NP_058554	Rab33b	ENSMUSG00000027739	6.49	2	0.18
ras-related protein Rab-35 [Mus musculus]	23 kDa	37718983	NP_937806	Rab35	ENSMUSG00000029518	7.57	2	0.18
ras-related protein Rab-3A [Mus musculus]	25 kDa	261862303	NP_001159871	Rab3a	ENSMUSG00000031840	7.57	2	0.21
ras-related protein Rab-4B [Mus musculus]	24 kDa	21313012	NP_083667	Rab4b	ENSMUSG00000053291	6.49	3	0.24
ras-related protein Rab-5A [Mus musculus]	24 kDa	13385374	NP_080163	Rab5a	ENSMUSG00000017831	11.9	4	0.33
ras-related protein Rab-5B isoform 1 [Mus musculus]	24 kDa	28916687	NP_803130	Rab5b	ENSMUSG00000000711	15.14	3	0.27
ras-related protein Rab-5C [Mus musculus]	23 kDa	113866024	NP_077776	Rab5c	ENSMUSG00000019173	32.44	6	0.45
ras-related protein Rab-6A isoform 1 [Mus musculus]	24 kDa	254750706	NP_001157135	Rab6a	ENSMUSG00000030704	42.18	8	0.44
ras-related protein Rab-7a [Mus musculus]	23 kDa	148747526	NP_033031	Rab7	ENSMUSG00000079477	45.42	11	0.58
ras-related protein Rab-8A [Mus musculus]	24 kDa	38372905	NP_075615	Rab8a	ENSMUSG00000003037	17.3	3	0.26
ras-related protein Rab-9A [Mus musculus]	23 kDa	9790227	NP_062747	Rab9	ENSMUSG00000079316	2.16	2	0.15
ras-related C3 botulinum toxin substrate 1 precursor [Mus musculus]	21 kDa	45592934	NP_033033	Rac1	ENSMUSG00000001847	7.57	3	0.13
ras-related protein Ral-A precursor [Mus musculus]	24 kDa	34328471	NP_062364	Rala	ENSMUSG00000008859	6.49	5	0.21
ras-related protein Ral-B precursor [Mus musculus]	23 kDa	11612509	NP_071722	Ralb	ENSMUSG00000004451	4.33	2	0.14
ran-binding protein 17 [Mus musculus]	124 kDa	13249349	NP_075635	Ranbp17	ENSMUSG00000040594	2.16	2	0.027
ras-related protein Rap-1A precursor [Mus musculus]	21 kDa	21704066	NP_663516	Rap1a	ENSMUSG00000068798	21.63	6	0.36
ras-related protein Rap-1b precursor [Mus musculus]	21 kDa	33859753	NP_077777	Rap1b	ENSMUSG00000052681	22.71	2	0.36
probable arginyl-tRNA synthetase, mitochondrial precursor [Mus musculus]	65 kDa	240120047	NP_852071	Rars2	ENSMUSG00000028292	11.9	10	0.23
reticulocalbin-1 precursor [Mus musculus]	38 kDa	6677691	NP_033063	Rcn1	ENSMUSG00000005973	12.98	8	0.3
reticulocalbin-2 precursor [Mus musculus]	37 kDa	114205428	NP_036122	Rcn2	ENSMUSG00000032320	10.81	6	0.28
retinol dehydrogenase 11 [Mus musculus]	35 kDa	19482172	NP_067532	Rdh11	ENSMUSG00000066441	16.22	8	0.34
retinol dehydrogenase 12 [Mus musculus]	35 kDa	58037513	NP_084293	Rdh12	ENSMUSG00000021123	9.73	5	0.27
retinol dehydrogenase 14 [Mus musculus]	36 kDa	12963791	NP_076186	Rdh14	ENSMUSG00000020621	11.9	6	0.25
protein RER1 [Mus musculus]	23 kDa	13385882	NP_080671	Rer1	ENSMUSG00000029048	19.47	2	0.15
oligoribonuclease, mitochondrial precursor [Mus musculus]	27 kDa	27229283	NP_077195	Rexo2	ENSMUSG00000032026	3.24	2	0.12
ammonium transporter Rh type C [Mus musculus]	55 kDa	229092834	NP_062773	Rhcg	ENSMUSG00000030549	8.65	2	0.052
transforming protein RhoA precursor [Mus musculus]	22 kDa	31542143	NP_058082	Rhoa	ENSMUSG00000007815	27.04	6	0.47
rho-related GTP-binding protein RhoG precursor [Mus musculus]	21 kDa	9625037	NP_062512	Rhog	ENSMUSG00000073982	7.57	4	0.34
mitochondrial Rho GTPase 1 isoform 2 [Mus musculus]	76 kDa	254039727	NP_001156826	Rhot1	ENSMUSG00000017686	20.55	8	0.19
mitochondrial Rho GTPase 2 [Mus musculus]	69 kDa	22122457	NP_666111	Rhot2	ENSMUSG00000025733	7.57	3	0.1
required for meiotic nuclear division protein 1 homolog [Mus musculus]	52 kDa	226423886	NP_079619	Rmnd1	ENSMUSG00000019763	6.49	5	0.13
ribonuclease-like protein 12 precursor [Mus musculus]	17 kDa	59858541	NP_001011875	Rnase12	ENSMUSG00000068407	28.12	5	0.39
ribonuclease-like protein 9 precursor [Mus musculus]	21 kDa	118200345	NP_898853	Rnase9	ENSMUSG00000052382	6.49	3	0.32
E3 ubiquitin-protein ligase RNF149 precursor [Mus musculus]	43 kDa	224809379	NP_001028307	Rnf149	ENSMUSG00000048234	3.24	2	0.079
PREDICTED: LOW QUALITY PROTEIN: RING finger protein 213 [Mus musculus]	592 kDa	309262466	XP_001476701	Rnf213	ENSMUSG00000070327	6.49	4	0.011
RING finger and transmembrane domain-containing protein 1 [Mus musculus]	45 kDa	21313294	NP_084064	Rnft1	ENSMUSG00000020521	4.33	3	0.15
renalase isoform 1 [Mus musculus]	33 kDa	268370211	NP_001161290	Rnls	ENSMUSG00000071573	22.71	7	0.44
ropporin-1 [Mus musculus]	24 kDa	13507710	NP_109669	Ropn1	ENSMUSG00000022832	42.18	9	0.71
60S ribosomal protein L10a [Mus musculus]	25 kDa	255003735	NP_035417	Rpl10a	ENSMUSG00000037805	8.65	5	0.19
60S ribosomal protein L11 [Mus musculus]	20 kDa	13385408	NP_080195	Rpl11	ENSMUSG00000059291	5.41	2	0.13
PREDICTED: 60S ribosomal protein L13-like [Mus musculus]	24 kDa	149251177	XP_001474740	Rpl13	ENSMUSG00000000740	6.49	2	0.1
60S ribosomal protein L14 [Mus musculus]	24 kDa	13385472	NP_080250	Rpl14	ENSMUSG00000025794	16.22	3	0.17
60S ribosomal protein L15 [Mus musculus]	24 kDa	13385036	NP_079862	Rpl15	ENSMUSG00000012405	8.65	3	0.21
60S ribosomal protein L17 [Mus musculus]	21 kDa	161484662	NP_001002239	Rpl17	ENSMUSG00000062328	7.57	2	0.14
60S ribosomal protein L18 [Mus musculus]	22 kDa	83699424	NP_033103	Rpl18	ENSMUSG00000059070	6.49	2	0.14
60S ribosomal protein L18a [Mus musculus]	21 kDa	58037465	NP_084027	Rpl18a	ENSMUSG00000045128	10.81	3	0.2
PREDICTED: 60S ribosomal protein L22-like [Mus musculus]	15 kDa	309265792	XP_003086606	Rpl22	ENSMUSG00000028936	2.16	2	0.19
60S ribosomal protein L23 [Mus musculus]	15 kDa	12584986	NP_075029	Rpl23	ENSMUSG00000071415	29.2	3	0.27
60S ribosomal protein L3 [Mus musculus]	46 kDa	255308899	NP_038790	Rpl3	ENSMUSG00000060036	7.57	3	0.13
60S ribosomal protein L30 [Mus musculus]	13 kDa	254553337	NP_001156957	Rpl30	ENSMUSG00000058600	9.73	5	0.51
60S ribosomal protein L32 [Mus musculus]	16 kDa	25742730	NP_742083	Rpl32	ENSMUSG00000057841	7.57	3	0.3
60S ribosomal protein L36 [Mus musculus]	12 kDa	160333837	NP_061200	Rpl36	ENSMUSG00000057863	3.24	2	0.2
60S ribosomal protein L38 [Mus musculus]	8 kDa	114205440	NP_001041523	Rpl38	ENSMUSG00000057322	9.73	4	0.5
60S ribosomal protein L4 [Mus musculus]	47 kDa	30794450	NP_077174	Rpl4	ENSMUSG00000032399	12.98	4	0.15
60S ribosomal protein L7 [Mus musculus]	31 kDa	31981515	NP_035421	Rpl7	ENSMUSG00000043716	16.22	4	0.16
60S ribosomal protein L7a [Mus musculus]	30 kDa	7305443	NP_038749	Rpl7a	ENSMUSG00000062647	28.12	8	0.27
60S ribosomal protein L8 [Mus musculus]	28 kDa	6755358	NP_036183	Rpl8	ENSMUSG00000003970	5.41	2	0.11
60S acidic ribosomal protein P1 [Mus musculus]	11 kDa	9256519	NP_061341	Rplp1	ENSMUSG00000007892	9.73	3	0.67
dolichyl-diphosphooligosaccharide--protein glycosyltransferase subunit 1 [Mus musculus]	69 kDa	282398108	NP_598694	Rpn1	ENSMUSG00000030062	76.78	23	0.52
dolichyl-diphosphooligosaccharide--protein glycosyltransferase subunit 2 [Mus musculus]	69 kDa	34996495	NP_062616	Rpn2	ENSMUSG00000027642	102.74	24	0.51
40S ribosomal protein S14 [Mus musculus]	16 kDa	31981100	NP_065625	Rps14	ENSMUSG00000024608	4.33	2	0.15
40S ribosomal protein S16 [Mus musculus]	16 kDa	158966704	NP_038675	Rps16	ENSMUSG00000037563	4.33	2	0.16
40S ribosomal protein S2 [Mus musculus]	31 kDa	18087805	NP_032529	Rps2	ENSMUSG00000044533	6.49	4	0.21
PREDICTED: 40S ribosomal protein S24-like [Mus musculus]	15 kDa	149267855	XP_001000635	Rps24	ENSMUSG00000025290	2.16	2	0.2
ubiquitin-40S ribosomal protein S27a [Mus musculus]	18 kDa	13195690	NP_077239	Rps27a	ENSMUSG00000020460	19.47	4	0.33
40S ribosomal protein S3 [Mus musculus]	27 kDa	6755372	NP_036182	Rps3	ENSMUSG00000030744	7.57	5	0.32
40S ribosomal protein S4, X isoform [Mus musculus]	30 kDa	6677805	NP_033120	Rps4x	ENSMUSG00000031320	11.9	5	0.26
40S ribosomal protein S7 [Mus musculus]	22 kDa	6755376	NP_035430	Rps7	ENSMUSG00000061477	4.33	2	0.18
PREDICTED: 40S ribosomal protein S8-like isoform 1 [Mus musculus]	24 kDa	149257598	XP_001474155	Rps8	ENSMUSG00000047675	9.73	3	0.19
40S ribosomal protein SA [Mus musculus]	33 kDa	224994260	NP_035159	Rpsa	ENSMUSG00000032518	6.49	4	0.23
ras-related protein R-Ras precursor [Mus musculus]	24 kDa	6677819	NP_033127	Rras	ENSMUSG00000038387	4.33	2	0.14
radial spoke head protein 6 homolog A isoform 1 [Mus musculus]	80 kDa	227908775	NP_112545	Rsph6a	ENSMUSG00000040866	5.41	4	0.081
radial spoke head protein 9 homolog [Mus musculus]	31 kDa	21312974	NP_083614	Rsph9	ENSMUSG00000023966	5.41	4	0.17
rhabdoid tumor deletion region gene 1 isoform 1 [Mus musculus]	42 kDa	254675102	NP_001157005	Rtdr1	ENSMUSG00000009070	2.16	2	0.094
reticulon-3 isoform 4 [Mus musculus]	25 kDa	16716353	NP_444306	Rtn3	ENSMUSG00000024758	8.65	4	0.17
reticulon-4 isoform B1 [Mus musculus]	38 kDa	34610233	NP_918941	Rtn4	ENSMUSG00000020458	4.33	2	0.076
reticulon-4-interacting protein 1, mitochondrial precursor [Mus musculus]	43 kDa	31543608	NP_570962	Rtn4ip1	ENSMUSG00000019864	10.81	7	0.3
protein S100-A11 [Mus musculus]	11 kDa	21886811	NP_058020	S100a11	ENSMUSG00000027907	9.73	2	0.28
phosphatidylinositide phosphatase SAC1 [Mus musculus]	67 kDa	13507622	NP_109617	Sacm1l	ENSMUSG00000025240	22.71	12	0.32
sorting and assembly machinery component 50 homolog [Mus musculus]	52 kDa	30519943	NP_848729	Samm50	ENSMUSG00000022437	37.85	12	0.41
GTP-binding protein SAR1a [Mus musculus]	22 kDa	21703344	NP_033146	Sar1a	ENSMUSG00000020088	4.33	3	0.25
sarcosine dehydrogenase, mitochondrial precursor [Mus musculus]	102 kDa	20149748	NP_619606	Sardh	ENSMUSG00000009614	17.3	11	0.2
seryl-tRNA synthetase, mitochondrial precursor [Mus musculus]	58 kDa	228008415	NP_076126	Sars2	ENSMUSG00000070699	2.16	2	0.069
secretory carrier-associated membrane protein 1 [Mus musculus]	38 kDa	58037395	NP_083429	Scamp1	ENSMUSG00000021687	5.41	3	0.18
secretory carrier-associated membrane protein 2 [Mus musculus]	36 kDa	12331398	NP_073724	Scamp2	ENSMUSG00000040188	6.49	2	0.097
probable saccharopine dehydrogenase [Mus musculus]	47 kDa	30520019	NP_848768	Sccpdh	ENSMUSG00000038936	21.63	8	0.36
sec1 family domain-containing protein 1 [Mus musculus]	72 kDa	58037481	NP_084101	Scfd1	ENSMUSG00000020952	3.24	3	0.074
sec1 family domain-containing protein 2 isoform a [Mus musculus]	75 kDa	167900448	NP_001108132	Scfd2	ENSMUSG00000062110	3.24	2	0.044
non-specific lipid-transfer protein [Mus musculus]	59 kDa	45476581	NP_035457	Scp2	ENSMUSG00000028603	45.42	11	0.26
stromal cell-derived factor 2-like protein 1 precursor [Mus musculus]	24 kDa	11612505	NP_071719	Sdf2l1	ENSMUSG00000022769	18.39	5	0.52
45 kDa calcium-binding protein precursor [Mus musculus]	42 kDa	6755446	NP_035471	Sdf4	ENSMUSG00000029076	7.57	4	0.12
succinate dehydrogenase [ubiquinone] flavoprotein subunit, mitochondrial precursor [Mus musculus]	73 kDa	54607098	NP_075770	Sdha	ENSMUSG00000021577	101.66	25	0.65
succinate dehydrogenase [ubiquinone] iron-sulfur subunit, mitochondrial precursor [Mus musculus]	32 kDa	34328286	NP_075863	Sdhb	ENSMUSG00000009863	27.04	9	0.34
succinate dehydrogenase [ubiquinone] cytochrome b small subunit, mitochondrial [Mus musculus]	17 kDa	27229021	NP_080124	Sdhd	ENSMUSG00000000171	5.41	2	0.23
epimerase family protein SDR39U1 [Mus musculus]	31 kDa	131889222	NP_001076444	Sdr39u1	ENSMUSG00000022223	14.06	8	0.46
short-chain dehydrogenase/reductase family 42E member 1 [Mus musculus]	44 kDa	21311981	NP_083001	Sdr42e1	ENSMUSG00000034308	5.41	4	0.16
signal peptidase complex catalytic subunit SEC11A [Mus musculus]	21 kDa	9910550	NP_064335	Sec11a	ENSMUSG00000025724	18.39	7	0.44
signal peptidase complex catalytic subunit SEC11C [Mus musculus]	22 kDa	21313554	NP_079744	Sec11c	ENSMUSG00000024516	4.33	2	0.078
vesicle-trafficking protein SEC22b [Mus musculus]	25 kDa	6755448	NP_035472	Sec22b	ENSMUSG00000027879	40.01	11	0.67
protein transport protein Sec23A [Mus musculus]	86 kDa	67906177	NP_033173	Sec23a	ENSMUSG00000020986	11.9	9	0.19
Sec24 related gene family, member C isoform 1 [Mus musculus]	119 kDa	269954698	NP_766184	Sec24c	ENSMUSG00000039367	5.41	5	0.071
protein transport protein Sec31A [Mus musculus]	134 kDa	244791271	NP_081245	Sec31a	ENSMUSG00000035325	8.65	5	0.067
protein transport protein Sec61 subunit alpha isoform 1 [Mus musculus]	52 kDa	8394252	NP_058602	Sec61a1	ENSMUSG00000030082	19.47	6	0.22
translocation protein SEC63 homolog [Mus musculus]	88 kDa	158937300	NP_694695	Sec63	ENSMUSG00000019802	9.73	7	0.13
protein sel-1 homolog 1 isoform b [Mus musculus]	82 kDa	46309573	NP_035474	Sel1l	ENSMUSG00000020964	9.73	7	0.18
15 kDa selenoprotein precursor [Mus musculus]	18 kDa	16716395	NP_444332	Sep15	ENSMUSG00000037072	2.16	2	0.17
septin-7 [Mus musculus]	51 kDa	28173550	NP_033989	Sept7	ENSMUSG00000001833	4.33	2	0.094
serine hydrolase-like protein [Mus musculus]	35 kDa	13443008	NP_075964	Serhl	ENSMUSG00000058586	11.9	7	0.26
alpha-1-antitrypsin 1-1 precursor [Mus musculus]	46 kDa	6678079	NP_033269	Serpina1a	ENSMUSG00000066366	5.41	3	0.14
serpin H1 precursor [Mus musculus]	47 kDa	161353502	NP_033955	Serpinh1	ENSMUSG00000070436	3.24	3	0.13
sideroflexin-1 [Mus musculus]	36 kDa	15147224	NP_081600	Sfxn1	ENSMUSG00000021474	30.28	8	0.52
sideroflexin-2 [Mus musculus]	36 kDa	86439984	NP_444426	Sfxn2	ENSMUSG00000025036	5.41	4	0.16
sideroflexin-3 isoform 1 [Mus musculus]	35 kDa	16716499	NP_444427	Sfxn3	ENSMUSG00000025212	46.5	11	0.55
sphingosine-1-phosphate lyase 1 [Mus musculus]	64 kDa	31543694	NP_033189	Sgpl1	ENSMUSG00000020097	8.65	5	0.14
sphingosine-1-phosphate phosphatase 1 [Mus musculus]	48 kDa	13507712	NP_109675	Sgpp1	ENSMUSG00000021054	5.41	2	0.074
serine hydroxymethyltransferase, mitochondrial [Mus musculus]	56 kDa	21312298	NP_082506	Shmt2	ENSMUSG00000025403	51.91	14	0.34
short stature homeobox protein 2 [Mus musculus]	35 kDa	7305489	NP_038693	Shox2	ENSMUSG00000093425	2.16	2	0.12
nucleotide exchange factor SIL1 precursor [Mus musculus]	52 kDa	257196264	NP_109674	Sil1	ENSMUSG00000024357	9.73	8	0.26
solute carrier family 17 member 9 [Mus musculus]	48 kDa	125347351	NP_898984	Slc17a9	ENSMUSG00000023393	6.49	2	0.092
excitatory amino acid transporter 3 [Mus musculus]	57 kDa	6678001	NP_033225	Slc1a1	ENSMUSG00000024935	4.33	2	0.061
solute carrier family 25, member 1 [Mus musculus]	34 kDa	23943838	NP_694790	Slc25a1	ENSMUSG00000003528	19.47	6	0.24
mitochondrial dicarboxylate carrier [Mus musculus]	32 kDa	254826790	NP_038798	Slc25a10	ENSMUSG00000025792	37.85	12	0.53
mitochondrial 2-oxoglutarate/malate carrier protein [Mus musculus]	34 kDa	21312994	NP_077173	Slc25a11	ENSMUSG00000014606	51.91	10	0.44
calcium-binding mitochondrial carrier protein Aralar1 [Mus musculus]	75 kDa	27369581	NP_766024	Slc25a12	ENSMUSG00000027010	41.1	18	0.52
calcium-binding mitochondrial carrier protein Aralar2 isoform 2 [Mus musculus]	74 kDa	294832028	NP_001171043	Slc25a13	ENSMUSG00000015112	52.99	24	0.61
mitochondrial ornithine transporter 1 isoform 1 [Mus musculus]	33 kDa	31044465	NP_851842	Slc25a15	ENSMUSG00000031482	5.41	2	0.11
graves disease carrier protein homolog [Mus musculus]	36 kDa	30424808	NP_780403	Slc25a16	ENSMUSG00000071253	3.24	3	0.19
peroxisomal membrane protein PMP34 [Mus musculus]	34 kDa	29789024	NP_035529	Slc25a17	ENSMUSG00000022404	4.33	3	0.17
mitochondrial carnitine/acylcarnitine carrier protein [Mus musculus]	33 kDa	10048462	NP_065266	Slc25a20	ENSMUSG00000032602	19.47	7	0.4
mitochondrial 2-oxodicarboxylate carrier isoform 1 [Mus musculus]	33 kDa	269784687	NP_766165	Slc25a21	ENSMUSG00000035472	8.65	5	0.27
mitochondrial glutamate carrier 1 [Mus musculus]	35 kDa	21311845	NP_080922	Slc25a22	ENSMUSG00000019082	23.79	7	0.4
calcium-binding mitochondrial carrier protein SCaMC-1 [Mus musculus]	53 kDa	27369998	NP_766273	Slc25a24	ENSMUSG00000040322	2.16	2	0.059
mitochondrial carnitine/acylcarnitine carrier protein CACL [Mus musculus]	33 kDa	31044469	NP_851845	Slc25a29	ENSMUSG00000021265	3.24	2	0.082
PREDICTED: phosphate carrier protein, mitochondrial-like [Mus musculus]	40 kDa	149258501	XP_001475977	Slc25a3	ENSMUSG00000061904	89.76	12	0.49
kidney mitochondrial carrier protein 1 [Mus musculus]	32 kDa	13385736	NP_080508	Slc25a30	ENSMUSG00000022003	3.24	3	0.14
ADP/ATP translocase 4 [Mus musculus]	35 kDa	254692892	NP_848473	Slc25a31	ENSMUSG00000069041	61.64	9	0.31
mitochondrial folate transporter/carrier [Mus musculus]	35 kDa	168480117	NP_765990	Slc25a32	ENSMUSG00000022299	7.57	5	0.28
solute carrier family 25 member 35 [Mus musculus]	33 kDa	21312550	NP_082324	Slc25a35	ENSMUSG00000018740	29.2	9	0.45
ADP/ATP translocase 1 [Mus musculus]	33 kDa	148747424	NP_031476	Slc25a4	ENSMUSG00000031633	104.9	11	0.59
solute carrier family 25 member 40 [Mus musculus]	38 kDa	158749545	NP_848881	Slc25a40	ENSMUSG00000054099	4.33	2	0.083
solute carrier family 25 member 42 [Mus musculus]	35 kDa	56090652	NP_001007571	Slc25a42	ENSMUSG00000002346	16.22	4	0.24
solute carrier family 25 member 45 [Mus musculus]	32 kDa	23956272	NP_598915	Slc25a45	ENSMUSG00000024818	2.16	2	0.11
ADP/ATP translocase 2 [Mus musculus]	33 kDa	22094075	NP_031477	Slc25a5	ENSMUSG00000016319	188.18	13	0.57
long-chain fatty acid transport protein 1 [Mus musculus]	71 kDa	6755546	NP_036107	Slc27a1	ENSMUSG00000031808	20.55	10	0.25
very long-chain acyl-CoA synthetase [Mus musculus]	70 kDa	113374154	NP_036108	Slc27a2	ENSMUSG00000027359	2.16	2	0.048
long-chain fatty acid transport protein 4 [Mus musculus]	72 kDa	45597453	NP_036119	Slc27a4	ENSMUSG00000059316	10.81	6	0.16
equilibrative nucleoside transporter 3 [Mus musculus]	52 kDa	12963743	NP_076085	Slc29a3	ENSMUSG00000020100	5.41	3	0.091
solute carrier family 2, facilitated glucose transporter member 3 [Mus musculus]	53 kDa	261862282	NP_035531	Slc2a3	ENSMUSG00000003153	21.63	6	0.14
zinc transporter 5 [Mus musculus]	84 kDa	67763826	NP_075023	Slc30a5	ENSMUSG00000021629	3.24	2	0.042
zinc transporter 7 [Mus musculus]	42 kDa	12963579	NP_075703	Slc30a7	ENSMUSG00000054414	3.24	2	0.082
zinc transporter 9 [Mus musculus]	63 kDa	125660458	NP_848766	Slc30a9	ENSMUSG00000029221	4.33	4	0.092
acetyl-coenzyme A transporter 1 [Mus musculus]	61 kDa	31543730	NP_056543	Slc33a1	ENSMUSG00000027822	16.22	7	0.18
CMP-sialic acid transporter [Mus musculus]	36 kDa	225543514	NP_036025	Slc35a1	ENSMUSG00000028293	21.63	3	0.12
UDP-galactose translocator isoform 1 [Mus musculus]	41 kDa	145279183	NP_511039	Slc35a2	ENSMUSG00000031156	10.81	4	0.17
adenosine 3'-phospho 5'-phosphosulfate transporter 1 [Mus musculus]	42 kDa	110625963	NP_082938	Slc35b2	ENSMUSG00000037089	17.3	4	0.15
solute carrier family 35 member E1 [Mus musculus]	44 kDa	165377022	NP_808434	Slc35e1	ENSMUSG00000019731	3.24	2	0.078
glucose-6-phosphate translocase [Mus musculus]	46 kDa	51592076	NP_032089	Slc37a4	ENSMUSG00000032114	3.24	2	0.072
putative sodium-coupled neutral amino acid transporter 10 isoform 2 [Mus musculus]	117 kDa	258645133	NP_001158270	Slc38a10	ENSMUSG00000061306	43.26	16	0.24
sodium-coupled neutral amino acid transporter 5 [Mus musculus]	53 kDa	154350209	NP_766067	Slc38a5	ENSMUSG00000031170	31.36	3	0.073
zinc transporter SLC39A7 [Mus musculus]	51 kDa	118150668	NP_001071177	Slc39a7	ENSMUSG00000024327	7.57	5	0.13
4F2 cell-surface antigen heavy chain isoform a [Mus musculus]	62 kDa	238637277	NP_001154885	Slc3a2	ENSMUSG00000010095	29.2	13	0.34
band 3 anion transport protein [Mus musculus]	103 kDa	6755560	NP_035533	Slc4a1	ENSMUSG00000006574	31.36	14	0.26
RAG1-activating protein 1 [Mus musculus]	25 kDa	188497726	NP_033083	Slc50a1	ENSMUSG00000027953	11.9	5	0.46
large neutral amino acids transporter small subunit 1 [Mus musculus]	56 kDa	31982764	NP_035534	Slc7a5	ENSMUSG00000040010	10.81	5	0.12
sperm mitochondrial-associated cysteine-rich protein [Mus musculus]	21 kDa	15011842	NP_032600	Smcp	ENSMUSG00000074435	5.41	2	0.16
sphingomyelin phosphodiesterase 2 [Mus musculus]	47 kDa	6678031	NP_033239	Smpd2	ENSMUSG00000019822	5.41	3	0.095
SNARE-associated protein Snapin [Mus musculus]	15 kDa	19923056	NP_598615	Snapin	ENSMUSG00000001018	2.16	2	0.19
U5 small nuclear ribonucleoprotein 200 kDa helicase [Mus musculus]	245 kDa	40018610	NP_796188	Snrnp200	ENSMUSG00000003660	4.33	3	0.022
superoxide dismutase [Cu-Zn] [Mus musculus]	16 kDa	45597447	NP_035564	Sod1	ENSMUSG00000022982	5.41	4	0.32
superoxide dismutase [Mn], mitochondrial precursor [Mus musculus]	25 kDa	31980762	NP_038699	Sod2	ENSMUSG00000006818	29.2	9	0.69
sortilin precursor [Mus musculus]	91 kDa	34610211	NP_064356	Sort1	ENSMUSG00000068747	16.22	8	0.16
sperm acrosome membrane-associated protein 1 precursor [Mus musculus]	33 kDa	21312846	NP_080569	Spaca1	ENSMUSG00000028264	21.63	5	0.23
sperm associated antigen 11B isoform c [Mus musculus]	13 kDa	269847788	NP_001034652	Spag11b	ENSMUSG00000059463	17.3	4	0.35
sperm-associated antigen 6 [Mus musculus]	55 kDa	7657607	NP_056588	Spag6	ENSMUSG00000022783	3.24	2	0.049
spermatogenesis associated 18 homolog [Mus musculus]	60 kDa	226442916	NP_848474	Spata18	ENSMUSG00000029155	15.14	4	0.1
spermatogenesis-associated protein 19, mitochondrial precursor [Mus musculus]	18 kDa	19526759	NP_083575	Spata19	ENSMUSG00000031991	5.41	2	0.2
signal peptidase complex subunit 2 [Mus musculus]	25 kDa	13385134	NP_079944	Spcs2	ENSMUSG00000035227	23.79	6	0.22
signal peptidase complex subunit 3 [Mus musculus]	20 kDa	125988403	NP_083977	Spcs3	ENSMUSG00000054408	8.65	2	0.13
sperm equatorial segment protein 1 precursor [Mus musculus]	45 kDa	13385180	NP_079997	Spesp1	ENSMUSG00000046846	8.65	4	0.21
eppin precursor [Mus musculus]	15 kDa	19263328	NP_083601	Spinlw1	ENSMUSG00000017733	4.33	2	0.17
kunitz-type protease inhibitor 2 isoform b [Mus musculus]	22 kDa	127139427	NP_001076017	Spint2	ENSMUSG00000074227	3.24	3	0.24
spectrin alpha chain, erythrocyte [Mus musculus]	280 kDa	19526481	NP_035595	Spna1	ENSMUSG00000026532	67.05	42	0.24
spectrin alpha chain, brain isoform 1 [Mus musculus]	285 kDa	115496850	NP_001070022	Spna2	ENSMUSG00000057738	45.42	25	0.15
spectrin beta chain, erythrocyte [Mus musculus]	268 kDa	84490394	NP_038703	Spnb1	ENSMUSG00000021061	61.64	43	0.26
spectrin beta chain, brain 1 isoform 1 [Mus musculus]	274 kDa	117938332	NP_787030	Spnb2	ENSMUSG00000020315	62.73	38	0.26
SPRY domain-containing protein 4 [Mus musculus]	23 kDa	58037095	NP_079992	Spryd4	ENSMUSG00000051346	8.65	5	0.35
serine palmitoyltransferase 1 [Mus musculus]	53 kDa	29244577	NP_033295	Sptlc1	ENSMUSG00000021468	2.16	2	0.072
sulfide:quinone oxidoreductase, mitochondrial precursor [Mus musculus]	50 kDa	244790045	NP_067482	Sqrdl	ENSMUSG00000005803	67.05	21	0.51
3-oxo-5-alpha-steroid 4-dehydrogenase 2 [Mus musculus]	29 kDa	16716485	NP_444418	Srd5a2	ENSMUSG00000038541	20.55	5	0.25
signal recognition particle receptor subunit beta [Mus musculus]	30 kDa	6678137	NP_033301	Srprb	ENSMUSG00000032553	16.22	7	0.42
single-stranded DNA-binding protein, mitochondrial isoform 1 [Mus musculus]	17 kDa	47059026	NP_997633	Ssbp1	ENSMUSG00000029911	25.96	5	0.42
translocon-associated protein subunit alpha precursor [Mus musculus]	32 kDa	165377206	NP_080241	Ssr1	ENSMUSG00000021427	8.65	2	0.091
translocon-associated protein subunit delta isoform 1 precursor [Mus musculus]	19 kDa	262050625	NP_001159952	Ssr4	ENSMUSG00000002014	23.79	5	0.27
CMP-N-acetylneuraminate-beta-galactosamide-alpha-2,3-sialyltransferase 1 [Mus musculus]	39 kDa	6677957	NP_033203	St3gal1	ENSMUSG00000013846	5.41	3	0.11
CMP-N-acetylneuraminate-beta-galactosamide-alpha-2,3-sialyltransferase 2 [Mus musculus]	40 kDa	159110598	NP_033205	St3gal2	ENSMUSG00000031749	12.98	5	0.21
beta-galactoside alpha-2,6-sialyltransferase 1 [Mus musculus]	47 kDa	22122355	NP_666045	St6gal1	ENSMUSG00000022885	56.24	11	0.3
alpha-N-acetylgalactosaminide alpha-2,6-sialyltransferase 2 [Mus musculus]	42 kDa	31543707	NP_033206	St6galnac2	ENSMUSG00000057286	10.81	6	0.23
alpha-N-acetyl-neuraminyl-2,3-beta-galactosyl-1,3-N-acetyl-galactosaminide alpha-2,6-sialyltransferase [Mus musculus]	34 kDa	6755512	NP_035503	St6galnac4	ENSMUSG00000079442	9.73	5	0.29
erythrocyte band 7 integral membrane protein [Mus musculus]	31 kDa	7710018	NP_038543	Stom	ENSMUSG00000026880	2.16	2	0.11
stomatin-like protein 2 [Mus musculus]	38 kDa	12963591	NP_075720	Stoml2	ENSMUSG00000028455	28.12	12	0.5
dolichyl-diphosphooligosaccharide--protein glycosyltransferase subunit STT3A [Mus musculus]	81 kDa	148747128	NP_032434	Stt3a	ENSMUSG00000032116	18.39	6	0.14
dolichyl-diphosphooligosaccharide--protein glycosyltransferase subunit STT3B [Mus musculus]	93 kDa	61651673	NP_077184	Stt3b	ENSMUSG00000032437	18.39	6	0.1
syntaxin-12 [Mus musculus]	31 kDa	19527102	NP_598648	Stx12	ENSMUSG00000028879	3.24	2	0.11
syntaxin-5 [Mus musculus]	40 kDa	268370181	NP_062803	Stx5a	ENSMUSG00000010110	5.41	4	0.18
syntaxin-7 [Mus musculus]	30 kDa	31560462	NP_058077	Stx7	ENSMUSG00000019998	8.65	2	0.11
syntaxin-8 [Mus musculus]	27 kDa	9055356	NP_061238	Stx8	ENSMUSG00000020903	8.65	2	0.14
succinyl-CoA ligase [ADP-forming] subunit beta, mitochondrial precursor [Mus musculus]	50 kDa	46849708	NP_035636	Sucla2	ENSMUSG00000022110	72.46	12	0.35
succinyl-CoA ligase [GDP-forming] subunit alpha, mitochondrial precursor [Mus musculus]	36 kDa	255958286	NP_063932	Suclg1	ENSMUSG00000052738	42.18	8	0.26
succinyl-CoA ligase [GDP-forming] subunit beta, mitochondrial precursor [Mus musculus]	47 kDa	165972309	NP_035637	Suclg2	ENSMUSG00000061838	30.28	12	0.46
sulfite oxidase, mitochondrial precursor [Mus musculus]	61 kDa	74024924	NP_776094	Suox	ENSMUSG00000049858	52.99	16	0.5
ATP-dependent RNA helicase SUPV3L1, mitochondrial precursor [Mus musculus]	87 kDa	31088872	NP_852088	Supv3l1	ENSMUSG00000020079	6.49	6	0.11
surfeit locus protein 1 [Mus musculus]	35 kDa	160707899	NP_038705	Surf1	ENSMUSG00000015790	11.9	5	0.28
surfeit locus protein 4 [Mus musculus]	30 kDa	6755698	NP_035642	Surf4	ENSMUSG00000014867	52.99	4	0.18
synaptojanin-2-binding protein [Mus musculus]	16 kDa	13384642	NP_079568	Synj2bp	ENSMUSG00000090935	5.41	4	0.48
synaptophysin-like protein 1 isoform 1 [Mus musculus]	29 kDa	226958374	NP_038663	Sypl	ENSMUSG00000020570	6.49	3	0.18
synaptotagmin-like protein 4 [Mus musculus]	76 kDa	7305099	NP_038785	Sytl4	ENSMUSG00000031255	3.24	2	0.034
translational activator of cytochrome c oxidase 1 [Mus musculus]	32 kDa	39930435	NP_081622	Taco1	ENSMUSG00000001983	6.49	4	0.2
antigen peptide transporter 2 [Mus musculus]	77 kDa	239915963	NP_035660	Tap2	ENSMUSG00000024339	3.24	2	0.044
threonyl-tRNA synthetase, mitochondrial isoform 1 [Mus musculus]	82 kDa	254692865	NP_082207	Tars2	ENSMUSG00000028107	5.41	4	0.077
tafazzin isoform 1 [Mus musculus]	30 kDa	291190859	NP_001167018	Taz	ENSMUSG00000009995	2.16	2	0.084
transducin beta-like protein 2 [Mus musculus]	50 kDa	31543845	NP_038791	Tbl2	ENSMUSG00000005374	9.73	7	0.27
PREDICTED: protein TBRG4-like [Mus musculus]	61 kDa	149261777	XP_001475770	Tbrg4	ENSMUSG00000000384	2.16	2	0.069
trans-2,3-enoyl-CoA reductase isoform 1 [Mus musculus]	36 kDa	19923070	NP_598879	Tecr	ENSMUSG00000031708	25.96	5	0.19
transmembrane epididymal protein 1 [Mus musculus]	35 kDa	229892334	NP_839975	Teddm1	ENSMUSG00000047053	33.53	4	0.21
tektin-1 [Mus musculus]	49 kDa	117956379	NP_035699	Tekt1	ENSMUSG00000020799	3.24	3	0.093
tektin-2 [Mus musculus]	50 kDa	148225693	NP_036032	Tekt2	ENSMUSG00000028845	9.73	8	0.29
tektin-3 [Mus musculus]	57 kDa	62078759	NP_081936	Tekt3	ENSMUSG00000042189	12.98	9	0.27
tektin-4 [Mus musculus]	52 kDa	110625871	NP_082227	Tekt4	ENSMUSG00000024175	6.49	3	0.11
tektin-5 [Mus musculus]	48 kDa	149944431	NP_001092745	Tekt5	ENSMUSG00000039179	15.14	8	0.33
testis-expressed protein 101 precursor [Mus musculus]	27 kDa	9910582	NP_064365	Tex101	ENSMUSG00000062773	11.9	3	0.19
transcription factor A, mitochondrial precursor [Mus musculus]	28 kDa	6678303	NP_033386	Tfam	ENSMUSG00000003923	7.57	3	0.15
dimethyladenosine transferase 1, mitochondrial [Mus musculus]	39 kDa	22122569	NP_666186	Tfb1m	ENSMUSG00000036983	6.49	4	0.17
protein-glutamine gamma-glutamyltransferase K [Mus musculus]	90 kDa	239787887	NP_064368	Tgm1	ENSMUSG00000022218	15.14	3	0.048
protein-glutamine gamma-glutamyltransferase E [Mus musculus]	77 kDa	124001551	NP_033400	Tgm3	ENSMUSG00000027401	11.9	2	0.042
threonine aldolase 1 [Mus musculus]	43 kDa	213512208	NP_082195	Tha1	ENSMUSG00000017713	7.57	4	0.16
thioesterase superfamily member 4 [Mus musculus]	26 kDa	110626050	NP_083707	Them4	ENSMUSG00000028145	7.57	4	0.24
threonine synthase-like 1 isoform a [Mus musculus]	83 kDa	29243946	NP_808256	Thnsl1	ENSMUSG00000048550	5.41	4	0.079
mitochondrial import inner membrane translocase subunit Tim13 [Mus musculus]	10 kDa	7305581	NP_038923	Timm13	ENSMUSG00000020219	2.16	2	0.25
mitochondrial import inner membrane translocase subunit Tim17-B [Mus musculus]	18 kDa	33468937	NP_035721	Timm17b	ENSMUSG00000031158	4.33	2	0.22
mitochondrial import inner membrane translocase subunit Tim22 isoform 1 [Mus musculus]	20 kDa	31543865	NP_062792	Timm22	ENSMUSG00000020843	2.16	2	0.16
mitochondrial import inner membrane translocase subunit Tim23 [Mus musculus]	22 kDa	254675168	NP_058593	Timm23	ENSMUSG00000013701	18.39	4	0.33
mitochondrial import inner membrane translocase subunit TIM44 precursor [Mus musculus]	51 kDa	170763467	NP_035722	Timm44	ENSMUSG00000002949	15.14	10	0.24
mitochondrial import inner membrane translocase subunit TIM50 precursor [Mus musculus]	40 kDa	22094989	NP_079892	Timm50	ENSMUSG00000003438	18.39	8	0.31
mitochondrial import inner membrane translocase subunit Tim9 [Mus musculus]	10 kDa	67846099	NP_001020025	Timm9	ENSMUSG00000021079	2.16	2	0.29
talin-1 [Mus musculus]	270 kDa	227116327	NP_035732	Tln1	ENSMUSG00000028465	9.73	8	0.048
delta(14)-sterol reductase [Mus musculus]	47 kDa	117414164	NP_082730	Tm7sf2	ENSMUSG00000024799	5.41	3	0.14
transmembrane 9 superfamily member 1 precursor [Mus musculus]	69 kDa	27229185	NP_083056	Tm9sf1	ENSMUSG00000002320	34.61	9	0.24
transmembrane 9 superfamily member 2 precursor [Mus musculus]	75 kDa	188528894	NP_542123	Tm9sf2	ENSMUSG00000025544	100.58	12	0.29
transmembrane 9 superfamily member 3 precursor [Mus musculus]	68 kDa	19111162	NP_579930	Tm9sf3	ENSMUSG00000025016	48.67	11	0.2
transmembrane 9 superfamily member 4 precursor [Mus musculus]	75 kDa	31542095	NP_598608	Tm9sf4	ENSMUSG00000068040	58.4	11	0.21
transmembrane emp24 domain-containing protein 1 precursor [Mus musculus]	25 kDa	85362703	NP_034874	Tmed1	ENSMUSG00000032180	2.16	2	0.13
transmembrane emp24 domain-containing protein 10 precursor [Mus musculus]	25 kDa	21312062	NP_081051	Tmed10	ENSMUSG00000021248	141.67	10	0.41
transmembrane emp24 domain-containing protein 3 precursor [Mus musculus]	25 kDa	281427153	NP_079636	Tmed3	ENSMUSG00000032353	19.47	6	0.41
transmembrane emp24 domain-containing protein 4 precursor [Mus musculus]	26 kDa	19527236	NP_598781	Tmed4	ENSMUSG00000004394	28.12	3	0.33
transmembrane emp24 domain-containing protein 5 precursor [Mus musculus]	26 kDa	21746165	NP_083152	Tmed5	ENSMUSG00000063406	5.41	3	0.14
transmembrane emp24 protein transport domain containing 7 [Mus musculus]	25 kDa	255003819	NP_079974	Tmed7	ENSMUSG00000033184	25.96	6	0.42
transmembrane emp24 domain-containing protein 9 precursor [Mus musculus]	27 kDa	145966911	NP_080487	Tmed9	ENSMUSG00000058569	32.44	8	0.35
transmembrane protein 109 precursor [Mus musculus]	26 kDa	19527378	NP_598903	Tmem109	ENSMUSG00000034659	4.33	2	0.053
transmembrane protein 111 [Mus musculus]	30 kDa	28827824	NP_780310	Tmem111	ENSMUSG00000030286	2.16	2	0.12
transmembrane protein 115 [Mus musculus]	38 kDa	9790165	NP_062678	Tmem115	ENSMUSG00000010045	4.33	2	0.11
transmembrane protein 126A [Mus musculus]	22 kDa	13384870	NP_079736	Tmem126a	ENSMUSG00000030615	4.33	3	0.22
transmembrane protein 135 [Mus musculus]	52 kDa	228008286	NP_082619	Tmem135	ENSMUSG00000039428	6.49	3	0.11
transmembrane protein 14C [Mus musculus]	12 kDa	13384766	NP_079663	Tmem14c	ENSMUSG00000021361	18.39	3	0.5
transmembrane protein 165 [Mus musculus]	35 kDa	111154067	NP_035756	Tmem165	ENSMUSG00000029234	33.53	4	0.27
transmembrane protein 33 isoform 1 [Mus musculus]	28 kDa	22267448	NP_083251	Tmem33	ENSMUSG00000037720	5.41	3	0.15
transmembrane protein 55B [Mus musculus]	30 kDa	84095197	NP_001028443	Tmem55b	ENSMUSG00000035953	3.24	2	0.12
transmembrane protein 66 [Mus musculus]	39 kDa	158631230	NP_080708	Tmem66	ENSMUSG00000031532	2.16	2	0.096
transmembrane protein 85 [Mus musculus]	20 kDa	13386014	NP_080795	Tmem85	ENSMUSG00000027131	6.49	2	0.16
transmembrane protein 87A isoform 1 [Mus musculus]	64 kDa	160333201	NP_776095	Tmem87a	ENSMUSG00000033808	4.33	3	0.08
TATA element modulatory factor [Mus musculus]	122 kDa	124487429	NP_001074580	Tmf1	ENSMUSG00000030059	6.49	6	0.072
trimethyllysine dioxygenase, mitochondrial [Mus musculus]	50 kDa	20270297	NP_620097	Tmlhe	ENSMUSG00000079834	2.16	2	0.043
PREDICTED: transmembrane protein with metallophosphoesterase domain-like [Mus musculus]	49 kDa	309266624	XP_003086812	Tmppe		3.24	2	0.076
transmembrane and TPR repeat-containing protein 3 isoform 1 [Mus musculus]	104 kDa	158517929	NP_001103483	Tmtc3	ENSMUSG00000036676	9.73	6	0.11
thioredoxin-related transmembrane protein 1 precursor [Mus musculus]	31 kDa	33859722	NP_082615	Tmx1	ENSMUSG00000021072	10.81	2	0.09
thioredoxin-related transmembrane protein 2 precursor [Mus musculus]	34 kDa	21313210	NP_080144	Tmx2	ENSMUSG00000050043	2.16	2	0.075
protein disulfide-isomerase TMX3 precursor [Mus musculus]	52 kDa	117606385	NP_938037	Tmx3	ENSMUSG00000024614	9.73	5	0.19
transportin-1 isoform 2 [Mus musculus]	101 kDa	115385966	NP_001041732	Tnpo1	ENSMUSG00000009470	7.57	5	0.076
mitochondrial import receptor subunit TOM20 homolog [Mus musculus]	16 kDa	13324686	NP_077176	Tomm20	ENSMUSG00000058779	7.57	3	0.31
mitochondrial import receptor subunit TOM22 homolog [Mus musculus]	16 kDa	31982091	NP_766197	Tomm22	ENSMUSG00000022427	41.1	6	0.63
mitochondrial import receptor subunit TOM40 homolog [Mus musculus]	38 kDa	157909797	NP_058567	Tomm40	ENSMUSG00000002984	49.75	12	0.59
mitochondrial import receptor subunit TOM70 [Mus musculus]	68 kDa	27552760	NP_613065	Tomm70a	ENSMUSG00000022752	21.63	11	0.24
torsin-3A precursor [Mus musculus]	44 kDa	224809275	NP_075630	Tor3a	ENSMUSG00000060519	2.16	2	0.081
tumor protein D54 [Mus musculus]	24 kDa	31560247	NP_079758	Tpd52l2	ENSMUSG00000000827	2.16	2	0.11
triosephosphate isomerase [Mus musculus]	32 kDa	226958349	NP_033441	Tpi1	ENSMUSG00000023456	35.69	12	0.57
tripeptidyl-peptidase 1 precursor [Mus musculus]	61 kDa	6753448	NP_034036	Tpp1	ENSMUSG00000030894	4.33	2	0.062
nuclear pore complex-associated protein Tpr [Mus musculus]	274 kDa	270309140	NP_598541	Tpr	ENSMUSG00000006005	2.16	2	0.01
tryptase beta-2 precursor [Mus musculus]	31 kDa	130496076	NP_034911	Tpsb2	ENSMUSG00000033825	5.41	4	0.24
protein-tyrosine sulfotransferase 2 [Mus musculus]	44 kDa	170172566	NP_033445	Tpst2	ENSMUSG00000029344	64.89	15	0.47
traB domain-containing protein [Mus musculus]	42 kDa	117606383	NP_080761	Trabd	ENSMUSG00000015363	21.63	9	0.38
heat shock protein 75 kDa, mitochondrial precursor [Mus musculus]	80 kDa	13385998	NP_080784	Trap1	ENSMUSG00000005981	31.36	14	0.33
trafficking protein particle complex subunit 1 [Mus musculus]	17 kDa	66730565	NP_001019377	Trappc1	ENSMUSG00000049299	3.24	2	0.18
trafficking protein particle complex subunit 10 [Mus musculus]	141 kDa	124486684	NP_001074524	Trappc10	ENSMUSG00000000374	2.16	2	0.017
trafficking protein particle complex subunit 5 [Mus musculus]	21 kDa	157266281	NP_079977	Trappc5	ENSMUSG00000040236	4.33	4	0.31
trafficking protein particle complex subunit 6B [Mus musculus]	18 kDa	58037519	NP_084333	Trappc6b	ENSMUSG00000020993	2.16	2	0.15
hypothetical protein LOC75964 isoform 1 [Mus musculus]	161 kDa	291621688	NP_796012	Trappc8	ENSMUSG00000033382	7.57	5	0.057
serotransferrin precursor [Mus musculus]	77 kDa	20330802	NP_598738	Trf	ENSMUSG00000032554	7.57	5	0.11
thyroid hormone receptor interactor 11 [Mus musculus]	226 kDa	226531227	NP_082722	Trip11	ENSMUSG00000021188	2.16	2	0.013
mitochondrial tRNA-specific 2-thiouridylase 1 [Mus musculus]	47 kDa	21312518	NP_082339	Trmu	ENSMUSG00000022386	7.57	3	0.1
trypsin 10 [Mus musculus]	26 kDa	84781771	NP_001034085	Try10	ENSMUSG00000071521	3.24	2	0.15
elongation factor Ts, mitochondrial precursor [Mus musculus]	35 kDa	21313468	NP_079813	Tsfm	ENSMUSG00000040521	22.71	6	0.4
testis-specific gene 10 protein [Mus musculus]	81 kDa	46402207	NP_997111	Tsga10	ENSMUSG00000060771	4.33	4	0.076
thiosulfate sulfurtransferase [Mus musculus]	33 kDa	6678449	NP_033463	Tst	ENSMUSG00000044986	16.22	8	0.33
tetratricopeptide repeat protein 35 [Mus musculus]	35 kDa	13385196	NP_080012	Ttc35	ENSMUSG00000022337	15.14	7	0.31
tubulin alpha-1A chain [Mus musculus]	50 kDa	6755901	NP_035783	Tuba1a	ENSMUSG00000072235	134.1	3	0.53
tubulin alpha-1C chain [Mus musculus]	50 kDa	6678469	NP_033474	Tuba1c	ENSMUSG00000043091	129.78	2	0.53
tubulin alpha-3 chain [Mus musculus]	50 kDa	6678465	NP_033472	Tuba3a	ENSMUSG00000067702	143.84	19	0.62
tubulin beta-4 chain [Mus musculus]	50 kDa	31981939	NP_033477	Tubb4a	ENSMUSG00000062591	135.18	2	0.58
tubulin beta-2C chain [Mus musculus]	50 kDa	22165384	NP_666228	Tubb4b	ENSMUSG00000036752	163.3	23	0.68
tubulin beta-5 chain [Mus musculus]	50 kDa	7106439	NP_035785	Tubb5	ENSMUSG00000001525	123.29	3	0.59
elongation factor Tu, mitochondrial isoform 1 [Mus musculus]	50 kDa	27370092	NP_766333	Tufm	ENSMUSG00000073838	80.03	19	0.54
thioredoxin domain-containing protein 12 precursor [Mus musculus]	19 kDa	13384700	NP_079610	Txndc12	ENSMUSG00000028567	7.57	3	0.25
thioredoxin domain-containing protein 5 precursor [Mus musculus]	46 kDa	83921612	NP_663342	Txndc5	ENSMUSG00000038991	17.3	10	0.41
thioredoxin reductase 2, mitochondrial precursor [Mus musculus]	57 kDa	102468565	NP_038739	Txnrd2	ENSMUSG00000075704	2.16	2	0.085
ufm1-specific protease 2 [Mus musculus]	53 kDa	20149754	NP_619609	Ufsp2	ENSMUSG00000031634	5.41	4	0.14
ceramide glucosyltransferase [Mus musculus]	45 kDa	7106443	NP_035803	Ugcg	ENSMUSG00000028381	3.24	2	0.071
UDP-glucose:glycoprotein glucosyltransferase 1 precursor [Mus musculus]	176 kDa	236466498	NP_942602	Uggt1	ENSMUSG00000037470	137.35	49	0.49
UDP-glucose:glycoprotein glucosyltransferase 2 [Mus musculus]	173 kDa	158749642	NP_001074721	Uggt2	ENSMUSG00000042104	6.49	2	0.026
UDP-glucuronosyltransferase 1-6 precursor [Mus musculus]	60 kDa	33186906	NP_659545	Ugt1a6a	ENSMUSG00000054545	33.53	10	0.31
ubiquinol-cytochrome c reductase complex chaperone CBP3 homolog [Mus musculus]	34 kDa	213512915	NP_061376	Uqcc	ENSMUSG00000005882	4.33	3	0.11
cytochrome b-c1 complex subunit 9 [Mus musculus]	7 kDa	37574048	NP_932096	Uqcr10	ENSMUSG00000059534	6.49	2	0.53
cytochrome b-c1 complex subunit 7 [Mus musculus]	14 kDa	13385726	NP_080495	Uqcrb	ENSMUSG00000021520	4.33	2	0.25
cytochrome b-c1 complex subunit 1, mitochondrial precursor [Mus musculus]	53 kDa	46593021	NP_079683	Uqcrc1	ENSMUSG00000025651	75.7	15	0.39
cytochrome b-c1 complex subunit 2, mitochondrial precursor [Mus musculus]	48 kDa	22267442	NP_080175	Uqcrc2	ENSMUSG00000030884	54.07	18	0.46
cytochrome b-c1 complex subunit Rieske, mitochondrial [Mus musculus]	29 kDa	13385168	NP_079986	Uqcrfs1	ENSMUSG00000038462	65.97	10	0.58
cytochrome b-c1 complex subunit 8 [Mus musculus]	10 kDa	21539585	NP_079628	Uqcrq	ENSMUSG00000044894	7.57	3	0.46
PREDICTED: up-regulated during skeletal muscle growth protein 5-like [Mus musculus]	6 kDa	309265053	XP_003086413	Usmg5	ENSMUSG00000071528	11.9	2	0.19
ubiquitin carboxyl-terminal hydrolase 30 [Mus musculus]	58 kDa	85986575	NP_001028374	Usp30	ENSMUSG00000029592	2.16	2	0.091
vesicle-associated membrane protein 3 [Mus musculus]	11 kDa	6678553	NP_033524	Vamp3	ENSMUSG00000028955	6.49	2	0.23
vesicle-associated membrane protein 4 [Mus musculus]	16 kDa	31543938	NP_058076	Vamp4	ENSMUSG00000026696	2.16	2	0.23
vesicle-associated membrane protein-associated protein A [Mus musculus]	28 kDa	94721328	NP_038961	Vapa	ENSMUSG00000024091	30.28	8	0.34
vesicle-associated membrane protein-associated protein B [Mus musculus]	27 kDa	31543940	NP_062780	Vapb	ENSMUSG00000054455	12.98	3	0.18
synaptic vesicle membrane protein VAT-1 homolog [Mus musculus]	43 kDa	33859662	NP_036167	Vat1	ENSMUSG00000034993	17.3	7	0.26
transitional endoplasmic reticulum ATPase [Mus musculus]	89 kDa	225543319	NP_033529	Vcp	ENSMUSG00000028452	33.53	18	0.35
voltage-dependent anion-selective channel protein 1 [Mus musculus]	31 kDa	6755963	NP_035824	Vdac1	ENSMUSG00000020402	235.76	19	0.78
voltage-dependent anion-selective channel protein 2 [Mus musculus]	32 kDa	6755965	NP_035825	Vdac2	ENSMUSG00000021771	251.98	13	0.58
voltage-dependent anion-selective channel protein 3 [Mus musculus]	31 kDa	6755967	NP_035826	Vdac3	ENSMUSG00000008892	101.66	12	0.54
vitamin K epoxide reductase complex subunit 1 [Mus musculus]	18 kDa	30519915	NP_848715	Vkorc1	ENSMUSG00000030804	4.33	2	0.19
vacuolar ATPase assembly integral membrane protein VMA21 [Mus musculus]	11 kDa	124486867	NP_001074825	Vma21	ENSMUSG00000073131	4.33	2	0.25
vacuolar protein sorting-associated protein 13A [Mus musculus]	359 kDa	66392160	NP_766616	Vps13a	ENSMUSG00000046230	14.06	10	0.045
vacuolar protein sorting-associated protein 13B [Mus musculus]	444 kDa	194394221	NP_796125	Vps13b	ENSMUSG00000037646	4.33	4	0.013
vacuolar protein sorting-associated protein 13C [Mus musculus]	420 kDa	122114537	NP_796158	Vps13c	ENSMUSG00000035284	16.22	9	0.032
vacuolar protein sorting-associated protein 13D [Mus musculus]	487 kDa	189491889	NP_001121670	Vps13d	ENSMUSG00000020220	11.9	5	0.019
vacuolar protein sorting-associated protein 35 [Mus musculus]	92 kDa	13928670	NP_075373	Vps35	ENSMUSG00000031696	3.24	3	0.055
vesicle transport through interaction with t-SNAREs homolog 1B [Mus musculus]	27 kDa	31980617	NP_058080	Vti1b	ENSMUSG00000021124	6.49	3	0.19
tryptophanyl-tRNA synthetase, cytoplasmic isoform 2 [Mus musculus]	54 kDa	256818746	NP_001157960	Wars	ENSMUSG00000021266	8.65	6	0.19
tryptophanyl-tRNA synthetase, mitochondrial precursor [Mus musculus]	40 kDa	31543952	NP_081738	Wars2	ENSMUSG00000004233	7.57	5	0.2
wolframin [Mus musculus]	101 kDa	6755997	NP_035846	Wfs1	ENSMUSG00000039474	3.24	3	0.057
WW domain-containing oxidoreductase [Mus musculus]	47 kDa	31980962	NP_062519	Wwox	ENSMUSG00000004637	4.33	4	0.099
probable Xaa-Pro aminopeptidase 3 [Mus musculus]	43 kDa	28893421	NP_796284	Xpnpep3	ENSMUSG00000022401	4.33	3	0.11
mitochondrial inner membrane protease ATP23 homolog isoform 1 [Mus musculus]	27 kDa	227116360	NP_001153031	Xrcc6bp1	ENSMUSG00000025436	3.24	2	0.1
xylosyltransferase 2 [Mus musculus]	97 kDa	165932343	NP_665827	Xylt2	ENSMUSG00000020868	14.06	5	0.081
protein YIF1A [Mus musculus]	32 kDa	25282409	NP_080829	Yif1a	ENSMUSG00000024875	3.24	2	0.092
protein YIF1B isoform 1 [Mus musculus]	34 kDa	158937258	NP_084163	Yif1b	ENSMUSG00000030588	5.41	2	0.08
ATP-dependent zinc metalloprotease YME1L1 [Mus musculus]	80 kDa	7305635	NP_038799	Yme1l1	ENSMUSG00000026775	4.33	3	0.055
PREDICTED: 14-3-3 protein theta-like [Mus musculus]	28 kDa	309262630	XP_003085850	Ywhaq	ENSMUSG00000076432	4.33	2	0.11
14-3-3 protein zeta/delta [Mus musculus]	28 kDa	6756041	NP_035870	Ywhaz	ENSMUSG00000022285	4.33	2	0.13
zinc-binding alcohol dehydrogenase domain-containing protein 2 [Mus musculus]	41 kDa	31559926	NP_666202	Zadh2	ENSMUSG00000049090	10.81	6	0.28
zonadhesin [Mus musculus]	585 kDa	256665241	NP_035871	Zan	ENSMUSG00000079173	4.33	2	0.0061
palmitoyltransferase ZDHHC17 [Mus musculus]	73 kDa	283837767	NP_766142	Zdhhc17	ENSMUSG00000035798	4.33	3	0.074
palmitoyltransferase ZDHHC3 [Mus musculus]	34 kDa	27754040	NP_081193	Zdhhc3	ENSMUSG00000025786	7.57	3	0.16
zinc finger protein-like 1 [Mus musculus]	34 kDa	13195658	NP_077193	Zfpl1	ENSMUSG00000024792	22.71	6	0.25
CAAX prenyl protease 1 homolog [Mus musculus]	55 kDa	27370012	NP_766288	Zmpste24	ENSMUSG00000043207	15.14	5	0.16
zona pellucida-binding protein 1 isoform 2 [Mus musculus]	39 kDa	297747362	NP_001172082	Zpbp	ENSMUSG00000020193	24.87	11	0.4
centromere/kinetochore protein zw10 homolog [Mus musculus]	88 kDa	22165349	NP_036169	Zw10	ENSMUSG00000032264	2.16	2	0.037

## Sheet: 1B. CORPUS SP
Supplemental Table 1B. The mouse corpus sperm proteome
DESCRIPTION	MW	GI	REFSEQ	GENE NAME	ENSEMBL GENE ID	SPECTRAL COUNT	# UNIQUE PEPTIDES	% COVERAGE
hypothetical protein LOC66050 [Mus musculus]	16 kDa	13384686	NP_079595	0610009B22Rik	ENSMUSG00000007777	1.92	2	0.19
formation of mitochondrial complexes 1 homolog [Mus musculus]	13 kDa	13384728	NP_079639	1110001J03Rik	ENSMUSG00000019689	5.76	2	0.24
hypothetical protein LOC68550 [Mus musculus]	42 kDa	134053922	NP_899098	1110002N22Rik	ENSMUSG00000046909	3.84	4	0.14
bcl10-interacting CARD protein [Mus musculus]	21 kDa	21312030	NP_081014	1110007C09Rik	ENSMUSG00000037960	6.73	5	0.35
testes development-related NYD-SP22 isoform 1 [Mus musculus]	30 kDa	114520613	NP_001041470	1110017D15Rik	ENSMUSG00000028441	36.51	14	0.65
hypothetical protein LOC68646 isoform 2 [Mus musculus]	48 kDa	146134519	NP_001035485	1110020G09Rik	ENSMUSG00000022253	6.73	4	0.17
transmembrane and coiled-coil domain-containing protein C6orf129 homolog isoform 1 [Mus musculus]	12 kDa	254939555	NP_001157213	1110021J02Rik	ENSMUSG00000024018	3.84	3	0.27
hypothetical protein LOC68832 isoform 2 [Mus musculus]	27 kDa	268370114	NP_001161239	1110057K04Rik	ENSMUSG00000037669	2.88	3	0.21
hypothetical protein LOC219189 isoform 1 [Mus musculus]	213 kDa	226958579	NP_082182	1300010F03Rik	ENSMUSG00000058997	93.2	47	0.35
MMP37-like protein, mitochondrial precursor [Mus musculus]	38 kDa	76559944	NP_081170	1500001M20Rik	ENSMUSG00000030316	12.49	7	0.33
hypothetical protein LOC72244 [Mus musculus]	15 kDa	145864467	NP_001078854	1600014C10Rik	ENSMUSG00000054676	2.88	2	0.14
hypothetical protein LOC75462 isoform 2 [Mus musculus]	13 kDa	285401645	NP_001165562	1700001C19Rik	ENSMUSG00000047150	2.88	2	0.16
hypothetical protein LOC72215 [Mus musculus]	18 kDa	118130874	NP_082432	1700001P01Rik	ENSMUSG00000018543	1.92	2	0.25
putative uncharacterized actin family protein C20orf134 homolog [Mus musculus]	38 kDa	284172505	NP_001165111	1700007I08Rik	ENSMUSG00000078129	3.84	2	0.11
hypothetical protein LOC75472 [Mus musculus]	21 kDa	124486893	NP_001074744	1700009P17Rik	ENSMUSG00000026649	1.92	2	0.17
hypothetical protein LOC76382 [Mus musculus]	15 kDa	21313178	NP_083863	1700012A03Rik	ENSMUSG00000029766	7.69	2	0.31
hypothetical protein LOC69428 [Mus musculus]	17 kDa	113374150	NP_081353	1700016C15Rik	ENSMUSG00000015962	3.84	2	0.2
hypothetical protein LOC67507 [Mus musculus]	27 kDa	13385716	NP_080484	1700019N19Rik	ENSMUSG00000026931	6.73	6	0.29
histone H2B subacrosomal variant [Mus musculus]	14 kDa	254588081	NP_081340	1700024P04Rik	ENSMUSG00000045022	13.45	6	0.49
hypothetical protein LOC75556 [Mus musculus]	34 kDa	268370161	NP_083611	1700026D08Rik	ENSMUSG00000011154	9.61	6	0.3
Rsb-66 protein [Mus musculus]	19 kDa	58037189	NP_081559	1700026L06Rik	ENSMUSG00000026809	19.22	7	0.63
hypothetical protein LOC67483 [Mus musculus]	27 kDa	13385700	NP_080464	1700028P14Rik	ENSMUSG00000033053	3.84	3	0.19
TIM21-like protein, mitochondrial [Mus musculus]	28 kDa	21313128	NP_080245	1700034H14Rik	ENSMUSG00000024645	4.8	4	0.21
hypothetical protein LOC73297 [Mus musculus]	20 kDa	13386312	NP_082770	1700034l23Rik	ENSMUSG00000074619	4.8	3	0.19
hypothetical protein LOC67343 [Mus musculus]	16 kDa	50979268	NP_080375	1700065I17Rik	ENSMUSG00000032900	3.84	3	0.33
hypothetical protein LOC329375 isoform 1 [Mus musculus]	32 kDa	262359961	NP_001160177	1700101E01Rik	ENSMUSG00000079502	6.73	4	0.2
hypothetical protein LOC66274 [Mus musculus]	9 kDa	116008181	NP_001070149	1810012P15Rik	ENSMUSG00000072640	5.76	2	0.32
hypothetical protein LOC69186 precursor [Mus musculus]	12 kDa	110625730	NP_081258	1810027O10Rik	ENSMUSG00000070394	11.53	3	0.4
SRA stem-loop-interacting RNA-binding protein, mitochondrial precursor [Mus musculus]	13 kDa	283046784	NP_081234	1810035L17Rik	ENSMUSG00000021040	5.76	3	0.36
6.8 kDa mitochondrial proteolipid [Mus musculus]	7 kDa	21312554	NP_081636	2010107E04Rik	ENSMUSG00000021290	9.61	2	0.29
hypothetical protein LOC69478 [Mus musculus]	18 kDa	221139775	NP_081366	2300009A05Rik	ENSMUSG00000032403	1.92	2	0.15
adipocyte plasma membrane-associated protein [Mus musculus]	46 kDa	21313668	NP_082253	2310001A20Rik	ENSMUSG00000033096	7.69	4	0.17
hypothetical protein LOC66533 [Mus musculus]	29 kDa	258679542	NP_079897	2310050C09Rik	ENSMUSG00000090314	4.8	2	0.096
protein QIL1 [Mus musculus]	13 kDa	23346595	NP_694792	2410015M20Rik	ENSMUSG00000049760	57.65	4	0.68
SCAN domain containing 3 [Mus musculus]	84 kDa	134053873	NP_898911	2410018M08Rik	ENSMUSG00000034173	4.8	2	0.049
protein midA homolog, mitochondrial precursor [Mus musculus]	48 kDa	158937256	NP_082887	2410091C18Rik	ENSMUSG00000024082	2.88	2	0.067
hypothetical protein LOC66469 [Mus musculus]	22 kDa	27754130	NP_079858	2810405K02Rik	ENSMUSG00000029059	4.8	3	0.23
selenoprotein T precursor [Mus musculus]	22 kDa	143770878	NP_001035486	2810407C02Rik	ENSMUSG00000075700	4.8	3	0.24
hypothetical protein LOC67267 [Mus musculus]	16 kDa	13385560	NP_080339	2900010M23Rik	ENSMUSG00000024208	4.8	2	0.21
RIKEN cDNA 2900064A13 precursor [Mus musculus]	26 kDa	19526956	NP_598510	2900064A13Rik	ENSMUSG00000055943	3.84	2	0.16
hypothetical protein LOC239673 [Mus musculus]	58 kDa	269914154	NP_808385	4732456N10Rik	ENSMUSG00000048699	413.14	2	0.12
hypothetical protein LOC70821 [Mus musculus]	68 kDa	21389313	NP_081840	4921507P07Rik	ENSMUSG00000029828	6.73	5	0.13
hypothetical protein LOC70920 [Mus musculus]	29 kDa	46559372	NP_081879	4921511H03Rik	ENSMUSG00000040514	1.92	2	0.12
hypothetical protein LOC67722 [Mus musculus]	131 kDa	13385842	NP_080614	4921517D21Rik	ENSMUSG00000066368	43.24	17	0.23
hypothetical protein LOC77058 [Mus musculus]	62 kDa	254675160	NP_084135	4921530D09Rik	ENSMUSG00000026940	1.92	2	0.045
hypothetical protein LOC73862 [Mus musculus]	17 kDa	268370283	NP_082945	4930415F15Rik	ENSMUSG00000020191	1.92	2	0.28
PREDICTED: hypothetical protein LOC73863 [Mus musculus]	16 kDa	20903411	XP_128114	4930415O20Rik	ENSMUSG00000022993	1.92	2	0.21
transmembrane protein C3orf1 homolog [Mus musculus]	32 kDa	225543444	NP_077235	4930455C21Rik	ENSMUSG00000002846	5.76	3	0.11
transmembrane protein C2orf18 homolog precursor [Mus musculus]	41 kDa	188497646	NP_783606	4930471M23Rik	ENSMUSG00000029175	4.8	3	0.12
hypothetical protein LOC67645 [Mus musculus]	39 kDa	254826802	NP_080566	4930511I11Rik	ENSMUSG00000024223	46.12	10	0.44
hypothetical protein LOC67646 [Mus musculus]	26 kDa	21312856	NP_080567	4930522H14Rik	ENSMUSG00000060491	6.73	5	0.22
hypothetical protein LOC67750 [Mus musculus]	34 kDa	109948267	NP_080635	4930578I06Rik	ENSMUSG00000021961	1.92	2	0.094
IQ and AAA domain-containing protein 1-like [Mus musculus]	96 kDa	282721066	NP_808344	4931409K22Rik	ENSMUSG00000038199	1.92	2	0.034
hypothetical protein LOC238663 [Mus musculus]	137 kDa	140970505	NP_808379	4932411G14Rik	ENSMUSG00000043986	10.57	6	0.084
hypothetical protein LOC242838 [Mus musculus]	97 kDa	161086957	NP_766467	4932412H11Rik	ENSMUSG00000040367	5.76	6	0.1
PREDICTED: uncharacterized protein C2orf16-like [Mus musculus]	194 kDa	309262242	XP_003085774	4932415D10Rik	ENSMUSG00000044581	15.37	11	0.096
hypothetical protein LOC238683 [Mus musculus]	95 kDa	253795511	NP_001077359	4932441B19Rik	ENSMUSG00000074849	3.84	3	0.056
hypothetical protein LOC328019 [Mus musculus]	37 kDa	29244338	NP_808469	4933400C05Rik	ENSMUSG00000044787	8.65	4	0.2
hypothetical protein LOC108654 [Mus musculus]	32 kDa	24418876	NP_722489	4933403F05Rik	ENSMUSG00000038121	7.69	3	0.15
probable isocitrate dehydrogenase [NAD] gamma 2, mitochondrial [Mus musculus]	44 kDa	27370380	NP_766489	4933405O20Rik		6.73	5	0.16
transmembrane protein C9orf46 homolog [Mus musculus]	17 kDa	21312800	NP_080638	5033414D02Rik	ENSMUSG00000016495	11.53	3	0.16
hypothetical protein LOC74528 [Mus musculus]	38 kDa	21312780	NP_083260	8430406I07Rik	ENSMUSG00000027424	2.88	2	0.1
hypothetical protein LOC217830 precursor [Mus musculus]	66 kDa	31981784	NP_663423	9030617O03Rik	ENSMUSG00000021185	1.92	2	0.053
cystatin E2 [Mus musculus]	15 kDa	58037501	NP_084236	9230104L09Rik	ENSMUSG00000027446	7.69	3	0.35
hypothetical protein LOC77908 [Mus musculus]	11 kDa	263350066	NP_001094912	9230113P08Rik	ENSMUSG00000078934	14.41	5	0.68
PREDICTED: TPR repeat-containing protein C10orf93 [Mus musculus]	254 kDa	309266145	XP_924177	9330101J02Rik	ENSMUSG00000049571	4.8	4	0.025
putative transferase C1orf69 homolog, mitochondrial precursor [Mus musculus]	38 kDa	30424663	NP_776146	A230051G13Rik	ENSMUSG00000049287	4.8	5	0.33
normal mucosa of esophagus-specific gene 1 protein [Mus musculus]	10 kDa	51921341	NP_001004174	AA467197	ENSMUSG00000033213	22.1	4	0.4
AP2 associated kinase 1 isoform 2 [Mus musculus]	95 kDa	73695877	NP_808430	Aak1	ENSMUSG00000057230	1.92	2	0.031
alpha-aminoadipic semialdehyde synthase, mitochondrial precursor [Mus musculus]	103 kDa	31980703	NP_038958	Aass	ENSMUSG00000029695	8.65	7	0.13
ATP-binding cassette sub-family A member 2 [Mus musculus]	271 kDa	110225379	NP_031405	Abca2	ENSMUSG00000026944	14.41	9	0.055
ATP-binding cassette sub-family A member 3 [Mus musculus]	192 kDa	88759350	NP_038883	Abca3	ENSMUSG00000024130	7.69	5	0.049
ATP-binding cassette sub-family B member 10, mitochondrial precursor [Mus musculus]	77 kDa	9506367	NP_062425	Abcb10	ENSMUSG00000031974	8.65	6	0.11
ATP-binding cassette, sub-family B (MDR/TAP), member 5 [Mus musculus]	137 kDa	209417402	NP_084237	Abcb5	ENSMUSG00000072791	17.29	13	0.17
ATP-binding cassette sub-family B member 7, mitochondrial [Mus musculus]	83 kDa	169234938	NP_033722	Abcb7	ENSMUSG00000031333	6.73	5	0.1
ATP-binding cassette sub-family B member 8, mitochondrial precursor [Mus musculus]	78 kDa	27753995	NP_083296	Abcb8	ENSMUSG00000028973	7.69	7	0.17
canalicular multispecific organic anion transporter 2 [Mus musculus]	169 kDa	90403595	NP_083876	Abcc3	ENSMUSG00000020865	17.29	12	0.13
ATP-binding cassette sub-family D member 3 [Mus musculus]	75 kDa	60218877	NP_033017	Abcd3	ENSMUSG00000028127	65.33	20	0.44
abhydrolase domain-containing protein 10, mitochondrial precursor [Mus musculus]	33 kDa	269784760	NP_766099	Abhd10	ENSMUSG00000033157	7.69	6	0.35
abhydrolase domain-containing protein 11 isoform 1 [Mus musculus]	34 kDa	21644577	NP_660250	Abhd11	ENSMUSG00000040532	5.76	3	0.21
monoacylglycerol lipase ABHD12 [Mus musculus]	45 kDa	159110817	NP_077785	Abhd12	ENSMUSG00000032046	18.26	6	0.28
protein BAT5 [Mus musculus]	63 kDa	30519896	NP_848707	Abhd16a	ENSMUSG00000007036	7.69	3	0.065
PREDICTED: glyceraldehyde-3-phosphate dehydrogenase-like isoform 2 [Mus musculus]	36 kDa	149273202	XP_001476757	AC147142	ENSMUSG00000078142	78.79	10	0.48
3-ketoacyl-CoA thiolase A, peroxisomal precursor [Mus musculus]	44 kDa	18700004	NP_570934	Acaa1a	ENSMUSG00000036138	44.2	16	0.61
3-ketoacyl-CoA thiolase, mitochondrial [Mus musculus]	42 kDa	29126205	NP_803421	Acaa2	ENSMUSG00000036880	64.37	17	0.72
acetyl-CoA carboxylase 1 [Mus musculus]	265 kDa	125656173	NP_579938	Acaca	ENSMUSG00000020532	3.84	3	0.018
acyl-CoA dehydrogenase family member 10 [Mus musculus]	119 kDa	156255157	NP_082313	Acad10	ENSMUSG00000029456	15.37	13	0.17
acyl-CoA dehydrogenase family member 11 [Mus musculus]	87 kDa	74271799	NP_780533	Acad11	ENSMUSG00000090150	14.41	11	0.23
isobutyryl-CoA dehydrogenase, mitochondrial precursor [Mus musculus]	45 kDa	118403322	NP_080138	Acad8	ENSMUSG00000031969	58.61	17	0.55
acyl-CoA dehydrogenase family member 9, mitochondrial precursor [Mus musculus]	69 kDa	100817933	NP_766266	Acad9	ENSMUSG00000027710	24.98	14	0.33
long-chain specific acyl-CoA dehydrogenase, mitochondrial precursor [Mus musculus]	48 kDa	31982520	NP_031407	Acadl	ENSMUSG00000026003	8.65	8	0.27
medium-chain specific acyl-CoA dehydrogenase, mitochondrial precursor [Mus musculus]	46 kDa	6680618	NP_031408	Acadm	ENSMUSG00000062908	9.61	8	0.3
short-chain specific acyl-CoA dehydrogenase, mitochondrial precursor [Mus musculus]	45 kDa	31982522	NP_031409	Acads	ENSMUSG00000029545	21.14	7	0.31
short/branched chain specific acyl-CoA dehydrogenase, mitochondrial [Mus musculus]	48 kDa	17647119	NP_080102	Acadsb	ENSMUSG00000030861	22.1	14	0.38
very long-chain specific acyl-CoA dehydrogenase, mitochondrial precursor [Mus musculus]	71 kDa	23956084	NP_059062	Acadvl	ENSMUSG00000018574	31.71	20	0.46
acetyl-CoA acetyltransferase, mitochondrial precursor [Mus musculus]	45 kDa	21450129	NP_659033	Acat1	ENSMUSG00000032047	76.86	21	0.67
acetyl-CoA acetyltransferase, cytosolic [Mus musculus]	41 kDa	148747461	NP_033364	Acat2	ENSMUSG00000023832	2.88	2	0.11
Golgi resident protein GCP60 [Mus musculus]	60 kDa	229608928	NP_573488	Acbd3	ENSMUSG00000026499	4.8	3	0.082
acyl-CoA-binding domain-containing protein 5 isoform d [Mus musculus]	52 kDa	156255161	NP_001095906	Acbd5	ENSMUSG00000026781	10.57	3	0.078
angiotensin-converting enzyme isoform 1 [Mus musculus]	151 kDa	46559389	NP_997507	Ace	ENSMUSG00000020681	86.47	31	0.31
ATP-citrate synthase [Mus musculus]	120 kDa	29293809	NP_598798	Acly	ENSMUSG00000020917	27.86	18	0.23
cytoplasmic aconitate hydratase [Mus musculus]	98 kDa	110347487	NP_031412	Aco1	ENSMUSG00000028405	2.88	3	0.052
aconitate hydratase, mitochondrial precursor [Mus musculus]	85 kDa	18079339	NP_542364	Aco2	ENSMUSG00000022477	104.73	32	0.5
acyl-coenzyme A thioesterase 13 [Mus musculus]	15 kDa	13385260	NP_080066	Acot13	ENSMUSG00000006717	36.51	7	0.74
acyl-coenzyme A thioesterase 2, mitochondrial precursor [Mus musculus]	50 kDa	238624114	NP_598949	Acot2	ENSMUSG00000021226	7.69	7	0.24
acyl-coenzyme A thioesterase 6 [Mus musculus]	47 kDa	110626167	NP_766168	Acot6	ENSMUSG00000043487	1.92	2	0.057
acyl-coenzyme A thioesterase 9, mitochondrial [Mus musculus]	51 kDa	31980998	NP_062710	Acot9	ENSMUSG00000025287	88.39	17	0.44
peroxisomal acyl-coenzyme A oxidase 1 [Mus musculus]	75 kDa	66793429	NP_056544	Acox1	ENSMUSG00000020777	24.02	16	0.37
peroxisomal acyl-coenzyme A oxidase 3 [Mus musculus]	78 kDa	34328334	NP_109646	Acox3	ENSMUSG00000029098	111.45	28	0.61
low molecular weight phosphotyrosine protein phosphatase isoform 2 [Mus musculus]	18 kDa	31542070	NP_067305	Acp1	ENSMUSG00000044573	2.88	2	0.13
acrosin precursor [Mus musculus]	49 kDa	7304853	NP_038483	Acr	ENSMUSG00000022622	9.61	5	0.17
long-chain-fatty-acid--CoA ligase ACSBG2 [Mus musculus]	74 kDa	84993736	NP_001034203	Acsbg2	ENSMUSG00000024207	5.76	2	0.048
acyl-CoA synthetase family member 2, mitochondrial precursor [Mus musculus]	68 kDa	24418933	NP_722502	Acsf2	ENSMUSG00000076435	10.57	5	0.13
long-chain-fatty-acid--CoA ligase 1 [Mus musculus]	78 kDa	31560705	NP_032007	Acsl1	ENSMUSG00000018796	91.28	26	0.51
long-chain-fatty-acid--CoA ligase 4 isoform 1 [Mus musculus]	79 kDa	46518528	NP_997508	Acsl4	ENSMUSG00000031278	27.86	18	0.42
long-chain-fatty-acid--CoA ligase 5 [Mus musculus]	76 kDa	58218988	NP_082252	Acsl5	ENSMUSG00000024981	6.73	2	0.078
long-chain-fatty-acid--CoA ligase 6 isoform 1 [Mus musculus]	81 kDa	75992911	NP_659072	Acsl6	ENSMUSG00000020333	1.92	2	0.047
acetyl-coenzyme A synthetase 2-like, mitochondrial precursor [Mus musculus]	75 kDa	18034773	NP_542142	Acss1	ENSMUSG00000027452	1.92	2	0.045
acyl-CoA synthetase short-chain family member 3, mitochondrial isoform 1 [Mus musculus]	75 kDa	218563743	NP_001136276	Acss3	ENSMUSG00000035948	9.61	6	0.14
actin, cytoplasmic 1 [Mus musculus]	42 kDa	6671509	NP_031419	Actb	ENSMUSG00000029580	194.08	15	0.69
actin, alpha cardiac muscle 1 [Mus musculus]	42 kDa	14192922	NP_033738	Actc1	ENSMUSG00000068614	55.73	5	0.43
actin-like protein 7A [Mus musculus]	49 kDa	6752956	NP_033741	Actl7a	ENSMUSG00000070979	4.8	4	0.14
alpha-actinin-1 [Mus musculus]	103 kDa	61097906	NP_598917	Actn1	ENSMUSG00000015143	11.53	2	0.14
alpha-actinin-4 [Mus musculus]	105 kDa	11230802	NP_068695	Actn4	ENSMUSG00000054808	29.78	22	0.37
actin-related protein 3 [Mus musculus]	47 kDa	23956222	NP_076224	Actr3	ENSMUSG00000026341	2.88	3	0.11
acylphosphatase-1 [Mus musculus]	11 kDa	13384810	NP_079697	Acyp1	ENSMUSG00000008822	7.69	3	0.39
a disintegrin and metalloprotease domain 3 (cyritestin) [Mus musculus]	91 kDa	121949804	NP_033749	Adam3	ENSMUSG00000031553	3.84	2	0.038
disintegrin and metalloproteinase domain-containing protein 32 [Mus musculus]	84 kDa	229332006	NP_700446	Adam32	ENSMUSG00000037437	1.92	2	0.036
disintegrin and metalloproteinase domain-containing protein 5 precursor [Mus musculus]	85 kDa	75677440	NP_031427	Adam5	ENSMUSG00000031554	2.88	2	0.039
disintegrin and metalloproteinase domain-containing protein 7 [Mus musculus]	89 kDa	110347491	NP_031428	Adam7	ENSMUSG00000022056	30.75	18	0.38
chaperone activity of bc1 complex-like, mitochondrial precursor [Mus musculus]	72 kDa	254028217	NP_001156762	Adck3	ENSMUSG00000026489	1.92	2	0.05
aarF domain containing kinase 4 [Mus musculus]	59 kDa	124244100	NP_598531	Adck4	ENSMUSG00000003762	2.88	3	0.11
aarF domain containing kinase 5 [Mus musculus]	67 kDa	169234776	NP_766548	Adck5	ENSMUSG00000022550	1.92	2	0.046
alcohol dehydrogenase class-3 [Mus musculus]	40 kDa	31982511	NP_031436	Adh5	ENSMUSG00000028138	4.8	3	0.15
hydroxyacid-oxoacid transhydrogenase, mitochondrial precursor [Mus musculus]	50 kDa	30424876	NP_780445	Adhfe1	ENSMUSG00000025911	6.73	6	0.25
2-aminoethanethiol dioxygenase [Mus musculus]	28 kDa	225703118	NP_001005419	Ado	ENSMUSG00000057134	6.73	3	0.22
AFG3-like protein 1 [Mus musculus]	87 kDa	66792806	NP_473411	Afg3l1	ENSMUSG00000031967	13.45	10	0.21
AFG3-like protein 2 [Mus musculus]	90 kDa	110625761	NP_081406	Afg3l2	ENSMUSG00000024527	33.63	20	0.31
N(4)-(beta-N-acetylglucosaminyl)-L-asparaginase [Mus musculus]	37 kDa	54292135	NP_001005847	Aga	ENSMUSG00000031521	11.53	5	0.25
acylglycerol kinase, mitochondrial precursor [Mus musculus]	47 kDa	37537518	NP_076027	Agk	ENSMUSG00000029916	5.76	5	0.2
1-acyl-sn-glycerol-3-phosphate acyltransferase alpha isoform 1 [Mus musculus]	32 kDa	254281341	NP_001156851	Agpat1	ENSMUSG00000034254	3.84	2	0.15
1-acyl-sn-glycerol-3-phosphate acyltransferase beta [Mus musculus]	31 kDa	23956162	NP_080488	Agpat2	ENSMUSG00000026922	7.69	3	0.16
1-acyl-sn-glycerol-3-phosphate acyltransferase gamma [Mus musculus]	43 kDa	27229278	NP_443747	Agpat3	ENSMUSG00000001211	10.57	6	0.16
alkyldihydroxyacetonephosphate synthase, peroxisomal precursor [Mus musculus]	74 kDa	295444834	NP_766254	Agps	ENSMUSG00000042410	2.88	3	0.054
proteasome-associated protein ECM29 homolog [Mus musculus]	204 kDa	37718970	NP_759013	AI314180	ENSMUSG00000050812	3.84	4	0.028
apoptosis-inducing factor 1, mitochondrial precursor [Mus musculus]	67 kDa	6755004	NP_036149	Aifm1	ENSMUSG00000036932	33.63	17	0.38
PREDICTED: iron-sulfur cluster assembly 1 homolog, mitochondrial [Mus musculus]	14 kDa	149263924	XP_484225	AK157302	ENSMUSG00000078139	5.76	5	0.45
adenylate kinase 2, mitochondrial isoform b [Mus musculus]	26 kDa	34328230	NP_058591	Ak2	ENSMUSG00000028792	12.49	8	0.51
GTP:AMP phosphotransferase, mitochondrial [Mus musculus]	25 kDa	23956104	NP_067274	Ak3	ENSMUSG00000024782	4.8	5	0.3
adenylate kinase isoenzyme 4, mitochondrial [Mus musculus]	25 kDa	294862280	NP_001171073	Ak4	ENSMUSG00000028527	12.49	6	0.45
putative adenylate kinase 7 [Mus musculus]	83 kDa	254675166	NP_084463	Ak7	ENSMUSG00000041323	5.76	6	0.15
putative adenylate kinase-like protein C9orf98 homolog [Mus musculus]	55 kDa	152963553	NP_001029046	Ak8	ENSMUSG00000026807	2.88	3	0.073
A-kinase anchor protein 3 [Mus musculus]	96 kDa	160358791	NP_033780	Akap3	ENSMUSG00000030344	301.69	37	0.6
A-kinase anchor protein 4 isoform a [Mus musculus]	94 kDa	110347481	NP_033781	Akap4	ENSMUSG00000050089	1730.39	51	0.69
PREDICTED: hypothetical protein LOC633979 [Mus musculus]	218 kDa	309262133	XP_003085720	Akd1	ENSMUSG00000091415	2.88	3	0.024
alcohol dehydrogenase [NADP+] [Mus musculus]	37 kDa	10946870	NP_067448	Akr1a1	ENSMUSG00000028692	5.76	3	0.14
aflatoxin B1 aldehyde reductase member 2 [Mus musculus]	41 kDa	240120054	NP_079613	Akr7a5	ENSMUSG00000028743	14.41	8	0.37
delta-aminolevulinic acid dehydratase [Mus musculus]	36 kDa	34328485	NP_032551	Alad	ENSMUSG00000028393	14.41	8	0.3
serum albumin precursor [Mus musculus]	69 kDa	163310765	NP_033784	Alb	ENSMUSG00000029368	58.61	15	0.35
CD166 antigen precursor [Mus musculus]	65 kDa	31791059	NP_033785	Alcam	ENSMUSG00000022636	12.49	8	0.25
delta-1-pyrroline-5-carboxylate synthase isoform 1 [Mus musculus]	87 kDa	255958292	NP_062672	Aldh18a1	ENSMUSG00000025007	12.49	11	0.21
retinal dehydrogenase 1 [Mus musculus]	54 kDa	85861182	NP_038495	Aldh1a1	ENSMUSG00000053279	28.82	14	0.46
aldehyde dehydrogenase, mitochondrial precursor [Mus musculus]	57 kDa	6753036	NP_033786	Aldh2	ENSMUSG00000029455	147	22	0.63
fatty aldehyde dehydrogenase [Mus musculus]	54 kDa	75677435	NP_031463	Aldh3a2	ENSMUSG00000010025	22.1	8	0.26
delta-1-pyrroline-5-carboxylate dehydrogenase, mitochondrial precursor [Mus musculus]	62 kDa	225543103	NP_780647	Aldh4a1	ENSMUSG00000028737	41.31	12	0.35
succinate-semialdehyde dehydrogenase, mitochondrial precursor [Mus musculus]	56 kDa	27369748	NP_766120	Aldh5a1	ENSMUSG00000035936	25.94	15	0.39
methylmalonate-semialdehyde dehydrogenase [acylating], mitochondrial precursor [Mus musculus]	58 kDa	19527258	NP_598803	Aldh6a1	ENSMUSG00000021238	240.2	28	0.69
alpha-aminoadipic semialdehyde dehydrogenase isoform b [Mus musculus]	56 kDa	188035915	NP_001120810	Aldh7a1	ENSMUSG00000053644	18.26	12	0.33
4-trimethylaminobutyraldehyde dehydrogenase [Mus musculus]	56 kDa	115334671	NP_064377	Aldh9a1	ENSMUSG00000026687	7.69	4	0.14
fructose-bisphosphate aldolase A isoform 1 [Mus musculus]	45 kDa	293597567	NP_001170778	Aldoa	ENSMUSG00000030695	100.88	16	0.67
PREDICTED: fructose-bisphosphate aldolase A [Mus musculus]	45 kDa	309265018	XP_003086419	Aldoart1	ENSMUSG00000059343	94.16	9	0.65
alpha-1,3-mannosyltransferase ALG2 [Mus musculus]	47 kDa	172072657	NP_064382	Alg2	ENSMUSG00000039740	2.88	3	0.11
dolichyl-phosphate beta-glucosyltransferase [Mus musculus]	37 kDa	21728372	NP_079718	Alg5	ENSMUSG00000036632	9.61	6	0.27
alpha-methylacyl-CoA racemase [Mus musculus]	42 kDa	46518506	NP_032563	Amacr	ENSMUSG00000022244	5.76	4	0.15
aminomethyltransferase, mitochondrial precursor [Mus musculus]	44 kDa	62000670	NP_001013836	Amt	ENSMUSG00000032607	36.51	13	0.5
ankyrin-1 isoform 2 [Mus musculus]	203 kDa	160707911	NP_112435	Ank1	ENSMUSG00000031543	45.16	24	0.2
ankyrin 3, epithelial isoform a [Mus musculus]	188 kDa	116256491	NP_733924	Ank3	ENSMUSG00000069601	10.57	7	0.066
ankyrin repeat domain-containing protein 5 [Mus musculus]	87 kDa	28316764	NP_783598	Ankrd5	ENSMUSG00000074771	3.84	3	0.072
acidic leucine-rich nuclear phosphoprotein 32 family member B [Mus musculus]	31 kDa	18700032	NP_570959	Anp32b	ENSMUSG00000028333	1.92	2	0.11
aminopeptidase N [Mus musculus]	110 kDa	225637487	NP_032512	Anpep	ENSMUSG00000039062	13.45	10	0.13
anthrax toxin receptor-like precursor [Mus musculus]	70 kDa	120407060	NP_766396	Antxrl	ENSMUSG00000047441	2.88	3	0.1
annexin A1 [Mus musculus]	39 kDa	124517663	NP_034860	Anxa1	ENSMUSG00000024659	21.14	10	0.35
annexin A13 [Mus musculus]	36 kDa	23956196	NP_081487	Anxa13	ENSMUSG00000055114	19.22	14	0.56
annexin A2 [Mus musculus]	39 kDa	6996913	NP_031611	Anxa2	ENSMUSG00000032231	86.47	17	0.6
annexin A4 [Mus musculus]	36 kDa	161016799	NP_038499	Anxa4	ENSMUSG00000029994	10.57	8	0.28
annexin A5 [Mus musculus]	36 kDa	6753060	NP_033803	Anxa5	ENSMUSG00000027712	2.88	3	0.13
annexin A6 isoform b [Mus musculus]	75 kDa	158966670	NP_001103681	Anxa6	ENSMUSG00000018340	8.65	7	0.14
AP-1 complex subunit beta-1 [Mus musculus]	104 kDa	88853578	NP_031480	Ap1b1	ENSMUSG00000009090	9.61	2	0.1
AP-1 complex subunit gamma-1 [Mus musculus]	92 kDa	56744242	NP_033807	Ap1g1	ENSMUSG00000031731	3.84	4	0.059
AP-2 complex subunit alpha-1 isoform b [Mus musculus]	105 kDa	116256510	NP_001070732	Ap2a1	ENSMUSG00000060279	6.73	3	0.093
AP-2 complex subunit alpha-2 [Mus musculus]	104 kDa	163644277	NP_031485	Ap2a2	ENSMUSG00000002957	5.76	5	0.093
AP-2 complex subunit beta isoform b [Mus musculus]	105 kDa	21313640	NP_082191	Ap2b1	ENSMUSG00000035152	10.57	8	0.12
AP-2 complex subunit sigma [Mus musculus]	17 kDa	161086984	NP_941015	Ap2s1	ENSMUSG00000008036	8.65	2	0.19
apolipoprotein A-I-binding protein precursor [Mus musculus]	31 kDa	21553309	NP_659146	Apoa1bp	ENSMUSG00000028070	12.49	5	0.26
apolipoprotein E precursor [Mus musculus]	36 kDa	163644329	NP_033826	Apoe	ENSMUSG00000002985	1.92	2	0.08
apolipoprotein O-like precursor [Mus musculus]	29 kDa	13386062	NP_080841	Apool	ENSMUSG00000025525	32.67	12	0.61
apolipoprotein O [Mus musculus]	23 kDa	161484642	NP_080949	Apoo-ps	ENSMUSG00000049233	15.37	6	0.49
adenine phosphoribosyltransferase [Mus musculus]	20 kDa	118601013	NP_033828	Aprt	ENSMUSG00000006589	4.8	3	0.22
coatomer subunit delta [Mus musculus]	57 kDa	148747410	NP_666097	Arcn1	ENSMUSG00000032096	2.88	3	0.067
ADP-ribosylation factor 1 [Mus musculus]	21 kDa	194353962	NP_001123880	Arf1	ENSMUSG00000048076	32.67	4	0.54
ADP-ribosylation factor 4 [Mus musculus]	20 kDa	6680720	NP_031505	Arf4	ENSMUSG00000021877	25.94	2	0.5
ADP-ribosylation factor 5 [Mus musculus]	21 kDa	6680722	NP_031506	Arf5	ENSMUSG00000020440	23.06	8	0.47
ADP-ribosylation factor 6 [Mus musculus]	20 kDa	6680724	NP_031507	Arf6	ENSMUSG00000044147	3.84	2	0.18
ADP-ribosylation factor guanine nucleotide-exchange factor 2 (brefeldin A-inhibited) [Mus musculus]	202 kDa	148229140	NP_001078964	Arfgef2	ENSMUSG00000074582	2.88	2	0.016
arginase-2, mitochondrial precursor [Mus musculus]	39 kDa	6753110	NP_033835	Arg2	ENSMUSG00000021125	5.76	5	0.19
rho GDP-dissociation inhibitor 1 [Mus musculus]	23 kDa	31982030	NP_598557	Arhgdia	ENSMUSG00000025132	10.57	5	0.42
ADP-ribosylation factor-like protein 1 [Mus musculus]	20 kDa	153792526	NP_080135	Arl1	ENSMUSG00000060904	2.88	2	0.17
ADP-ribosylation factor-like protein 2 [Mus musculus]	21 kDa	31980988	NP_062696	Arl2	ENSMUSG00000024944	2.88	3	0.22
ADP-ribosylation factor-like protein 6 [Mus musculus]	21 kDa	188528681	NP_062639	Arl6	ENSMUSG00000022722	2.88	3	0.27
ADP-ribosylation factor-like protein 8A [Mus musculus]	21 kDa	23956194	NP_081099	Arl8a	ENSMUSG00000026426	11.53	2	0.47
ADP-ribosylation factor-like protein 8B [Mus musculus]	22 kDa	13385518	NP_080287	Arl8b	ENSMUSG00000030105	17.29	8	0.42
armadillo repeat-containing protein 1 [Mus musculus]	31 kDa	21312676	NP_083116	Armc1	ENSMUSG00000027599	3.84	4	0.21
armadillo repeat-containing protein 10 [Mus musculus]	33 kDa	13385536	NP_080310	Armc10	ENSMUSG00000038525	12.49	6	0.34
armadillo repeat-containing protein 3 [Mus musculus]	97 kDa	124487327	NP_001074552	Armc3	ENSMUSG00000037683	3.84	3	0.05
armadillo repeat-containing protein 4 [Mus musculus]	115 kDa	124487093	NP_001074862	Armc4	ENSMUSG00000061802	16.33	12	0.18
actin-related protein 2/3 complex subunit 4 isoform 1 [Mus musculus]	20 kDa	13386054	NP_080828	Arpc4	ENSMUSG00000079426	3.84	3	0.25
actin-related protein 2/3 complex subunit 5-like protein [Mus musculus]	17 kDa	21312654	NP_083085	Arpc5l	ENSMUSG00000026755	1.92	2	0.2
armadillo repeat protein deleted in velo-cardio-facial syndrome homolog [Mus musculus]	105 kDa	40254129	NP_258435	Arvcf	ENSMUSG00000000325	1.92	2	0.031
acid ceramidase precursor [Mus musculus]	45 kDa	9790019	NP_062708	Asah1	ENSMUSG00000031591	86.47	16	0.44
ankyrin repeat and SOCS box protein 9 [Mus musculus]	32 kDa	21311897	NP_081303	Asb9	ENSMUSG00000031384	4.8	5	0.29
aspartyl/asparaginyl beta-hydroxylase isoform 1 [Mus musculus]	83 kDa	125628659	NP_075553	Asph	ENSMUSG00000028207	17.29	8	0.16
L-asparaginase [Mus musculus]	34 kDa	31560239	NP_079886	Asrgl1	ENSMUSG00000024654	43.24	9	0.37
ATPase family AAA domain-containing protein 1 [Mus musculus]	41 kDa	31560168	NP_080763	Atad1	ENSMUSG00000013662	17.29	3	0.12
ATPase family AAA domain-containing protein 3 [Mus musculus]	67 kDa	239985513	NP_849534	Atad3a	ENSMUSG00000029036	10.57	6	0.12
atlastin-3 isoform 1 [Mus musculus]	60 kDa	254826716	NP_001156977	Atl3	ENSMUSG00000024759	12.49	5	0.19
probable phospholipid-transporting ATPase IH [Mus musculus]	136 kDa	7656914	NP_056619	Atp11a	ENSMUSG00000031441	1.92	2	0.024
probable cation-transporting ATPase 13A4 isoform 1 [Mus musculus]	133 kDa	257196273	NP_001158084	Atp13a4	ENSMUSG00000038094	9.61	6	0.073
sodium/potassium-transporting ATPase subunit alpha-1 precursor [Mus musculus]	113 kDa	21450277	NP_659149	Atp1a1	ENSMUSG00000033161	52.84	19	0.31
sodium/potassium-transporting ATPase subunit alpha-4 [Mus musculus]	115 kDa	226958351	NP_038762	Atp1a4	ENSMUSG00000007107	30.75	17	0.23
sodium/potassium-transporting ATPase subunit beta-1 [Mus musculus]	35 kDa	6753138	NP_033851	Atp1b1	ENSMUSG00000026576	5.76	3	0.15
sodium/potassium-transporting ATPase subunit beta-3 [Mus musculus]	32 kDa	6680744	NP_031528	Atp1b3	ENSMUSG00000032412	4.8	3	0.15
sarcoplasmic/endoplasmic reticulum calcium ATPase 2 isoform a [Mus musculus]	115 kDa	158635979	NP_001103610	Atp2a2	ENSMUSG00000029467	70.14	25	0.35
plasma membrane calcium ATPase 1 [Mus musculus]	135 kDa	62234487	NP_080758	Atp2b1	ENSMUSG00000019943	39.39	2	0.11
plasma membrane calcium ATPase 3 [Mus musculus]	134 kDa	56699478	NP_796210	Atp2b3	ENSMUSG00000031376	44.2	6	0.14
plasma membrane calcium ATPase 4 isoform x/b [Mus musculus]	129 kDa	269784615	NP_001161421	Atp2b4	ENSMUSG00000026463	58.61	17	0.2
ATP synthase subunit alpha, mitochondrial precursor [Mus musculus]	60 kDa	6680748	NP_031531	Atp5a1	ENSMUSG00000025428	343	28	0.6
ATP synthase subunit beta, mitochondrial precursor [Mus musculus]	56 kDa	31980648	NP_058054	Atp5b	ENSMUSG00000025393	356.46	26	0.77
ATP synthase subunit gamma, mitochondrial isoform a [Mus musculus]	33 kDa	163838641	NP_065640	Atp5c1	ENSMUSG00000025781	93.2	9	0.4
ATP synthase subunit b, mitochondrial precursor [Mus musculus]	29 kDa	78214312	NP_033855	Atp5f1	ENSMUSG00000000563	6.73	3	0.18
ATP synthase subunit d, mitochondrial [Mus musculus]	19 kDa	21313679	NP_082138	Atp5h	ENSMUSG00000034566	23.06	10	0.72
ATP synthase-coupling factor 6, mitochondrial precursor [Mus musculus]	12 kDa	7949005	NP_058035	Atp5j	ENSMUSG00000022890	3.84	2	0.22
ATP synthase subunit f, mitochondrial [Mus musculus]	10 kDa	10181184	NP_065607	Atp5j2	ENSMUSG00000038690	21.14	2	0.26
ATP synthase subunit e, mitochondrial [Mus musculus]	8 kDa	83715998	NP_031533	Atp5k	ENSMUSG00000050856	24.02	4	0.49
PREDICTED: ATP synthase subunit O, mitochondrial-like [Mus musculus]	23 kDa	149251053	XP_001478145	Atp5o	ENSMUSG00000022956	49.96	11	0.56
ATP synthase subunit s, mitochondrial precursor [Mus musculus]	23 kDa	13386040	NP_080812	Atp5s	ENSMUSG00000054894	6.73	5	0.37
V-type proton ATPase 116 kDa subunit a isoform 1 [Mus musculus]	96 kDa	12025532	NP_058616	Atp6v0a1	ENSMUSG00000019302	4.8	4	0.069
V-type proton ATPase 16 kDa proteolipid subunit [Mus musculus]	16 kDa	6753144	NP_033859	Atp6v0c	ENSMUSG00000024121	28.82	2	0.32
V-type proton ATPase subunit d 1 [Mus musculus]	40 kDa	31981304	NP_038505	Atp6v0d1	ENSMUSG00000013160	5.76	5	0.22
V-type proton ATPase subunit d 2 [Mus musculus]	40 kDa	225543207	NP_780615	Atp6v0d2	ENSMUSG00000028238	6.73	4	0.19
V-type proton ATPase catalytic subunit A [Mus musculus]	68 kDa	31560731	NP_031534	Atp6v1a	ENSMUSG00000052459	16.33	9	0.23
V-type proton ATPase subunit B, brain isoform [Mus musculus]	57 kDa	19705578	NP_031535	Atp6v1b2	ENSMUSG00000006273	10.57	8	0.21
V-type proton ATPase subunit D [Mus musculus]	28 kDa	12963799	NP_076210	Atp6v1d	ENSMUSG00000021114	1.92	2	0.11
V-type proton ATPase subunit E 1 [Mus musculus]	26 kDa	45504359	NP_031536	Atp6v1e1	ENSMUSG00000019210	3.84	2	0.12
V-type proton ATPase subunit G 1 [Mus musculus]	14 kDa	15617197	NP_077135	Atp6v1g1	ENSMUSG00000039105	5.76	4	0.29
copper-transporting ATPase 1 isoform 2 [Mus musculus]	162 kDa	157951680	NP_033856	Atp7a	ENSMUSG00000033792	1.92	2	0.019
ATP synthase mitochondrial F1 complex assembly factor 2 [Mus musculus]	34 kDa	238776839	NP_663402	Atpaf2	ENSMUSG00000042709	2.88	3	0.16
methylglutaconyl-CoA hydratase, mitochondrial precursor [Mus musculus]	33 kDa	116268115	NP_057918	Auh	ENSMUSG00000021460	4.8	4	0.13
galactosylgalactosylxylosylprotein 3-beta-glucuronosyltransferase 3 [Mus musculus]	37 kDa	13195672	NP_077218	B3gat3	ENSMUSG00000071649	2.88	2	0.12
large proline-rich protein BAT3 [Mus musculus]	121 kDa	33147082	NP_476512	Bag6	ENSMUSG00000024392	7.69	4	0.067
barrier-to-autointegration factor [Mus musculus]	10 kDa	6753178	NP_035923	Banf1	ENSMUSG00000024844	8.65	3	0.43
barrier-to-autointegration factor-like protein [Mus musculus]	10 kDa	113679811	NP_001038215	Banf2	ENSMUSG00000037307	9.61	3	0.37
brain acid soluble protein 1 [Mus musculus]	22 kDa	45598372	NP_081671	Basp1	ENSMUSG00000045763	14.41	6	0.62
apoptosis regulator BAX [Mus musculus]	21 kDa	6680770	NP_031553	Bax	ENSMUSG00000003873	4.8	4	0.29
hypothetical protein LOC434285 [Mus musculus]	40 kDa	56090513	NP_001007592	BB014433	ENSMUSG00000049008	2.88	2	0.072
hypothetical protein LOC217370 [Mus musculus]	21 kDa	21450219	NP_659081	BC017643	ENSMUSG00000039294	6.73	4	0.2
quinone oxidoreductase-like protein 2 [Mus musculus]	38 kDa	85701628	NP_001028456	BC026585	ENSMUSG00000033488	8.65	8	0.48
hypothetical protein LOC407788 isoform 2 [Mus musculus]	32 kDa	255522841	NP_001157327	BC051142	ENSMUSG00000057246	1.92	2	0.13
hypothetical protein LOC381350 [Mus musculus]	55 kDa	110625692	NP_001001334	BC061194	ENSMUSG00000037708	6.73	2	0.096
B-cell receptor-associated protein 31 [Mus musculus]	28 kDa	31981310	NP_036190	Bcap31	ENSMUSG00000002015	20.18	9	0.39
branched-chain-amino-acid aminotransferase, mitochondrial precursor [Mus musculus]	44 kDa	33859514	NP_033867	Bcat2	ENSMUSG00000030826	15.37	10	0.34
2-oxoisovalerate dehydrogenase subunit alpha, mitochondrial [Mus musculus]	51 kDa	183396774	NP_031559	Bckdha	ENSMUSG00000060376	11.53	8	0.27
2-oxoisovalerate dehydrogenase subunit beta, mitochondrial [Mus musculus]	36 kDa	40353220	NP_954665	Bckdhb	ENSMUSG00000032263	11.53	6	0.36
[3-methyl-2-oxobutanoate dehydrogenase [lipoamide]] kinase, mitochondrial precursor [Mus musculus]	47 kDa	6753164	NP_033869	Bckdk	ENSMUSG00000030802	7.69	4	0.18
mitochondrial chaperone BCS1 [Mus musculus]	47 kDa	21313544	NP_080060	Bcs1l	ENSMUSG00000026172	6.73	6	0.23
D-beta-hydroxybutyrate dehydrogenase, mitochondrial precursor [Mus musculus]	38 kDa	170014720	NP_780386	Bdh1	ENSMUSG00000046598	28.82	12	0.45
PREDICTED: hemoglobin subunit beta-1-like isoform 1 [Mus musculus]	16 kDa	309261892	XP_003085430	Beta-s	ENSMUSG00000052305	138.35	13	0.9
biogenesis of lysosome-related organelles complex 1 subunit 1 [Mus musculus]	14 kDa	31980697	NP_056555	Bloc1s1	ENSMUSG00000090247	6.73	2	0.18
bolA-like protein 1 [Mus musculus]	14 kDa	58037151	NP_081251	Bola1	ENSMUSG00000015943	7.69	3	0.39
bolA-like protein 3 [Mus musculus]	12 kDa	30424938	NP_780486	Bola3	ENSMUSG00000045160	3.84	2	0.34
valacyclovir hydrolase precursor [Mus musculus]	33 kDa	21624609	NP_080788	Bphl	ENSMUSG00000038286	24.02	13	0.52
3'(2'),5'-bisphosphate nucleotidase 1 [Mus musculus]	33 kDa	39652626	NP_035924	Bpnt1	ENSMUSG00000026617	8.65	7	0.34
BRI3-binding protein [Mus musculus]	28 kDa	58037467	NP_084028	Bri3bp	ENSMUSG00000037905	7.69	3	0.17
brain protein 44 [Mus musculus]	14 kDa	21312594	NP_081706	Brp44	ENSMUSG00000026568	42.28	4	0.42
basigin isoform 2 [Mus musculus]	30 kDa	116014342	NP_001070652	Bsg	ENSMUSG00000023175	9.61	5	0.19
B box and SPRY domain-containing protein [Mus musculus]	54 kDa	20149730	NP_619594	Bspry	ENSMUSG00000028392	22.1	13	0.46
complement component 1 Q subcomponent-binding protein, mitochondrial [Mus musculus]	31 kDa	112181167	NP_031599	C1qbp	ENSMUSG00000018446	23.06	7	0.45
hypothetical protein LOC230866 isoform 1 [Mus musculus]	112 kDa	31542273	NP_666269	C230096C10Rik	ENSMUSG00000078517	26.9	13	0.22
C4b-binding protein precursor [Mus musculus]	52 kDa	115430101	NP_031602	C4bp	ENSMUSG00000026405	22.1	8	0.21
calcium-binding tyrosine phosphorylation-regulated protein isoform a [Mus musculus]	48 kDa	109255220	NP_001035883	Cabyr	ENSMUSG00000024430	48.04	2	0.21
calcium-binding tyrosine phosphorylation-regulated protein isoform c [Mus musculus]	41 kDa	109255218	NP_859420	Cabyr	ENSMUSG00000024430	34.59	6	0.33
carbamoyl-phosphate synthetase 2, aspartate transcarbamylase, and dihydroorotase [Mus musculus]	243 kDa	51093867	NP_076014	Cad	ENSMUSG00000013629	28.82	16	0.11
calmodulin [Mus musculus]	17 kDa	6680832	NP_031615	Calm3	ENSMUSG00000019370	5.76	2	0.22
calreticulin precursor [Mus musculus]	48 kDa	6680836	NP_031617	Calr	ENSMUSG00000003814	87.43	17	0.54
calumenin isoform 2 [Mus musculus]	37 kDa	41282022	NP_908942	Calu	ENSMUSG00000029767	13.45	6	0.31
cullin-associated NEDD8-dissociated protein 1 [Mus musculus]	136 kDa	189409138	NP_082270	Cand1	ENSMUSG00000020114	21.14	15	0.16
calnexin precursor [Mus musculus]	67 kDa	160333212	NP_001103969	Canx	ENSMUSG00000020368	95.12	25	0.46
adenylyl cyclase-associated protein 1 [Mus musculus]	52 kDa	157951604	NP_031624	Cap1	ENSMUSG00000028656	4.8	3	0.11
F-actin-capping protein subunit alpha-1 [Mus musculus]	33 kDa	161086971	NP_033927	Capza1	ENSMUSG00000070372	2.88	2	0.16
F-actin-capping protein subunit alpha-2 [Mus musculus]	33 kDa	6671672	NP_031630	Capza2	ENSMUSG00000015733	6.73	6	0.36
F-actin-capping protein subunit alpha-3 [Mus musculus]	35 kDa	157951670	NP_031631	Capza3	ENSMUSG00000041791	35.55	13	0.54
F-actin-capping protein subunit beta isoform b [Mus musculus]	31 kDa	6753262	NP_033928	Capzb	ENSMUSG00000028745	25.94	10	0.47
carbonic anhydrase 2 [Mus musculus]	29 kDa	157951596	NP_033931	Car2	ENSMUSG00000027562	10.57	5	0.38
carbonic anhydrase 4 precursor [Mus musculus]	34 kDa	6671678	NP_031633	Car4	ENSMUSG00000000805	14.41	7	0.32
carbonic anhydrase 5B, mitochondrial precursor [Mus musculus]	37 kDa	211057396	NP_851832	Car5b	ENSMUSG00000031373	12.49	8	0.36
carbohydrate kinase domain-containing protein isoform 1 [Mus musculus]	39 kDa	298676450	NP_081271	Carkd	ENSMUSG00000031505	18.26	8	0.39
probable cysteinyl-tRNA synthetase, mitochondrial [Mus musculus]	61 kDa	189409152	NP_077210	Cars2	ENSMUSG00000056228	1.92	2	0.054
catalase [Mus musculus]	60 kDa	157951741	NP_033934	Cat	ENSMUSG00000027187	16.33	12	0.32
cation channel sperm-associated protein subunit beta [Mus musculus]	126 kDa	257900479	NP_766611	Catsperb	ENSMUSG00000047014	1.92	2	0.02
caveolin-1 [Mus musculus]	21 kDa	6680854	NP_031642	Cav1	ENSMUSG00000007655	1.92	2	0.14
carbonyl reductase [NADPH] 1 [Mus musculus]	31 kDa	113680352	NP_031646	Cbr1	ENSMUSG00000051483	19.22	9	0.44
carbonyl reductase [NADPH] 2 [Mus musculus]	26 kDa	6671688	NP_031647	Cbr2	ENSMUSG00000025150	11.53	6	0.46
carbonyl reductase 3 [Mus musculus]	31 kDa	27413160	NP_766635	Cbr3	ENSMUSG00000022947	9.61	8	0.36
carbonyl reductase family member 4 [Mus musculus]	25 kDa	269784762	NP_663570	Cbr4	ENSMUSG00000031641	21.14	7	0.45
kynurenine--oxoglutarate transaminase 3 [Mus musculus]	47 kDa	30424613	NP_776124	Ccbl2	ENSMUSG00000040213	15.37	10	0.29
coiled-coil domain-containing protein 105 [Mus musculus]	57 kDa	254553376	NP_081906	Ccdc105	ENSMUSG00000078442	11.53	7	0.16
coiled-coil domain-containing protein 108 [Mus musculus]	209 kDa	87162476	NP_001034584	Ccdc108	ENSMUSG00000047021	7.69	6	0.042
coiled-coil domain-containing protein 109A [Mus musculus]	40 kDa	168823441	NP_001028431	Ccdc109a	ENSMUSG00000009647	6.73	4	0.18
coiled-coil domain-containing protein 11 [Mus musculus]	62 kDa	261862311	NP_083224	Ccdc11	ENSMUSG00000035394	2.88	3	0.076
coiled-coil domain-containing protein 127 isoform 1 [Mus musculus]	31 kDa	13195630	NP_077163	Ccdc127	ENSMUSG00000021578	5.76	4	0.2
coiled-coil domain-containing protein 136 [Mus musculus]	137 kDa	256222930	NP_663549	Ccdc136	ENSMUSG00000029769	45.16	21	0.26
coiled-coil domain containing 146 [Mus musculus]	115 kDa	261245029	NP_083471	Ccdc146	ENSMUSG00000064280	4.8	4	0.05
coiled-coil domain containing 147 [Mus musculus]	104 kDa	253795525	NP_001156739	Ccdc147	ENSMUSG00000046585	4.8	4	0.073
nasopharyngeal epithelium specific protein 1 [Mus musculus]	66 kDa	254675124	NP_082248	Ccdc19	ENSMUSG00000026546	4.8	2	0.06
coiled-coil domain-containing protein 39 [Mus musculus]	110 kDa	21312922	NP_080498	Ccdc39	ENSMUSG00000027676	5.76	5	0.067
coiled-coil domain-containing protein 40 [Mus musculus]	137 kDa	30425148	NP_780639	Ccdc40	ENSMUSG00000039963	4.8	5	0.063
coiled-coil domain-containing protein 42A [Mus musculus]	38 kDa	164519120	NP_808447	Ccdc42	ENSMUSG00000045915	5.76	5	0.22
coiled-coil domain-containing protein 51 [Mus musculus]	45 kDa	258679490	NP_079965	Ccdc51	ENSMUSG00000025645	1.92	2	0.084
coiled-coil domain-containing protein 63 [Mus musculus]	68 kDa	34303985	NP_899130	Ccdc63	ENSMUSG00000043036	3.84	3	0.065
calicin [Mus musculus]	67 kDa	50582595	NP_001002787	Ccin	ENSMUSG00000070999	36.51	15	0.34
T-complex protein 1 subunit beta [Mus musculus]	57 kDa	126521835	NP_031662	Cct2	ENSMUSG00000034024	13.45	7	0.19
T-complex protein 1 subunit gamma [Mus musculus]	61 kDa	6753320	NP_033966	Cct3	ENSMUSG00000001416	15.37	9	0.23
T-complex protein 1 subunit delta [Mus musculus]	58 kDa	6753322	NP_033967	Cct4	ENSMUSG00000007739	4.8	4	0.089
T-complex protein 1 subunit epsilon [Mus musculus]	60 kDa	6671702	NP_031663	Cct5	ENSMUSG00000022234	4.8	4	0.11
T-complex protein 1 subunit zeta [Mus musculus]	58 kDa	6753324	NP_033968	Cct6a	ENSMUSG00000029447	8.65	5	0.2
T-complex protein 1 subunit zeta-2 [Mus musculus]	58 kDa	226693361	NP_033969	Cct6b	ENSMUSG00000020698	2.88	3	0.092
T-complex protein 1 subunit eta [Mus musculus]	60 kDa	238814391	NP_031664	Cct7	ENSMUSG00000030007	6.73	5	0.12
T-complex protein 1 subunit theta [Mus musculus]	60 kDa	126723461	NP_033970	Cct8	ENSMUSG00000025613	5.76	4	0.088
chaperonin containing TCP1, subunit 8 (theta)-like 1 [Mus musculus]	61 kDa	38348482	NP_941023	Cct8l1	ENSMUSG00000038044	2.88	3	0.087
CD109 antigen precursor [Mus musculus]	162 kDa	23346525	NP_694738	Cd109	ENSMUSG00000046186	23.06	17	0.17
membrane cofactor protein precursor [Mus musculus]	41 kDa	6754660	NP_034908	Cd46	ENSMUSG00000016493	3.84	2	0.082
leukocyte surface antigen CD47 [Mus musculus]	35 kDa	6754382	NP_034711	Cd47	ENSMUSG00000055447	2.88	2	0.083
complement decay-accelerating factor, GPI-anchored precursor [Mus musculus]	43 kDa	114326522	NP_034146	Cd55	ENSMUSG00000026399	2.88	2	0.074
cell division control protein 42 homolog precursor [Mus musculus]	21 kDa	6753364	NP_033991	Cdc42	ENSMUSG00000006699	6.73	5	0.4
CDP-diacylglycerol--inositol 3-phosphatidyltransferase isoform 2 [Mus musculus]	24 kDa	21362277	NP_620093	Cdipt	ENSMUSG00000030682	11.53	5	0.27
cat eye syndrome chromosome region, candidate 5 homolog precursor [Mus musculus]	46 kDa	21450187	NP_659064	Cecr5	ENSMUSG00000058979	13.45	8	0.31
centromere protein V [Mus musculus]	28 kDa	225703070	NP_082724	Cenpv	ENSMUSG00000018509	3.84	3	0.16
carboxylesterase 3 precursor [Mus musculus]	62 kDa	117553604	NP_444430	Ces1d	ENSMUSG00000056973	40.35	21	0.58
liver carboxylesterase 22 precursor [Mus musculus]	62 kDa	19526804	NP_598421	Ces1e	ENSMUSG00000061959	3.84	2	0.1
carboxylesterase 7 precursor [Mus musculus]	64 kDa	51556221	NP_001003951	Ces5a	ENSMUSG00000058019	12.49	6	0.16
cofilin-1 [Mus musculus]	19 kDa	6680924	NP_031713	Cfl1	ENSMUSG00000056201	7.69	5	0.52
coiled-coil-helix-coiled-coil-helix domain-containing protein 1 [Mus musculus]	14 kDa	13384734	NP_079642	Chchd1	ENSMUSG00000063787	3.84	2	0.23
coiled-coil-helix-coiled-coil-helix domain-containing protein 3, mitochondrial precursor [Mus musculus]	26 kDa	21313618	NP_079612	Chchd3	ENSMUSG00000053768	23.06	10	0.41
coiled-coil-helix-coiled-coil-helix domain-containing protein 6 isoform 1 [Mus musculus]	30 kDa	267844804	NP_079627	Chchd6	ENSMUSG00000030086	11.53	5	0.21
choline dehydrogenase, mitochondrial precursor [Mus musculus]	66 kDa	210031252	NP_758468	Chdh	ENSMUSG00000015970	41.31	16	0.38
chitinase domain-containing protein 1 isoform 1 [Mus musculus]	45 kDa	218083710	NP_001136153	Chid1	ENSMUSG00000025512	5.76	5	0.17
charged multivesicular body protein 6 [Mus musculus]	23 kDa	147904547	NP_001078967	Chmp6	ENSMUSG00000025371	3.84	2	0.14
calcium and integrin-binding protein 1 [Mus musculus]	22 kDa	6755154	NP_036000	Cib1	ENSMUSG00000030538	3.84	3	0.2
CDGSH iron-sulfur domain-containing protein 1 [Mus musculus]	12 kDa	19527228	NP_598768	Cisd1	ENSMUSG00000037710	63.41	10	0.76
CDGSH iron-sulfur domain-containing protein 2 [Mus musculus]	15 kDa	21728370	NP_080178	Cisd2	ENSMUSG00000028165	11.53	3	0.31
cytoskeleton-associated protein 4 [Mus musculus]	64 kDa	62526118	NP_780660	Ckap4	ENSMUSG00000046841	6.73	5	0.12
creatine kinase U-type, mitochondrial precursor [Mus musculus]	47 kDa	6753428	NP_034027	Ckmt1	ENSMUSG00000000308	3.84	4	0.17
chloride channel CLIC-like protein 1 isoform 2 precursor [Mus musculus]	61 kDa	21704070	NP_663518	Clcc1	ENSMUSG00000027884	1.92	2	0.059
claudin-3 [Mus musculus]	23 kDa	6753438	NP_034032	Cldn3	ENSMUSG00000070473	10.57	5	0.2
claudin-7 [Mus musculus]	22 kDa	8393144	NP_058583	Cldn7	ENSMUSG00000018569	17.29	2	0.16
chloride intracellular channel protein 1 [Mus musculus]	27 kDa	15617203	NP_254279	Clic1	ENSMUSG00000007041	10.57	6	0.45
chloride intracellular channel protein 3 [Mus musculus]	27 kDa	27229085	NP_081361	Clic3	ENSMUSG00000015093	8.65	6	0.37
chloride intracellular channel protein 4 [Mus musculus]	29 kDa	7304963	NP_038913	Clic4	ENSMUSG00000037242	12.49	7	0.46
chloride intracellular channel protein 5 [Mus musculus]	28 kDa	27369886	NP_766209	Clic5	ENSMUSG00000023959	2.88	2	0.12
clathrin interactor 1 [Mus musculus]	68 kDa	154240730	NP_001038985	Clint1	ENSMUSG00000006169	1.92	2	0.039
putative ATP-dependent Clp protease proteolytic subunit, mitochondrial precursor [Mus musculus]	30 kDa	8393156	NP_059089	Clpp	ENSMUSG00000002660	20.18	4	0.22
cleft lip and palate transmembrane protein 1 homolog [Mus musculus]	75 kDa	103472025	NP_062623	Clptm1	ENSMUSG00000002981	9.61	5	0.11
cleft lip and palate transmembrane protein 1-like protein [Mus musculus]	59 kDa	22122537	NP_666159	Clptm1l	ENSMUSG00000021610	1.92	2	0.057
ATP-dependent Clp protease ATP-binding subunit clpX-like, mitochondrial isoform 1 [Mus musculus]	69 kDa	113205071	NP_035932	Clpx	ENSMUSG00000015357	7.69	7	0.16
clathrin heavy chain 1 [Mus musculus]	192 kDa	51491845	NP_001003908	Cltc	ENSMUSG00000047126	184.47	60	0.47
clusterin precursor [Mus musculus]	52 kDa	214010170	NP_038520	Clu	ENSMUSG00000022037	50.92	12	0.34
citrate lyase subunit beta-like protein, mitochondrial precursor [Mus musculus]	38 kDa	256220113	NP_083832	Clybl	ENSMUSG00000025545	24.02	13	0.46
chymase [Mus musculus]	29 kDa	6857812	NP_034910	Cma1	ENSMUSG00000022225	12.49	4	0.24
CCR4-NOT transcription complex subunit 1 isoform 1 [Mus musculus]	267 kDa	189458842	NP_694804	Cnot1	ENSMUSG00000036550	1.92	2	0.0093
protein canopy homolog 2 precursor [Mus musculus]	21 kDa	9903607	NP_064337	Cnpy2	ENSMUSG00000025381	7.69	6	0.45
protein canopy homolog 3 precursor [Mus musculus]	31 kDa	21312510	NP_082341	Cnpy3	ENSMUSG00000023973	3.84	3	0.18
protein canopy homolog 4 precursor [Mus musculus]	28 kDa	30519939	NP_848727	Cnpy4	ENSMUSG00000036968	2.88	2	0.098
bifunctional coenzyme A synthase [Mus musculus]	62 kDa	27229125	NP_082172	Coasy	ENSMUSG00000001755	2.88	3	0.082
collagen alpha-1(VI) chain precursor [Mus musculus]	108 kDa	6753484	NP_034063	Col6a1	ENSMUSG00000001119	7.69	7	0.1
collagen alpha-2(VI) chain precursor [Mus musculus]	110 kDa	22203747	NP_666119	Col6a2	ENSMUSG00000020241	13.45	6	0.096
PREDICTED: collagen alpha-3(VI) chain isoform 4 [Mus musculus]	331 kDa	309264106	XP_003086227	Col6a3	ENSMUSG00000048126	10.57	7	0.031
PREDICTED: collagen alpha-5(VI) chain-like [Mus musculus]	285 kDa	309266594	XP_003086799	Col6a5	ENSMUSG00000091345	34.59	19	0.11
collagen alpha-6(VI) chain isoform 1 [Mus musculus]	246 kDa	156616286	NP_001096077	Col6a6	ENSMUSG00000043719	2.88	2	0.017
catechol O-methyltransferase [Mus musculus]	29 kDa	161484634	NP_031770	Comt	ENSMUSG00000000326	6.73	4	0.23
catechol O-methyltransferase domain-containing protein 1 [Mus musculus]	29 kDa	33468999	NP_081241	Comtd1	ENSMUSG00000021773	12.49	7	0.43
coatomer subunit alpha [Mus musculus]	138 kDa	226823359	NP_034068	Copa	ENSMUSG00000026553	33.63	22	0.26
coatomer subunit beta [Mus musculus]	107 kDa	15426055	NP_203534	Copb1	ENSMUSG00000030754	11.53	11	0.19
coatomer subunit beta' [Mus musculus]	102 kDa	29789080	NP_056642	Copb2	ENSMUSG00000032458	15.37	14	0.22
coatomer subunit epsilon [Mus musculus]	35 kDa	10946972	NP_067513	Cope	ENSMUSG00000055681	6.73	4	0.15
coatomer subunit gamma isoform 1 [Mus musculus]	98 kDa	8567338	NP_059505	Copg	ENSMUSG00000030058	18.26	10	0.2
coatomer subunit gamma-2 [Mus musculus]	98 kDa	8567340	NP_059506	Copg2	ENSMUSG00000025607	5.76	3	0.086
coatomer subunit zeta-1 [Mus musculus]	20 kDa	9789913	NP_062791	Copz1	ENSMUSG00000060992	6.73	6	0.36
coenzyme Q-binding protein COQ10 homolog A, mitochondrial [Mus musculus]	29 kDa	124486652	NP_001074509	Coq10a	ENSMUSG00000039914	4.8	2	0.12
hexaprenyldihydroxybenzoate methyltransferase, mitochondrial [Mus musculus]	41 kDa	27369992	NP_766275	Coq3	ENSMUSG00000028247	1.92	2	0.089
ubiquinone biosynthesis methyltransferase COQ5, mitochondrial precursor [Mus musculus]	37 kDa	13385992	NP_080780	Coq5	ENSMUSG00000041733	8.65	8	0.38
ubiquinone biosynthesis monooxygenase COQ6 [Mus musculus]	51 kDa	283135186	NP_766170	Coq6	ENSMUSG00000021235	1.92	2	0.057
ubiquinone biosynthesis protein COQ7 homolog [Mus musculus]	24 kDa	20587962	NP_034070	Coq7	ENSMUSG00000030652	10.57	6	0.5
ubiquinone biosynthesis protein COQ9, mitochondrial precursor [Mus musculus]	35 kDa	33859690	NP_080728	Coq9	ENSMUSG00000031782	12.49	3	0.16
cytochrome c oxidase assembly protein COX15 homolog [Mus musculus]	46 kDa	31541932	NP_659123	Cox15	ENSMUSG00000040018	3.84	3	0.1
cytochrome c oxidase subunit 4 isoform 1, mitochondrial precursor [Mus musculus]	20 kDa	6753498	NP_034071	Cox4i1	ENSMUSG00000031818	55.73	9	0.51
cytochrome c oxidase subunit 5A, mitochondrial precursor [Mus musculus]	16 kDa	112181182	NP_031773	Cox5a	ENSMUSG00000000088	46.12	6	0.49
cytochrome c oxidase subunit 6A1, mitochondrial [Mus musculus]	12 kDa	6680988	NP_031774	Cox6a1	ENSMUSG00000041697	23.06	4	0.61
cytochrome c oxidase subunit 6B1 [Mus musculus]	10 kDa	13385090	NP_079904	Cox6b1	ENSMUSG00000036751	16.33	5	0.53
cytochrome c oxidase subunit 6B2 isoform 2 [Mus musculus]	11 kDa	34536823	NP_899665	Cox6b2	ENSMUSG00000051811	15.37	3	0.39
cytochrome c oxidase subunit 6C [Mus musculus]	8 kDa	16716343	NP_444301	Cox6c	ENSMUSG00000014313	19.22	4	0.5
cytochrome c oxidase subunit 7A2, mitochondrial precursor [Mus musculus]	9 kDa	31981830	NP_034075	Cox7a2	ENSMUSG00000032330	15.37	4	0.59
ceruloplasmin isoform b [Mus musculus]	121 kDa	110347564	NP_031778	Cp	ENSMUSG00000003617	5.76	6	0.075
mast cell carboxypeptidase A preproprotein [Mus musculus]	49 kDa	6680999	NP_031779	Cpa3	ENSMUSG00000001865	12.49	8	0.24
carnitine O-palmitoyltransferase 1, liver isoform [Mus musculus]	88 kDa	162287142	NP_038523	Cpt1a	ENSMUSG00000024900	23.06	14	0.32
carnitine O-palmitoyltransferase 1, muscle isoform [Mus musculus]	88 kDa	162287165	NP_034078	Cpt1b	ENSMUSG00000078937	29.78	15	0.28
carnitine O-palmitoyltransferase 2, mitochondrial precursor [Mus musculus]	74 kDa	162138915	NP_034079	Cpt2	ENSMUSG00000028607	54.77	21	0.49
carnitine O-acetyltransferase [Mus musculus]	71 kDa	85662408	NP_031786	Crat	ENSMUSG00000026853	35.55	10	0.22
cysteine-rich with EGF-like domain protein 2 precursor [Mus musculus]	38 kDa	21313278	NP_083996	Creld2	ENSMUSG00000023272	5.76	4	0.17
cysteine-rich secretory protein 1 precursor [Mus musculus]	28 kDa	157951659	NP_033768	Crisp1	ENSMUSG00000025431	9.61	3	0.18
peroxisomal carnitine O-octanoyltransferase [Mus musculus]	70 kDa	17157983	NP_076222	Crot	ENSMUSG00000003623	7.69	6	0.16
quinone oxidoreductase [Mus musculus]	35 kDa	33859530	NP_034098	Cryz	ENSMUSG00000028199	1.92	2	0.12
citrate synthase, mitochondrial precursor [Mus musculus]	52 kDa	13385942	NP_080720	Cs	ENSMUSG00000005683	62.45	8	0.37
citrate synthase-like protein [Mus musculus]	52 kDa	269973935	NP_082221	Csl	ENSMUSG00000046934	63.41	13	0.37
casein kinase I isoform alpha [Mus musculus]	38 kDa	22165382	NP_666199	Csnk1a1	ENSMUSG00000024576	2.88	2	0.074
casein kinase II subunit alpha [Mus musculus]	45 kDa	31542427	NP_031814	Csnk2a1	ENSMUSG00000074698	5.76	4	0.14
casein kinase II subunit alpha' [Mus musculus]	41 kDa	6753540	NP_034104	Csnk2a2	ENSMUSG00000046707	18.26	8	0.31
casein kinase II subunit beta [Mus musculus]	25 kDa	7106277	NP_034105	Csnk2b	ENSMUSG00000024387	3.84	2	0.13
cystatin-11 precursor [Mus musculus]	16 kDa	58037521	NP_084335	Cst11	ENSMUSG00000036958	5.76	3	0.18
cystatin-12 [Mus musculus]	16 kDa	254587970	NP_081330	Cst12	ENSMUSG00000027443	8.65	3	0.25
cystatin-C precursor [Mus musculus]	16 kDa	31981822	NP_034106	Cst3	ENSMUSG00000027447	5.76	2	0.17
cystatin-B [Mus musculus]	11 kDa	6681071	NP_031819	Cstb	ENSMUSG00000005054	2.88	2	0.33
cutaneous T-cell lymphoma-associated antigen 5 homolog isoform 2 [Mus musculus]	87 kDa	259155336	NP_001158725	Ctage5	ENSMUSG00000021000	1.92	2	0.039
catenin alpha-1 [Mus musculus]	100 kDa	6753294	NP_033948	Ctnna1	ENSMUSG00000037815	38.43	22	0.39
catenin beta-1 [Mus musculus]	85 kDa	260166642	NP_001159374	Ctnnb1	ENSMUSG00000006932	52.84	9	0.21
catenin delta-1 isoform 1 [Mus musculus]	105 kDa	146219830	NP_001078919	Ctnnd1	ENSMUSG00000034101	15.37	9	0.15
cathepsin B preproprotein [Mus musculus]	37 kDa	6681079	NP_031824	Ctsb	ENSMUSG00000021939	16.33	10	0.28
dipeptidyl peptidase 1 preproprotein [Mus musculus]	52 kDa	160707990	NP_034112	Ctsc	ENSMUSG00000030560	9.61	5	0.16
cathepsin D precursor [Mus musculus]	45 kDa	6753556	NP_034113	Ctsd	ENSMUSG00000007891	98	11	0.37
cathepsin F precursor [Mus musculus]	52 kDa	9845246	NP_063914	Ctsf	ENSMUSG00000083282	1.92	2	0.074
cullin-3 [Mus musculus]	89 kDa	7710014	NP_057925	Cul3	ENSMUSG00000004364	3.84	3	0.066
copper homeostasis protein cutC homolog isoform 2 [Mus musculus]	28 kDa	165932339	NP_079806	Cutc	ENSMUSG00000025193	5.76	4	0.28
protein CASP isoform b [Mus musculus]	77 kDa	110815859	NP_941004	Cux1	ENSMUSG00000029705	3.84	2	0.034
CUB and zona pellucida-like domain-containing protein 1 [Mus musculus]	68 kDa	133778951	NP_032437	Cuzd1	ENSMUSG00000040205	33.63	11	0.3
PGAP2-interacting protein [Mus musculus]	78 kDa	31044463	NP_851840	Cwh43	ENSMUSG00000029154	40.35	10	0.2
cytochrome b5 [Mus musculus]	15 kDa	13385268	NP_080073	Cyb5	ENSMUSG00000024646	16.33	4	0.41
cytochrome b5 type B precursor [Mus musculus]	16 kDa	31542438	NP_079834	Cyb5b	ENSMUSG00000031924	32.67	5	0.51
NADH-cytochrome b5 reductase 1 [Mus musculus]	34 kDa	21312524	NP_082333	Cyb5r1	ENSMUSG00000026456	16.33	10	0.46
NADH-cytochrome b5 reductase 3 [Mus musculus]	34 kDa	19745150	NP_084063	Cyb5r3	ENSMUSG00000018042	41.31	14	0.72
cytochrome c1, heme protein, mitochondrial [Mus musculus]	35 kDa	13385006	NP_079843	Cyc1	ENSMUSG00000022551	65.33	8	0.38
cytochrome c, testis-specific [Mus musculus]	12 kDa	6753560	NP_034119	Cyct	ENSMUSG00000056436	2.88	2	0.24
cytoplasmic FMR1-interacting protein 1 isoform a [Mus musculus]	145 kDa	164698474	NP_035500	Cyfip1	ENSMUSG00000030447	4.8	5	0.05
cylicin, basic protein of sperm head cytoskeleton 2 [Mus musculus]	47 kDa	242247109	NP_001156337	Cylc2	ENSMUSG00000039555	12.49	3	0.11
steroid 17-alpha-hydroxylase/17,20 lyase [Mus musculus]	58 kDa	160948601	NP_031835	Cyp17a1	ENSMUSG00000003555	3.84	4	0.12
cytochrome P450 20A1 [Mus musculus]	52 kDa	74271886	NP_084289	Cyp20a1	ENSMUSG00000049439	3.84	3	0.089
cytochrome P450, family 4, subfamily a family [Mus musculus]	58 kDa	86198314	NP_758510	Cyp4a12b	ENSMUSG00000078597	5.76	5	0.13
lanosterol 14-alpha demethylase [Mus musculus]	57 kDa	71061451	NP_064394	Cyp51	ENSMUSG00000001467	12.49	8	0.24
hypothetical protein LOC320714 [Mus musculus]	128 kDa	62241019	NP_796214	D030016E14Rik	ENSMUSG00000038102	5.76	4	0.055
PREDICTED: ES1 protein homolog, mitochondrial-like isoform 1 [Mus musculus]	28 kDa	149274885	XP_001474527	D10Jhu81e	ENSMUSG00000053329	15.37	8	0.44
D-2-hydroxyglutarate dehydrogenase, mitochondrial precursor [Mus musculus]	59 kDa	170014723	NP_849213	D2hgdh	ENSMUSG00000073609	13.45	9	0.31
prostate and testis expressed C [Mus musculus]	12 kDa	13386080	NP_080869	D730048I06Rik	ENSMUSG00000032108	3.84	3	0.29
dolichyl-diphosphooligosaccharide--protein glycosyltransferase subunit DAD1 [Mus musculus]	12 kDa	164518942	NP_001106829	Dad1	ENSMUSG00000022174	14.41	2	0.19
bifunctional ATP-dependent dihydroxyacetone kinase/FAD-AMP lyase (cyclizing) [Mus musculus]	60 kDa	21703976	NP_663471	Dak	ENSMUSG00000034371	4.8	3	0.071
D-amino-acid oxidase [Mus musculus]	39 kDa	110815857	NP_034148	Dao	ENSMUSG00000042096	2.88	3	0.14
28S ribosomal protein S29, mitochondrial isoform 2 [Mus musculus]	45 kDa	256985203	NP_075370	Dap3	ENSMUSG00000068921	11.53	9	0.34
diazepam-binding inhibitor-like 5 [Mus musculus]	10 kDa	10946592	NP_067269	Dbil5	ENSMUSG00000038057	35.55	6	0.54
lipoamide acyltransferase component of branched-chain alpha-keto acid dehydrogenase complex, mitochondrial [Mus musculus]	53 kDa	170172520	NP_034152	Dbt	ENSMUSG00000000340	4.8	3	0.11
DDB1- and CUL4-associated factor 7 [Mus musculus]	39 kDa	58037257	NP_082222	Dcaf7	ENSMUSG00000049354	1.92	2	0.091
DNA damage-binding protein 1 [Mus musculus]	127 kDa	7657011	NP_056550	Ddb1	ENSMUSG00000024740	3.84	4	0.062
PREDICTED: dolichyl-diphosphooligosaccharide--protein glycosyltransferase 48 kDa subunit-like isoform 1 [Mus musculus]	49 kDa	309265149	XP_003086447	Ddost	ENSMUSG00000028757	22.1	9	0.34
D-dopachrome decarboxylase [Mus musculus]	13 kDa	6753618	NP_034157	Ddt	ENSMUSG00000001666	2.88	2	0.3
2,4-dienoyl-CoA reductase, mitochondrial precursor [Mus musculus]	36 kDa	13385680	NP_080448	Decr1	ENSMUSG00000028223	38.43	11	0.44
peroxisomal 2,4-dienoyl-CoA reductase [Mus musculus]	31 kDa	6753622	NP_036063	Decr2	ENSMUSG00000036775	8.65	7	0.32
beta-defensin 11 precursor [Mus musculus]	9 kDa	21361236	NP_631967	Defb11	ENSMUSG00000045337	1.92	2	0.42
beta-defensin 19 precursor [Mus musculus]	10 kDa	21553123	NP_660139	Defb19	ENSMUSG00000050645	7.69	3	0.45
beta-defensin 20 precursor [Mus musculus]	11 kDa	124301232	NP_795924	Defb20	ENSMUSG00000049560	2.88	3	0.22
beta-defensin 22 [Mus musculus]	18 kDa	50582603	NP_001002791	Defb22	ENSMUSG00000027468	4.8	4	0.4
beta-defensin 23 [Mus musculus]	18 kDa	83776583	NP_001033022	Defb23	ENSMUSG00000074681	28.82	4	0.3
beta-defensin 29 precursor [Mus musculus]	9 kDa	47824874	NP_001001444	Defb29	ENSMUSG00000044249	11.53	3	0.33
deoxyguanosine kinase, mitochondrial isoform 1 [Mus musculus]	32 kDa	247269607	NP_038792	Dguok	ENSMUSG00000014554	16.33	5	0.31
dihydroorotate dehydrogenase, mitochondrial precursor [Mus musculus]	43 kDa	9910194	NP_064430	Dhodh	ENSMUSG00000031730	27.86	16	0.65
dehydrogenase/reductase SDR family member 1 [Mus musculus]	34 kDa	31980844	NP_081095	Dhrs1	ENSMUSG00000002332	23.06	11	0.51
dehydrogenase/reductase SDR family member 4 isoform 1 [Mus musculus]	30 kDa	256220343	NP_001033027	Dhrs4	ENSMUSG00000022210	32.67	8	0.33
dehydrogenase/reductase SDR family member 7 precursor [Mus musculus]	38 kDa	226958616	NP_079798	Dhrs7	ENSMUSG00000021094	4.8	4	0.15
dehydrogenase/reductase SDR family member 7B isoform 2 [Mus musculus]	35 kDa	21703854	NP_663403	Dhrs7b	ENSMUSG00000042569	25.94	13	0.42
dehydrogenase/reductase SDR family member on chromosome X homolog precursor [Mus musculus]	36 kDa	124244062	NP_001028498	Dhrsx		4.8	5	0.22
probable 2-oxoglutarate dehydrogenase E1 component DHKTD1, mitochondrial precursor [Mus musculus]	103 kDa	124487485	NP_001074600	Dhtkd1	ENSMUSG00000025815	13.45	9	0.19
putative ATP-dependent RNA helicase DHX30 [Mus musculus]	137 kDa	19111156	NP_579925	Dhx30	ENSMUSG00000032480	6.73	5	0.052
diablo homolog, mitochondrial precursor [Mus musculus]	27 kDa	85677504	NP_075721	Diablo	ENSMUSG00000029433	5.76	3	0.17
dihydrolipoyllysine-residue acetyltransferase component of pyruvate dehydrogenase complex, mitochondrial [Mus musculus]	68 kDa	257796245	NP_663589	Dlat	ENSMUSG00000000168	100.88	14	0.36
dihydrolipoyl dehydrogenase, mitochondrial precursor [Mus musculus]	54 kDa	31982856	NP_031887	Dld	ENSMUSG00000020664	95.12	16	0.46
dihydrolipoyllysine-residue succinyltransferase component of 2-oxoglutarate dehydrogenase complex, mitochondrial [Mus musculus]	49 kDa	21313536	NP_084501	Dlst	ENSMUSG00000004789	40.35	6	0.23
dynein, axonemal, heavy chain 1 [Mus musculus]	487 kDa	256773234	NP_001028840	Dnahc1	ENSMUSG00000019027	53.8	30	0.094
dynein heavy chain 10, axonemal [Mus musculus]	530 kDa	254692843	NP_062409	Dnahc10	ENSMUSG00000038011	86.47	53	0.16
PREDICTED: dynein heavy chain 12, axonemal [Mus musculus]	451 kDa	309263036	XP_003085961	Dnahc12	ENSMUSG00000021879	39.39	20	0.069
dynein heavy chain 17, axonemal [Mus musculus]	509 kDa	283837762	NP_001161218	Dnahc17	ENSMUSG00000033987	258.45	86	0.27
dynein heavy chain 2, axonemal [Mus musculus]	512 kDa	124486773	NP_001074799	Dnahc2	ENSMUSG00000005237	77.82	44	0.14
PREDICTED: LOW QUALITY PROTEIN: dynein heavy chain 3, axonemal [Mus musculus]	468 kDa	309268955	XP_003084792	Dnahc3	ENSMUSG00000052273	89.35	40	0.14
axonemal dynein heavy chain [Mus musculus]	475 kDa	257467659	NP_001158141	Dnahc6	ENSMUSG00000052861	45.16	20	0.069
PREDICTED: LOW QUALITY PROTEIN: dynein heavy chain 7, axonemal [Mus musculus]	466 kDa	309264310	XP_911967	Dnahc7a	ENSMUSG00000067440	73.02	2	0.13
dynein, axonemal, heavy chain 7B [Mus musculus]	467 kDa	237874196	NP_001153858	Dnahc7b	ENSMUSG00000041144	96.08	46	0.16
PREDICTED: dynein heavy chain 7, axonemal [Mus musculus]	467 kDa	309264248	XP_003086233	Dnahc7c	ENSMUSG00000078595	86.47	7	0.15
dynein heavy chain 8, axonemal [Mus musculus]	541 kDa	153792273	NP_038839	Dnahc8	ENSMUSG00000033826	206.57	81	0.23
dynein intermediate chain 1, axonemal [Mus musculus]	80 kDa	227330593	NP_780347	Dnaic1	ENSMUSG00000061322	8.65	5	0.15
dynein intermediate chain 2, axonemal [Mus musculus]	71 kDa	114145546	NP_001030050	Dnaic2	ENSMUSG00000034706	5.76	5	0.13
dnaJ homolog subfamily A member 3, mitochondrial isoform 1 [Mus musculus]	52 kDa	205361112	NP_076135	Dnaja3	ENSMUSG00000004069	10.57	7	0.19
dnaJ homolog subfamily B member 11 [Mus musculus]	41 kDa	110625998	NP_080676	Dnajb11	ENSMUSG00000004460	14.41	6	0.18
dnaJ homolog subfamily B member 13 [Mus musculus]	36 kDa	29648322	NP_705755	Dnajb13	ENSMUSG00000030708	5.76	5	0.23
dnaJ homolog subfamily B member 6 isoform a [Mus musculus]	40 kDa	83816907	NP_001033029	Dnajb6	ENSMUSG00000029131	3.84	2	0.082
dnaJ homolog subfamily C member 10 [Mus musculus]	91 kDa	119508443	NP_077143	Dnajc10	ENSMUSG00000027006	52.84	25	0.36
dnaJ homolog subfamily C member 11 [Mus musculus]	63 kDa	164565394	NP_766292	Dnajc11	ENSMUSG00000039768	22.1	10	0.27
DnaJ (Hsp40) homolog, subfamily C, member 13 [Mus musculus]	254 kDa	247494234	NP_001156498	Dnajc13	ENSMUSG00000032560	49.96	31	0.19
PREDICTED: mitochondrial import inner membrane translocase subunit TIM14-like [Mus musculus]	12 kDa	309268906	XP_003084767	Dnajc19	ENSMUSG00000027679	12.49	3	0.39
dnaJ homolog subfamily C member 3 precursor [Mus musculus]	57 kDa	31542563	NP_032955	Dnajc3	ENSMUSG00000022136	12.49	12	0.36
dnaJ homolog subfamily C member 30 [Mus musculus]	25 kDa	21644569	NP_079638	Dnajc30	ENSMUSG00000061118	3.84	2	0.15
dnaJ homolog subfamily C member 5 [Mus musculus]	22 kDa	7949027	NP_058055	Dnajc5	ENSMUSG00000000826	6.73	4	0.16
dynein light chain 1, axonemal [Mus musculus]	21 kDa	164607162	NP_083097	Dnalc1	ENSMUSG00000042523	6.73	4	0.33
axonemal dynein light intermediate polypeptide 1 [Mus musculus]	30 kDa	30172570	NP_780432	Dnali1	ENSMUSG00000042707	9.61	4	0.24
dynamin-2 [Mus musculus]	98 kDa	87299637	NP_001034609	Dnm2	ENSMUSG00000033335	6.73	4	0.087
aspartyl aminopeptidase isoform b [Mus musculus]	52 kDa	161016820	NP_058574	Dnpep	ENSMUSG00000026209	17.29	9	0.27
dedicator of cytokinesis protein 7 [Mus musculus]	238 kDa	78191789	NP_080358	Dock7	ENSMUSG00000028556	1.92	2	0.012
dipeptidase 3 precursor [Mus musculus]	54 kDa	21313683	NP_082236	Dpep3	ENSMUSG00000031898	37.47	14	0.43
dolichol-phosphate mannosyltransferase [Mus musculus]	29 kDa	6753670	NP_034202	Dpm1	ENSMUSG00000078919	4.8	4	0.27
dipeptidyl peptidase 4 isoform 2 [Mus musculus]	84 kDa	227116292	NP_001153015	Dpp4	ENSMUSG00000035000	19.22	13	0.28
protein dpy-19 homolog 1 [Mus musculus]	84 kDa	169646320	NP_766508	Dpy19l1	ENSMUSG00000043067	8.65	2	0.058
dpy-19-like 2 [Mus musculus]	90 kDa	261245007	NP_001159679	Dpy19l2	ENSMUSG00000085576	27.86	9	0.17
dihydropyrimidinase-related protein 2 [Mus musculus]	62 kDa	40254595	NP_034085	Dpysl2	ENSMUSG00000022048	4.8	5	0.16
desmoglein-1-alpha precursor [Mus musculus]	115 kDa	169234958	NP_034209	Dsg1a	ENSMUSG00000069441	12.49	2	0.026
desmoplakin [Mus musculus]	333 kDa	190194418	NP_076331	Dsp	ENSMUSG00000054889	181.59	31	0.14
destrin [Mus musculus]	19 kDa	9790219	NP_062745	Dstn	ENSMUSG00000015932	8.65	6	0.43
dual specificity phosphatase 21 [Mus musculus]	22 kDa	58037325	NP_082844	Dusp21	ENSMUSG00000025043	8.65	4	0.27
deoxyuridine triphosphatase isoform 2 [Mus musculus]	17 kDa	21281687	NP_076084	Dut	ENSMUSG00000027203	10.57	5	0.48
cytoplasmic dynein 1 heavy chain 1 [Mus musculus]	532 kDa	134288917	NP_084514	Dync1h1	ENSMUSG00000018707	48.04	34	0.11
dynein light chain 1, cytoplasmic [Mus musculus]	10 kDa	213688406	NP_062656	Dynll1	ENSMUSG00000009013	61.49	3	0.65
dynein light chain 2, cytoplasmic [Mus musculus]	10 kDa	18087731	NP_080832	Dynll2	ENSMUSG00000020483	82.63	6	0.65
dynein light chain roadblock-type 2 [Mus musculus]	11 kDa	25072207	NP_083573	Dynlrb2	ENSMUSG00000034467	4.8	3	0.51
PREDICTED: dynein light chain Tctex-type 1-like isoform 2 [Mus musculus]	12 kDa	149268330	XP_001475667	Dynlt1c	ENSMUSG00000000579	13.45	3	0.51
dysferlin isoform 1 [Mus musculus]	239 kDa	116174791	NP_067444	Dysf	ENSMUSG00000033788	44.2	23	0.16
hypothetical protein LOC329659 [Mus musculus]	34 kDa	29244450	NP_808524	E130311K13Rik	ENSMUSG00000048581	2.88	2	0.092
probable glutamyl-tRNA synthetase, mitochondrial precursor [Mus musculus]	58 kDa	21312986	NP_080416	Ears2	ENSMUSG00000030871	1.92	2	0.061
3-beta-hydroxysteroid-Delta(8),Delta(7)-isomerase [Mus musculus]	26 kDa	6681255	NP_031924	Ebp	ENSMUSG00000031168	1.92	2	0.096
delta(3,5)-Delta(2,4)-dienoyl-CoA isomerase, mitochondrial precursor [Mus musculus]	36 kDa	7949037	NP_058052	Ech1	ENSMUSG00000053898	68.22	12	0.5
enoyl-CoA hydratase domain-containing protein 1 isoform a [Mus musculus]	35 kDa	158854020	NP_080131	Echdc1	ENSMUSG00000019883	2.88	2	0.075
enoyl-CoA hydratase domain-containing protein 2, mitochondrial precursor [Mus musculus]	32 kDa	225543400	NP_081004	Echdc2	ENSMUSG00000028601	7.69	4	0.24
enoyl-CoA hydratase domain-containing protein 3, mitochondrial precursor [Mus musculus]	32 kDa	31980955	NP_077170	Echdc3	ENSMUSG00000039063	2.88	2	0.12
enoyl-CoA hydratase, mitochondrial precursor [Mus musculus]	31 kDa	29789289	NP_444349	Echs1	ENSMUSG00000025465	43.24	13	0.67
3,2-trans-enoyl-CoA isomerase, mitochondrial precursor [Mus musculus]	32 kDa	31981810	NP_034153	Eci1	ENSMUSG00000024132	25.94	13	0.53
peroxisomal 3,2-trans-enoyl-CoA isomerase isoform a [Mus musculus]	43 kDa	160333193	NP_001103801	Eci2	ENSMUSG00000021417	16.33	7	0.28
evolutionarily conserved signaling intermediate in Toll pathway, mitochondrial precursor [Mus musculus]	50 kDa	6755522	NP_036159	Ecsit	ENSMUSG00000066839	2.88	2	0.057
epididymal secretory protein E3-beta [Mus musculus]	18 kDa	45356141	NP_987104	Eddm3b	ENSMUSG00000072575	18.26	5	0.47
ER degradation-enhancing alpha-mannosidase-like 3 precursor [Mus musculus]	104 kDa	163310723	NP_001034733	Edem3	ENSMUSG00000043019	1.92	2	0.04
elongation factor 1-alpha 1 [Mus musculus]	50 kDa	126032329	NP_034236	Eef1a1	ENSMUSG00000037742	65.33	10	0.37
elongation factor 1-delta isoform b [Mus musculus]	31 kDa	54287684	NP_075729	Eef1d	ENSMUSG00000055762	3.84	4	0.18
elongation factor 1-gamma [Mus musculus]	50 kDa	110625979	NP_080283	Eef1g	ENSMUSG00000071644	2.88	2	0.062
elongation factor 2 [Mus musculus]	95 kDa	33859482	NP_031933	Eef2	ENSMUSG00000034994	16.33	12	0.19
EF-hand calcium-binding domain-containing protein 6 isoform 1 [Mus musculus]	176 kDa	239052655	NP_084222	Efcab6	ENSMUSG00000022441	16.33	9	0.082
EF-hand domain-containing family member B [Mus musculus]	96 kDa	255003729	NP_766085	Efhb	ENSMUSG00000023931	6.73	7	0.15
EF-hand domain-containing protein 1 [Mus musculus]	75 kDa	254553422	NP_082250	Efhc1	ENSMUSG00000041809	16.33	13	0.32
EF-hand domain-containing family member C2 [Mus musculus]	88 kDa	262050574	NP_083192	Efhc2	ENSMUSG00000025038	36.51	20	0.38
EH domain-containing protein 2 [Mus musculus]	61 kDa	55742711	NP_694708	Ehd2	ENSMUSG00000074364	2.88	2	0.044
peroxisomal bifunctional enzyme [Mus musculus]	78 kDa	31541815	NP_076226	Ehhadh	ENSMUSG00000022853	40.35	22	0.51
eukaryotic translation initiation factor 2 subunit 1 [Mus musculus]	36 kDa	13385624	NP_080390	Eif2s1	ENSMUSG00000021116	2.88	3	0.15
eukaryotic translation initiation factor 3 subunit A [Mus musculus]	162 kDa	146219837	NP_034253	Eif3a	ENSMUSG00000024991	1.92	2	0.022
eukaryotic translation initiation factor 3 subunit M [Mus musculus]	43 kDa	21703762	NP_663355	Eif3m	ENSMUSG00000027170	3.84	3	0.11
eukaryotic initiation factor 4A-II isoform a [Mus musculus]	46 kDa	176865892	NP_038534	Eif4a2	ENSMUSG00000022884	6.73	5	0.16
eukaryotic translation initiation factor 4 gamma 1 isoform a [Mus musculus]	176 kDa	56699432	NP_666053	Eif4g1	ENSMUSG00000045983	2.88	2	0.016
eukaryotic translation initiation factor 5A-1 [Mus musculus]	17 kDa	262359885	NP_001160061	Eif5a	ENSMUSG00000078812	2.88	3	0.19
zinc phosphodiesterase ELAC protein 2 [Mus musculus]	93 kDa	257153445	NP_075968	Elac2	ENSMUSG00000020549	1.92	2	0.043
embigin precursor [Mus musculus]	37 kDa	226437629	NP_034460	Emb	ENSMUSG00000021728	4.8	3	0.13
endonuclease G, mitochondrial precursor [Mus musculus]	32 kDa	6679647	NP_031957	Endog	ENSMUSG00000015337	2.88	2	0.11
enkurin [Mus musculus]	30 kDa	21313146	NP_082004	Enkur	ENSMUSG00000026679	11.53	6	0.29
alpha-enolase [Mus musculus]	47 kDa	158853992	NP_075608	Eno1	ENSMUSG00000063524	101.84	15	0.59
ectonucleotide pyrophosphatase/phosphodiesterase family member 1 [Mus musculus]	103 kDa	153792211	NP_032839	Enpp1	ENSMUSG00000037370	23.06	12	0.2
ectonucleotide pyrophosphatase/phosphodiesterase family member 5 precursor [Mus musculus]	54 kDa	14030779	NP_114392	Enpp5	ENSMUSG00000023960	15.37	7	0.24
ectonucleoside triphosphate diphosphohydrolase 2 [Mus musculus]	54 kDa	161484610	NP_033979	Entpd2	ENSMUSG00000015085	3.84	3	0.083
ectonucleoside triphosphate diphosphohydrolase 6 [Mus musculus]	50 kDa	83921570	NP_742115	Entpd6	ENSMUSG00000033068	1.92	2	0.081
erythrocyte membrane protein band 4.2 [Mus musculus]	77 kDa	7305035	NP_038541	Epb4	ENSMUSG00000023216	3.84	4	0.098
protein 4.1 isoform 1 [Mus musculus]	96 kDa	190684669	NP_906273	Epb4.1	ENSMUSG00000028906	1.92	2	0.036
epithelial cell adhesion molecule [Mus musculus]	35 kDa	112293275	NP_032558	Epcam	ENSMUSG00000045394	31.71	9	0.46
epoxide hydrolase 1 [Mus musculus]	53 kDa	6753762	NP_034275	Ephx1	ENSMUSG00000038776	3.84	4	0.11
epoxide hydrolase 2 [Mus musculus]	63 kDa	31982393	NP_031966	Ephx2	ENSMUSG00000022040	45.16	19	0.62
bifunctional aminoacyl-tRNA synthetase [Mus musculus]	170 kDa	82617575	NP_084011	Eprs	ENSMUSG00000026615	7.69	6	0.067
endoplasmic reticulum aminopeptidase 1 [Mus musculus]	107 kDa	13507656	NP_109636	Erap1	ENSMUSG00000021583	25.94	15	0.21
receptor tyrosine-protein kinase erbB-2 precursor [Mus musculus]	139 kDa	54873610	NP_001003817	Erbb2	ENSMUSG00000062312	1.92	2	0.027
endoplasmic reticulum-Golgi intermediate compartment protein 1 [Mus musculus]	33 kDa	13385678	NP_080446	Ergic1	ENSMUSG00000001576	1.92	2	0.069
endoplasmic reticulum-Golgi intermediate compartment protein 2 isoform 1 [Mus musculus]	42 kDa	21312962	NP_080444	Ergic2	ENSMUSG00000030304	2.88	3	0.098
endoplasmic reticulum-Golgi intermediate compartment protein 3 [Mus musculus]	43 kDa	13384938	NP_079792	Ergic3	ENSMUSG00000005881	1.92	2	0.065
endoplasmic reticulum lectin 1 precursor [Mus musculus]	55 kDa	114205437	NP_080021	Erlec1	ENSMUSG00000020311	3.84	3	0.12
erlin-1 [Mus musculus]	39 kDa	256355012	NP_663477	Erlin1	ENSMUSG00000025198	7.69	2	0.16
erlin-2 [Mus musculus]	38 kDa	23956396	NP_705820	Erlin2	ENSMUSG00000031483	40.35	15	0.52
endoplasmic reticulum metallopeptidase 1 [Mus musculus]	100 kDa	124487057	NP_001074682	Ermp1	ENSMUSG00000046324	18.26	9	0.17
ERO1-like protein alpha precursor [Mus musculus]	54 kDa	7657067	NP_056589	Ero1l	ENSMUSG00000021831	6.73	6	0.21
endoplasmic reticulum resident protein 29 precursor [Mus musculus]	29 kDa	19526463	NP_080405	Erp29	ENSMUSG00000029616	25.94	10	0.51
endoplasmic reticulum resident protein 44 precursor [Mus musculus]	47 kDa	19072792	NP_083848	Erp44	ENSMUSG00000028343	21.14	11	0.43
extended synaptotagmin-1 [Mus musculus]	122 kDa	33859650	NP_035973	Esyt1	ENSMUSG00000025366	17.29	10	0.15
electron transfer flavoprotein subunit alpha, mitochondrial precursor [Mus musculus]	35 kDa	227500281	NP_663590	Etfa	ENSMUSG00000032314	43.24	15	0.61
electron transfer flavoprotein subunit beta [Mus musculus]	28 kDa	38142460	NP_080971	Etfb	ENSMUSG00000004610	25.94	10	0.64
electron transfer flavoprotein-ubiquinone oxidoreductase, mitochondrial precursor [Mus musculus]	68 kDa	254588014	NP_080070	Etfdh	ENSMUSG00000027809	19.22	12	0.3
protein ETHE1, mitochondrial precursor [Mus musculus]	28 kDa	12963539	NP_075643	Ethe1	ENSMUSG00000064254	5.76	5	0.45
ezrin [Mus musculus]	69 kDa	83921618	NP_033536	Ezr	ENSMUSG00000052397	58.61	16	0.33
fatty-acid amide hydrolase 1 [Mus musculus]	63 kDa	226443015	NP_034303	Faah	ENSMUSG00000034171	7.69	4	0.12
fatty acid-binding protein 9 [Mus musculus]	15 kDa	40254574	NP_035728	Fabp9	ENSMUSG00000027528	355.49	9	0.64
fatty acid desaturase 1 [Mus musculus]	52 kDa	22164784	NP_666206	Fads1	ENSMUSG00000010663	5.76	5	0.18
fatty acid desaturase 2 [Mus musculus]	52 kDa	9790071	NP_062673	Fads2	ENSMUSG00000024665	4.8	3	0.086
FAS-associated factor 2 [Mus musculus]	52 kDa	158533976	NP_848484	Faf2	ENSMUSG00000025873	7.69	3	0.11
fumarylacetoacetate hydrolase domain-containing protein 2A [Mus musculus]	35 kDa	29366814	NP_083905	Fahd2a	ENSMUSG00000027371	42.28	9	0.5
hypothetical protein LOC75811 [Mus musculus]	55 kDa	124487360	NP_001074565	Fam154a	ENSMUSG00000028492	6.73	6	0.17
growth and transformation-dependent protein [Mus musculus]	18 kDa	21312546	NP_081618	Fam162a	ENSMUSG00000003955	33.63	7	0.3
hypothetical protein LOC68936 [Mus musculus]	6 kDa	20270271	NP_620082	Fam165b	ENSMUSG00000051989	1.92	2	0.49
hypothetical protein LOC68222 [Mus musculus]	37 kDa	21311859	NP_080900	Fam166a	ENSMUSG00000026969	24.98	12	0.5
glycosaminoglycan xylosylkinase precursor [Mus musculus]	47 kDa	21703824	NP_663388	Fam20b	ENSMUSG00000033557	7.69	5	0.19
family with sequence similarity 24, member A precursor [Mus musculus]	11 kDa	34304065	NP_899095	Fam24a	ENSMUSG00000030859	6.73	2	0.29
hypothetical protein LOC66359 [Mus musculus]	13 kDa	21313516	NP_079787	Fam36a	ENSMUSG00000026500	3.84	2	0.32
family 3, member A protein precursor [Mus musculus]	25 kDa	21313538	NP_079749	Fam3a	ENSMUSG00000031399	9.61	4	0.3
D6Wsu176e protein precursor [Mus musculus]	25 kDa	42734496	NP_613053	Fam3c	ENSMUSG00000029672	35.55	9	0.48
hypothetical protein LOC619288 [Mus musculus]	64 kDa	158187507	NP_001103229	Fam71a	ENSMUSG00000091017	1.92	2	0.046
family with sequence similarity 71, member B [Mus musculus]	69 kDa	62000656	NP_001013805	Fam71b	ENSMUSG00000020401	48.04	9	0.26
regulator of microtubule dynamics protein 1 [Mus musculus]	35 kDa	31560255	NP_079752	Fam82b	ENSMUSG00000028229	1.92	2	0.066
fatty acid synthase [Mus musculus]	272 kDa	93102409	NP_032014	Fasn	ENSMUSG00000025153	83.59	50	0.28
fibrillin-1 [Mus musculus]	312 kDa	118197277	NP_032019	Fbn1	ENSMUSG00000027204	12.49	9	0.043
farnesyl pyrophosphate synthase [Mus musculus]	41 kDa	19882207	NP_608219	Fdps	ENSMUSG00000059743	5.76	4	0.15
adrenodoxin, mitochondrial precursor [Mus musculus]	20 kDa	6679765	NP_032022	Fdx1	ENSMUSG00000032051	1.92	2	0.11
ferrochelatase, mitochondrial [Mus musculus]	47 kDa	20452466	NP_032024	Fech	ENSMUSG00000024588	9.61	8	0.34
fibrinogen, alpha polypeptide isoform 1 [Mus musculus]	87 kDa	167555029	NP_001104518	Fga	ENSMUSG00000028001	4.8	2	0.032
fibrinogen beta chain precursor [Mus musculus]	55 kDa	33859809	NP_862897	Fgb	ENSMUSG00000033831	3.84	2	0.067
fibrinogen gamma chain precursor [Mus musculus]	49 kDa	19527078	NP_598623	Fgg	ENSMUSG00000033860	1.92	2	0.083
fumarate hydratase, mitochondrial precursor [Mus musculus]	54 kDa	226823367	NP_034339	Fh1	ENSMUSG00000026526	54.77	12	0.39
bis(5'-adenosyl)-triphosphatase [Mus musculus]	17 kDa	6753862	NP_034340	Fhit	ENSMUSG00000060579	5.76	4	0.35
four and a half LIM domains protein 1 isoform 3 [Mus musculus]	32 kDa	116517334	NP_034341	Fhl1	ENSMUSG00000023092	6.73	5	0.28
four and a half LIM domains 4 [Mus musculus]	32 kDa	31560590	NP_034344	Fhl4	ENSMUSG00000050035	4.8	4	0.23
mitochondrial fission 1 protein isoform 1 [Mus musculus]	17 kDa	13384998	NP_079838	Fis1	ENSMUSG00000019054	7.69	3	0.24
peptidyl-prolyl cis-trans isomerase FKBP11 precursor [Mus musculus]	22 kDa	15277331	NP_077131	Fkbp11	ENSMUSG00000003355	1.92	2	0.14
peptidyl-prolyl cis-trans isomerase FKBP2 precursor [Mus musculus]	15 kDa	261824055	NP_001159840	Fkbp2	ENSMUSG00000056629	19.22	9	0.63
peptidyl-prolyl cis-trans isomerase FKBP8 isoform b [Mus musculus]	44 kDa	161484656	NP_034353	Fkbp8	ENSMUSG00000019428	7.69	4	0.15
filamin-A [Mus musculus]	280 kDa	125347376	NP_034357	Flna	ENSMUSG00000031328	63.41	39	0.23
filamin-B [Mus musculus]	277 kDa	145966915	NP_598841	Flnb	ENSMUSG00000025278	59.57	38	0.23
dimethylaniline monooxygenase [N-oxide-forming] 2 [Mus musculus]	61 kDa	31542819	NP_061369	Fmo2	ENSMUSG00000040170	3.84	2	0.075
fibronectin type III domain-containing protein 8 [Mus musculus]	36 kDa	113931164	NP_084500	Fndc8	ENSMUSG00000018844	7.69	4	0.23
glutamate carboxypeptidase 2 isoform 1 [Mus musculus]	85 kDa	228008367	NP_058050	Folh1	ENSMUSG00000001773	8.65	6	0.13
FAD-dependent oxidoreductase domain-containing protein 2 precursor [Mus musculus]	76 kDa	269914150	NP_001017983	Foxred2	ENSMUSG00000016552	11.53	6	0.15
secreted frizzled-related protein 3 precursor [Mus musculus]	36 kDa	6755476	NP_035486	Frzb	ENSMUSG00000027004	2.88	2	0.12
fibrous sheath CABYR-binding protein [Mus musculus]	114 kDa	253795534	NP_001156743	Fscb	ENSMUSG00000043060	13.45	8	0.15
fascin-3 [Mus musculus]	56 kDa	31982710	NP_062515	Fscn3	ENSMUSG00000029707	25.94	9	0.3
PREDICTED: hypothetical protein LOC241516 [Mus musculus]	783 kDa	309264486	XP_918762	Fsip2	ENSMUSG00000075249	287.28	98	0.2
ferritin light chain 1 [Mus musculus]	21 kDa	114326466	NP_034370	Ftl1	ENSMUSG00000050708	6.73	5	0.44
FUN14 domain-containing protein 1 [Mus musculus]	17 kDa	21312526	NP_082334	Fundc1	ENSMUSG00000025040	6.73	2	0.19
FUN14 domain-containing protein 2 [Mus musculus]	17 kDa	262050556	NP_080402	Fundc2	ENSMUSG00000031198	9.61	2	0.3
mitochondrial import inner membrane translocase subunit Tim9 B [Mus musculus]	11 kDa	9507187	NP_062375	Fxc1	ENSMUSG00000089847	1.92	2	0.35
frataxin, mitochondrial precursor [Mus musculus]	23 kDa	6679863	NP_032070	Fxn	ENSMUSG00000059363	1.92	2	0.11
glucose-6-phosphatase 3 [Mus musculus]	39 kDa	47271524	NP_787949	G6pc3	ENSMUSG00000034793	5.76	4	0.21
glucose-6-phosphate 1-dehydrogenase X [Mus musculus]	59 kDa	6996917	NP_032088	G6pdx	ENSMUSG00000031400	9.61	8	0.2
lysosomal alpha-glucosidase precursor [Mus musculus]	106 kDa	226693367	NP_032090	Gaa	ENSMUSG00000025579	1.92	2	0.022
galactocerebrosidase precursor [Mus musculus]	77 kDa	93102411	NP_032105	Galc	ENSMUSG00000021003	2.88	2	0.057
N-acetylgalactosamine-6-sulfatase precursor [Mus musculus]	58 kDa	171184398	NP_057931	Galns	ENSMUSG00000015027	4.8	3	0.065
polypeptide N-acetylgalactosaminyltransferase 1 [Mus musculus]	64 kDa	237874259	NP_038842	Galnt1	ENSMUSG00000000420	6.73	5	0.13
polypeptide N-acetylgalactosaminyltransferase 12 [Mus musculus]	67 kDa	27370010	NP_766281	Galnt12	ENSMUSG00000039774	2.88	2	0.061
polypeptide N-acetylgalactosaminyltransferase 2 [Mus musculus]	65 kDa	46877109	NP_644678	Galnt2	ENSMUSG00000089704	18.26	13	0.32
polypeptide N-acetylgalactosaminyltransferase 3 [Mus musculus]	73 kDa	162951828	NP_056551	Galnt3	ENSMUSG00000026994	14.41	10	0.25
N-acetylgalactosaminyltransferase 7 isoform 1 [Mus musculus]	75 kDa	269784707	NP_653332	Galnt7	ENSMUSG00000031608	25.94	15	0.34
putative polypeptide N-acetylgalactosaminyltransferase-like protein 4 [Mus musculus]	71 kDa	31982036	NP_776100	Galntl4	ENSMUSG00000038296	4.8	3	0.063
neutral alpha-glucosidase AB [Mus musculus]	109 kDa	6679891	NP_032086	Ganab	ENSMUSG00000071650	59.57	21	0.36
glyceraldehyde-3-phosphate dehydrogenase, testis-specific [Mus musculus]	47 kDa	6679939	NP_032111	Gapdhs	ENSMUSG00000061099	273.83	22	0.69
glucosylceramidase isoform 2 [Mus musculus]	58 kDa	116734815	NP_001070879	Gba	ENSMUSG00000028048	5.76	3	0.087
protein NipSnap homolog 2 [Mus musculus]	33 kDa	160298168	NP_032121	Gbas	ENSMUSG00000029432	17.29	6	0.28
2-amino-3-ketobutyrate coenzyme A ligase, mitochondrial isoform a [Mus musculus]	45 kDa	240120117	NP_038875	Gcat	ENSMUSG00000006378	7.69	7	0.32
GRIP and coiled-coil domain-containing protein 2 [Mus musculus]	195 kDa	61742806	NP_081651	Gcc2	ENSMUSG00000038039	15.37	6	0.047
glutaryl-CoA dehydrogenase, mitochondrial precursor [Mus musculus]	49 kDa	113680425	NP_032123	Gcdh	ENSMUSG00000003809	11.53	8	0.32
glutamate--cysteine ligase regulatory subunit [Mus musculus]	31 kDa	6680019	NP_032155	Gclm	ENSMUSG00000028124	5.76	3	0.17
GCN1 general control of amino-acid synthesis 1-like 1 [Mus musculus]	293 kDa	112807186	NP_766307	Gcn1l1	ENSMUSG00000041638	19.22	16	0.085
PREDICTED: glycine cleavage system H protein, mitochondrial-like [Mus musculus]	19 kDa	94394659	XP_978753	Gcsh	ENSMUSG00000034424	14.41	2	0.18
glycerophosphodiester phosphodiesterase 1 [Mus musculus]	38 kDa	9625018	NP_062526	Gde1	ENSMUSG00000033917	2.88	3	0.12
rab GDP dissociation inhibitor beta [Mus musculus]	51 kDa	116089273	NP_032138	Gdi2	ENSMUSG00000021218	2.88	3	0.1
glycerophosphodiester phosphodiesterase domain-containing protein 1 [Mus musculus]	36 kDa	23956140	NP_079914	Gdpd1	ENSMUSG00000061666	9.61	6	0.27
elongation factor G, mitochondrial precursor [Mus musculus]	84 kDa	170650599	NP_613057	Gfm1	ENSMUSG00000027774	8.65	7	0.14
ribosome-releasing factor 2, mitochondrial isoform 1 [Mus musculus]	86 kDa	225690549	NP_796240	Gfm2	ENSMUSG00000021666	17.29	13	0.27
gamma-glutamyltranspeptidase 1 [Mus musculus]	62 kDa	6679995	NP_032142	Ggt1	ENSMUSG00000006345	6.73	4	0.086
glycerol kinase 2 [Mus musculus]	61 kDa	6754000	NP_034424	Gk2	ENSMUSG00000050553	69.18	13	0.42
beta-galactosidase precursor [Mus musculus]	73 kDa	6753190	NP_033882	Glb1	ENSMUSG00000045594	3.84	3	0.059
beta-galactosidase-1-like protein 2 [Mus musculus]	74 kDa	24418925	NP_722498	Glb1l2	ENSMUSG00000036395	27.86	15	0.32
beta-galactosidase-1-like protein 3 [Mus musculus]	76 kDa	164519028	NP_001106794	Glb1l3	ENSMUSG00000031966	7.69	6	0.17
glycine dehydrogenase [decarboxylating], mitochondrial precursor [Mus musculus]	113 kDa	20070408	NP_613061	Gldc	ENSMUSG00000024827	166.22	44	0.53
Golgi apparatus protein 1 precursor [Mus musculus]	134 kDa	6677905	NP_033175	Glg1	ENSMUSG00000003316	51.88	24	0.3
GLI pathogenesis-related 1 like 1 [Mus musculus]	27 kDa	226443038	NP_081294	Glipr1l1	ENSMUSG00000020213	6.73	6	0.37
PREDICTED: GLIPR1-like protein 1-like [Mus musculus]	27 kDa	149261181	XP_001480681	Glipr1l1	ENSMUSG00000020213	4.8	2	0.13
GLIPR1-like protein 2 [Mus musculus]	38 kDa	13385730	NP_080499	Glipr1l2	ENSMUSG00000020214	3.84	3	0.13
Golgi-associated plant pathogenesis-related protein 1 [Mus musculus]	17 kDa	47059151	NP_081726	Glipr2	ENSMUSG00000028480	4.8	3	0.28
glyoxalase domain-containing protein 4 [Mus musculus]	33 kDa	255003777	NP_080305	Glod4	ENSMUSG00000017286	11.53	6	0.29
glutaredoxin-related protein 5, mitochondrial [Mus musculus]	16 kDa	21312153	NP_082695	Glrx5	ENSMUSG00000021102	11.53	2	0.22
glutaminase isoform 1 [Mus musculus]	74 kDa	124487313	NP_001074550	Gls	ENSMUSG00000026103	3.84	3	0.085
glutamate dehydrogenase 1, mitochondrial precursor [Mus musculus]	61 kDa	6680027	NP_032159	Glud1	ENSMUSG00000021794	61.49	23	0.6
glutamine synthetase [Mus musculus]	42 kDa	31982332	NP_032157	Glul	ENSMUSG00000026473	25.94	7	0.28
PREDICTED: cytochrome c, somatic-like isoform 2 [Mus musculus]	12 kDa	149270456	XP_001478454	Gm10053	ENSMUSG00000058927	37.47	8	0.53
peptidyl-prolyl cis-trans isomerase A [Mus musculus]	18 kDa	6679439	NP_032933	Gm10123	ENSMUSG00000062933	10.57	6	0.48
PREDICTED: ATP synthase subunit g, mitochondrial-like [Mus musculus]	11 kDa	149253631	XP_001478505	Gm10221		68.22	5	0.48
PREDICTED: 40S ribosomal protein S18-like [Mus musculus]	18 kDa	149264635	XP_001473856	Gm10260	ENSMUSG00000057657	3.84	2	0.15
PREDICTED: sphingomyelin phosphodiesterase 3-like isoform 2 [Mus musculus]	54 kDa	309263307	XP_003086015	Gm10345	ENSMUSG00000071724	5.76	3	0.081
PREDICTED: transmembrane emp24 domain-containing protein 2-like [Mus musculus]	23 kDa	149259896	XP_001478063	Gm10698		33.63	5	0.31
PREDICTED: CD177 antigen [Mus musculus]	27 kDa	82904142	XP_911595	Gm1096		3.84	2	0.12
cytochrome c oxidase subunit 5B, mitochondrial [Mus musculus]	14 kDa	112807195	NP_034072	Gm11273	ENSMUSG00000079941	53.8	6	0.43
PREDICTED: 60S ribosomal protein L27 [Mus musculus]	16 kDa	149262383	XP_001473243	Gm11518		1.92	2	0.22
hypothetical protein LOC229588 precursor [Mus musculus]	38 kDa	67625729	NP_001020012	Gm128	ENSMUSG00000068860	37.47	9	0.43
KUNITZ5 [Mus musculus]	12 kDa	91206446	NP_001035144	Gm14316	ENSMUSG00000074593	7.69	3	0.41
PREDICTED: 40S ribosomal protein S12-like [Mus musculus]	15 kDa	149250091	XP_001480687	Gm15887	ENSMUSG00000078087	5.76	3	0.32
PREDICTED: uncharacterized protein KIAA1683 [Mus musculus]	141 kDa	149258833	XP_917761	Gm16486		94.16	28	0.32
ganglioside GM2 activator precursor [Mus musculus]	21 kDa	6806917	NP_034429	Gm2a	ENSMUSG00000000594	3.84	3	0.24
PREDICTED: 60S ribosomal protein L10-like [Mus musculus]	25 kDa	149259021	XP_001477595	Gm3405		9.61	2	0.11
PREDICTED: brain protein 44-like protein-like isoform 2 [Mus musculus]	12 kDa	149263552	XP_001477052	Gm3452	ENSMUSG00000091498	24.02	4	0.57
PREDICTED: 60S ribosomal protein L23a-like [Mus musculus]	16 kDa	149233872	XP_001478531	Gm3940	ENSMUSG00000078291	2.88	2	0.2
PREDICTED: acyl carrier protein, mitochondrial-like [Mus musculus]	17 kDa	149258261	XP_001480523	Gm4459		16.33	2	0.096
PREDICTED: alpha-1-antiproteinase-like [Mus musculus]	47 kDa	82943105	XP_112098	Gm46	ENSMUSG00000071179	8.65	5	0.18
hypothetical protein LOC210155 [Mus musculus]	21 kDa	46559428	NP_808261	Gm4763	ENSMUSG00000058717	4.8	3	0.24
flavin-containing monooxygenase 13 [Mus musculus]	62 kDa	256221758	NP_001157778	Gm4846	ENSMUSG00000086056	6.73	4	0.11
brain protein 44-like protein 2 [Mus musculus]	13 kDa	168229152	NP_001094954	Gm4984		56.69	4	0.56
hypothetical protein LOC209005 [Mus musculus]	76 kDa	148225760	NP_001078968	Gm595	ENSMUSG00000079606	1.92	2	0.053
PREDICTED: 60S ribosomal protein L6-like [Mus musculus]	33 kDa	82880886	XP_890389	Gm6136		8.65	3	0.18
proteolipid protein 2 [Mus musculus]	17 kDa	9790169	NP_062729	Gm6169	ENSMUSG00000057762	9.61	2	0.18
epididymis-specific protein isoform 1 [Mus musculus]	19 kDa	294459930	NP_001170887	Gm6792	ENSMUSG00000053367	19.22	4	0.26
PREDICTED: cytochrome c oxidase subunit 7A-related protein, mitochondrial-like isoform 1 [Mus musculus]	13 kDa	94392438	XP_001004846	Gm6969		11.53	2	0.4
hypothetical protein LOC631784 [Mus musculus]	38 kDa	262263360	NP_001034329	Gm7073	ENSMUSG00000079583	1.92	2	0.1
hypothetical protein LOC636104 [Mus musculus]	106 kDa	150010636	NP_001092777	Gm7173	ENSMUSG00000073077	3.84	3	0.045
hypothetical protein LOC328788 precursor [Mus musculus]	11 kDa	85702211	NP_001030043	Gm749	ENSMUSG00000024224	5.76	3	0.41
PREDICTED: 60S acidic ribosomal protein P0-like [Mus musculus]	34 kDa	309266351	XP_003086742	Gm8730	ENSMUSG00000063696	20.18	8	0.41
hypothetical protein LOC380730 [Mus musculus]	165 kDa	268370275	NP_001028606	Gm884	ENSMUSG00000034239	4.8	3	0.027
60S ribosomal protein L12 [Mus musculus]	18 kDa	160333553	NP_033102	Gm9396	ENSMUSG00000063328	7.69	5	0.49
guanine nucleotide-binding protein subunit alpha-11 [Mus musculus]	42 kDa	6754004	NP_034431	Gna11	ENSMUSG00000034781	10.57	8	0.33
guanine nucleotide-binding protein G(i) subunit alpha-2 [Mus musculus]	40 kDa	41054806	NP_032164	Gnai2	ENSMUSG00000032562	13.45	7	0.26
guanine nucleotide-binding protein G(q) subunit alpha [Mus musculus]	42 kDa	84662745	NP_032165	Gnaq	ENSMUSG00000024639	10.57	5	0.3
guanine nucleotide-binding protein G(I)/G(S)/G(T) subunit beta-1 [Mus musculus]	37 kDa	229608938	NP_001153488	Gnb1	ENSMUSG00000029064	19.22	5	0.46
guanine nucleotide-binding protein G(I)/G(S)/G(T) subunit beta-2 [Mus musculus]	37 kDa	13937391	NP_034442	Gnb2	ENSMUSG00000029713	24.98	9	0.37
guanine nucleotide-binding protein subunit beta-2-like 1 [Mus musculus]	35 kDa	6680047	NP_032169	Gnb2l1	ENSMUSG00000020372	8.65	6	0.34
guanine nucleotide-binding protein G(I)/G(S)/G(O) subunit gamma-12 [Mus musculus]	8 kDa	13384618	NP_079554	Gng12	ENSMUSG00000036402	7.69	2	0.42
dihydroxyacetone phosphate acyltransferase [Mus musculus]	77 kDa	160298207	NP_034452	Gnpat	ENSMUSG00000031985	5.76	6	0.12
Golgin subfamily A member 5 [Mus musculus]	82 kDa	7305095	NP_038775	Golga5	ENSMUSG00000021192	17.29	9	0.19
golgi autoantigen, golgin subfamily b, macrogolgin 1 [Mus musculus]	370 kDa	226958601	NP_084311	Golgb1	ENSMUSG00000034243	19.22	13	0.063
Golgi membrane protein 1 [Mus musculus]	44 kDa	78190500	NP_001030294	Golm1	ENSMUSG00000021556	5.76	4	0.16
Golgi phosphoprotein 3 [Mus musculus]	34 kDa	14140240	NP_079949	Golph3	ENSMUSG00000022200	2.88	3	0.13
vesicle transport protein GOT1B [Mus musculus]	15 kDa	13385354	NP_080148	Golt1b	ENSMUSG00000030245	6.73	2	0.11
Golgi SNAP receptor complex member 2 [Mus musculus]	25 kDa	24528553	NP_062624	Gosr2	ENSMUSG00000020946	15.37	2	0.08
aspartate aminotransferase, mitochondrial [Mus musculus]	47 kDa	6754036	NP_034455	Got2	ENSMUSG00000031672	276.71	24	0.67
glycerol-3-phosphate acyltransferase 1, mitochondrial precursor [Mus musculus]	94 kDa	34536827	NP_032175	Gpam	ENSMUSG00000024978	8.65	6	0.11
glycerol-3-phosphate dehydrogenase [NAD+], cytoplasmic [Mus musculus]	38 kDa	6753966	NP_034401	Gpd1	ENSMUSG00000023019	14.41	9	0.34
glycerol-3-phosphate dehydrogenase, mitochondrial precursor [Mus musculus]	81 kDa	224922803	NP_034404	Gpd2	ENSMUSG00000026827	101.84	38	0.67
glucose-6-phosphate isomerase [Mus musculus]	63 kDa	254553458	NP_032181	Gpi1	ENSMUSG00000036427	4.8	3	0.066
phosphatidylinositol-glycan-specific phospholipase D [Mus musculus]	94 kDa	111378397	NP_032182	Gpld1	ENSMUSG00000021340	2.88	3	0.044
alanine aminotransferase 2 [Mus musculus]	58 kDa	27805389	NP_776291	Gpt2	ENSMUSG00000031700	5.76	4	0.15
phospholipid hydroperoxide glutathione peroxidase, nuclear isoform 1 precursor [Mus musculus]	29 kDa	90903233	NP_001032830	Gpx4	ENSMUSG00000075706	120.1	12	0.38
epididymal secretory glutathione peroxidase precursor [Mus musculus]	25 kDa	171543846	NP_034473	Gpx5	ENSMUSG00000004344	14.41	4	0.24
glyoxylate reductase/hydroxypyruvate reductase [Mus musculus]	35 kDa	17933768	NP_525028	Grhpr	ENSMUSG00000035637	23.06	10	0.4
granulins [Mus musculus]	65 kDa	224967126	NP_032201	Grn	ENSMUSG00000034708	28.82	6	0.16
grpE protein homolog 1, mitochondrial precursor [Mus musculus]	24 kDa	13277394	NP_077798	Grpel1	ENSMUSG00000029198	10.57	4	0.28
gelsolin precursor [Mus musculus]	86 kDa	28916693	NP_666232	Gsn	ENSMUSG00000026879	5.76	5	0.11
glutathione reductase, mitochondrial precursor [Mus musculus]	54 kDa	160298213	NP_034474	Gsr	ENSMUSG00000031584	2.88	3	0.094
glutathione S-transferase kappa 1 [Mus musculus]	26 kDa	21313138	NP_083831	Gstk1	ENSMUSG00000029864	16.33	6	0.33
glutathione S-transferase Mu 5 [Mus musculus]	27 kDa	6754086	NP_034490	Gstm5	ENSMUSG00000004032	120.1	13	0.56
glutathione S-transferase omega-2 [Mus musculus]	29 kDa	225007547	NP_080895	Gsto2	ENSMUSG00000025069	8.65	4	0.21
glutathione S-transferase, theta 3 [Mus musculus]	27 kDa	21536248	NP_598755	Gstt3	ENSMUSG00000001665	5.76	2	0.15
gene trap locus 3 [Mus musculus]	23 kDa	225543576	NP_032213	Gtl3	ENSMUSG00000031796	2.88	3	0.21
GTP-binding protein 10 [Mus musculus]	40 kDa	83320123	NP_694756	Gtpbp10	ENSMUSG00000040464	1.92	2	0.082
GTP-binding protein 8 isoform 1 [Mus musculus]	32 kDa	21313623	NP_079608	Gtpbp8	ENSMUSG00000022668	1.92	2	0.11
beta-glucuronidase precursor [Mus musculus]	74 kDa	6754098	NP_034498	Gusb	ENSMUSG00000025534	37.47	13	0.29
glycerol kinase isoform 2 [Mus musculus]	61 kDa	46909579	NP_997609	Gyk	ENSMUSG00000025059	37.47	9	0.36
glycerol kinase-like 1 [Mus musculus]	60 kDa	49355801	NP_034423	Gykl1	ENSMUSG00000053624	48.04	18	0.52
histocompatibility 2, class II antigen A, beta 1 precursor [Mus musculus]	30 kDa	294997230	NP_996988	H2-Ab1	ENSMUSG00000073421	1.92	2	0.14
histone variant H2al2 [Mus musculus]	13 kDa	13386112	NP_080903	H2afb1	ENSMUSG00000062651	5.76	2	0.25
histone H2A.V [Mus musculus]	14 kDa	256773209	NP_084214	H2afv	ENSMUSG00000041126	4.8	2	0.24
histone H2A.x [Mus musculus]	15 kDa	7106331	NP_034566	H2afx	ENSMUSG00000049932	5.76	2	0.26
core histone macro-H2A.1 isoform 2 [Mus musculus]	40 kDa	283945572	NP_001152985	H2afy	ENSMUSG00000015937	10.57	2	0.1
H-2 class I histocompatibility antigen, L-D alpha chain precursor [Mus musculus]	41 kDa	133778955	NP_034510	H2-D1	ENSMUSG00000073411	10.57	5	0.2
estradiol 17-beta-dehydrogenase 8 [Mus musculus]	27 kDa	157951743	NP_038571	H2-Ke6	ENSMUSG00000073422	29.78	14	0.7
GDH/6PGL endoplasmic bifunctional protein [Mus musculus]	90 kDa	31982147	NP_775547	H6pd	ENSMUSG00000028980	3.84	4	0.082
hydroxyacyl-coenzyme A dehydrogenase, mitochondrial precursor [Mus musculus]	34 kDa	111038118	NP_032238	Hadh	ENSMUSG00000027984	70.14	12	0.68
trifunctional enzyme subunit alpha, mitochondrial precursor [Mus musculus]	83 kDa	33859811	NP_849209	Hadha	ENSMUSG00000025745	174.86	34	0.64
trifunctional enzyme subunit beta, mitochondrial precursor [Mus musculus]	51 kDa	21704100	NP_663533	Hadhb	ENSMUSG00000059447	77.82	17	0.51
hydroxyacylglutathione hydrolase, mitochondrial isoform 1 precursor [Mus musculus]	34 kDa	227499238	NP_077246	Hagh	ENSMUSG00000024158	7.69	6	0.28
histidine ammonia-lyase [Mus musculus]	72 kDa	6754152	NP_034531	Hal	ENSMUSG00000020017	7.69	4	0.082
hemoglobin alpha, adult chain 2 [Mus musculus]	15 kDa	145301549	NP_001077424	Hba-a1	ENSMUSG00000069919	9.61	6	0.58
hemoglobin subunit beta-2 [Mus musculus]	16 kDa	17647499	NP_058652	Hbb-b2	ENSMUSG00000073940	73.02	4	0.8
cytochrome c-type heme lyase [Mus musculus]	31 kDa	225543251	NP_032248	Hccs	ENSMUSG00000031352	2.88	2	0.088
histone deacetylase 6 [Mus musculus]	126 kDa	194353997	NP_034543	Hdac6	ENSMUSG00000031161	22.1	12	0.15
haloacid dehalogenase-like hydrolase domain-containing protein 2 isoform 1 [Mus musculus]	29 kDa	21313310	NP_084102	Hdhd2	ENSMUSG00000025421	1.92	2	0.13
haloacid dehalogenase-like hydrolase domain-containing protein 3 [Mus musculus]	28 kDa	21312204	NP_077219	Hdhd3	ENSMUSG00000038422	18.26	7	0.42
vigilin [Mus musculus]	142 kDa	19527028	NP_598569	Hdlbp	ENSMUSG00000034088	3.84	4	0.049
HEAT repeat-containing protein 7B2 [Mus musculus]	180 kDa	260593706	NP_001159538	Heatr7b2	ENSMUSG00000022155	46.12	27	0.24
beta-hexosaminidase subunit alpha precursor [Mus musculus]	61 kDa	67514549	NP_034551	Hexa	ENSMUSG00000025232	16.33	9	0.22
beta-hexosaminidase subunit beta precursor [Mus musculus]	61 kDa	6754186	NP_034552	Hexb	ENSMUSG00000021665	37.47	12	0.3
3-hydroxyisobutyrate dehydrogenase, mitochondrial precursor [Mus musculus]	35 kDa	21704140	NP_663542	Hibadh	ENSMUSG00000029776	79.75	15	0.63
3-hydroxyisobutyryl-CoA hydrolase, mitochondrial precursor [Mus musculus]	43 kDa	22122625	NP_666220	Hibch	ENSMUSG00000041426	32.67	17	0.53
HIG1 domain family member 1A [Mus musculus]	10 kDa	9789977	NP_062788	Higd1a	ENSMUSG00000038412	18.26	3	0.35
histidine triad nucleotide-binding protein 1 [Mus musculus]	14 kDa	33468857	NP_032274	Hint1	ENSMUSG00000020267	2.88	2	0.27
histidine triad nucleotide-binding protein 2, mitochondrial precursor [Mus musculus]	17 kDa	110625719	NP_081147	Hint2	ENSMUSG00000028470	24.98	5	0.5
huntingtin-interacting protein 1-related protein [Mus musculus]	119 kDa	255308928	NP_659507	Hip1r	ENSMUSG00000000915	1.92	2	0.024
histone H2B type 1-A [Mus musculus]	14 kDa	28316750	NP_783594	Hist1h2ba	ENSMUSG00000050799	22.1	6	0.54
histone H2B type 1-P [Mus musculus]	16 kDa	160420308	NP_835509	Hist1h2bp	ENSMUSG00000069308	61.49	2	0.57
histone H4 [Mus musculus]	11 kDa	21361209	NP_291074	Hist1h4h	ENSMUSG00000060981	112.41	11	0.54
histone H2A type 2-A [Mus musculus]	14 kDa	20799907	NP_038577	Hist2h2aa2	ENSMUSG00000064220	19.22	6	0.51
hexokinase-1 isoform HK1 [Mus musculus]	102 kDa	225735584	NP_001139572	Hk1	ENSMUSG00000037012	101.84	29	0.39
hexokinase-2 [Mus musculus]	103 kDa	7305143	NP_038848	Hk2	ENSMUSG00000000628	17.29	8	0.15
high mobility group protein B1 [Mus musculus]	25 kDa	162329617	NP_001104752	Hmg1l1	ENSMUSG00000066530	6.73	3	0.21
hydroxymethylglutaryl-CoA lyase, mitochondrial precursor [Mus musculus]	34 kDa	171543858	NP_032280	Hmgcl	ENSMUSG00000028672	29.78	12	0.46
hydroxymethylglutaryl-CoA synthase, mitochondrial precursor [Mus musculus]	57 kDa	31560689	NP_032282	Hmgcs2	ENSMUSG00000027875	1.92	2	0.039
heme oxygenase 2 [Mus musculus]	36 kDa	209862939	NP_001129538	Hmox2	ENSMUSG00000004070	18.26	8	0.36
heterogeneous nuclear ribonucleoprotein K [Mus musculus]	51 kDa	13384620	NP_079555	Hnrnpk	ENSMUSG00000021546	4.8	2	0.058
dihydrodipicolinate synthase-like, mitochondrial precursor [Mus musculus]	35 kDa	13385656	NP_080428	Hoga1	ENSMUSG00000025176	1.92	2	0.11
4-hydroxyphenylpyruvate dioxygenase-like protein [Mus musculus]	40 kDa	22122847	NP_666368	Hpdl	ENSMUSG00000043155	15.37	11	0.54
ribonuclease UK114 [Mus musculus]	14 kDa	40807498	NP_032313	Hrsp12	ENSMUSG00000022323	22.1	7	0.73
3-hydroxyacyl-CoA dehydrogenase type-2 [Mus musculus]	27 kDa	61888838	NP_058043	Hsd17b10	ENSMUSG00000025260	53.8	15	0.76
estradiol 17-beta-dehydrogenase 11 [Mus musculus]	33 kDa	16716597	NP_444492	Hsd17b11	ENSMUSG00000029311	14.41	8	0.5
estradiol 17-beta-dehydrogenase 12 [Mus musculus]	35 kDa	9789991	NP_062631	Hsd17b12	ENSMUSG00000027195	20.18	12	0.53
peroxisomal multifunctional enzyme type 2 [Mus musculus]	79 kDa	31982273	NP_032318	Hsd17b4	ENSMUSG00000024507	67.26	22	0.44
3-keto-steroid reductase [Mus musculus]	37 kDa	87162470	NP_034606	Hsd17b7	ENSMUSG00000026675	3.84	4	0.21
3 beta-hydroxysteroid dehydrogenase type 7 isoform a [Mus musculus]	41 kDa	100817045	NP_598704	Hsd3b7	ENSMUSG00000042289	6.73	6	0.23
inactive hydroxysteroid dehydrogenase-like protein 1 [Mus musculus]	37 kDa	30424792	NP_780394	Hsdl1	ENSMUSG00000034189	21.14	10	0.4
hydroxysteroid dehydrogenase-like protein 2 [Mus musculus]	54 kDa	125656150	NP_077217	Hsdl2	ENSMUSG00000028383	12.49	9	0.29
heat shock protein HSP 90-alpha [Mus musculus]	85 kDa	6754254	NP_034610	Hsp90aa1	ENSMUSG00000021270	15.37	3	0.11
heat shock protein HSP 90-beta [Mus musculus]	83 kDa	40556608	NP_032328	Hsp90ab1	ENSMUSG00000023944	24.98	10	0.23
endoplasmin [Mus musculus]	92 kDa	6755863	NP_035761	Hsp90b1	ENSMUSG00000020048	225.79	39	0.51
heat shock 70 kDa protein 1B [Mus musculus]	70 kDa	124339826	NP_034608	Hspa1b	ENSMUSG00000090877	12.49	2	0.17
heat shock 70 kDa protein 1-like [Mus musculus]	71 kDa	124339838	NP_038586	Hspa1l	ENSMUSG00000007033	18.26	6	0.2
heat shock-related 70 kDa protein 2 [Mus musculus]	70 kDa	31560686	NP_032327	Hspa2	ENSMUSG00000059970	27.86	8	0.28
heat shock 70 kDa protein 4L [Mus musculus]	94 kDa	40254361	NP_035150	Hspa4l	ENSMUSG00000025757	1.92	2	0.035
78 kDa glucose-regulated protein precursor [Mus musculus]	72 kDa	254540166	NP_071705	Hspa5	ENSMUSG00000026864	229.63	40	0.6
heat shock cognate 71 kDa protein [Mus musculus]	71 kDa	31981690	NP_112442	Hspa8	ENSMUSG00000015656	29.78	15	0.33
stress-70 protein, mitochondrial [Mus musculus]	73 kDa	162461907	NP_034611	Hspa9	ENSMUSG00000024359	135.47	33	0.55
heat shock protein beta-9 [Mus musculus]	22 kDa	254675150	NP_083583	Hspb9	ENSMUSG00000017832	17.29	5	0.36
hsp70-binding protein 1 [Mus musculus]	39 kDa	13195602	NP_077134	Hspbp1	ENSMUSG00000063802	6.73	6	0.26
60 kDa heat shock protein, mitochondrial [Mus musculus]	61 kDa	183396771	NP_034607	Hspd1	ENSMUSG00000025980	243.08	37	0.7
10 kDa heat shock protein, mitochondrial [Mus musculus]	11 kDa	6680309	NP_032329	Hspe1	ENSMUSG00000073676	19.22	3	0.31
serine protease HTRA2, mitochondrial [Mus musculus]	49 kDa	254281222	NP_062726	Htra2	ENSMUSG00000068329	6.73	5	0.18
huntingtin [Mus musculus]	345 kDa	45439304	NP_034544	Htt	ENSMUSG00000029104	5.76	5	0.023
hyaluronidase PH-20 [Mus musculus]	61 kDa	74315965	NP_083233	Hyal5	ENSMUSG00000029678	9.61	6	0.13
hydrocephalus-inducing protein [Mus musculus]	582 kDa	46361984	NP_766504	Hydin	ENSMUSG00000059854	10.57	9	0.025
hypoxia up-regulated protein 1 precursor [Mus musculus]	111 kDa	157951706	NP_067370	Hyou1	ENSMUSG00000032115	65.33	28	0.41
isoamyl acetate-hydrolyzing esterase 1 homolog [Mus musculus]	28 kDa	27754071	NP_080623	Iah1	ENSMUSG00000062054	5.76	5	0.36
isoleucyl-tRNA synthetase, mitochondrial precursor [Mus musculus]	113 kDa	38490690	NP_941055	Iars2	ENSMUSG00000026618	51.88	22	0.36
insulin-degrading enzyme [Mus musculus]	118 kDa	121583922	NP_112419	Ide	ENSMUSG00000056999	8.65	6	0.082
isocitrate dehydrogenase [NADP], mitochondrial precursor [Mus musculus]	51 kDa	225579033	NP_766599	Idh2	ENSMUSG00000030541	57.65	18	0.52
isocitrate dehydrogenase [NAD] subunit alpha, mitochondrial precursor [Mus musculus]	40 kDa	18250284	NP_083849	Idh3a	ENSMUSG00000032279	30.75	14	0.4
isocitrate dehydrogenase 3, beta subunit [Mus musculus]	42 kDa	18700024	NP_570954	Idh3b	ENSMUSG00000027406	52.84	16	0.48
isocitrate dehydrogenase [NAD] subunit gamma 1, mitochondrial precursor [Mus musculus]	43 kDa	6680345	NP_032349	Idh3g	ENSMUSG00000002010	17.29	8	0.35
interferon-induced transmembrane protein 3 [Mus musculus]	15 kDa	21539593	NP_079654	Ifitm3	ENSMUSG00000025492	2.88	2	0.26
cation-independent mannose-6-phosphate receptor [Mus musculus]	274 kDa	133778978	NP_034645	Igf2r	ENSMUSG00000023830	6.73	5	0.026
acetolactate synthase-like protein [Mus musculus]	68 kDa	30424591	NP_776112	Ilvbl	ENSMUSG00000032763	5.76	6	0.18
mitochondrial inner membrane protease subunit 2 [Mus musculus]	20 kDa	31981468	NP_444352	Immp2l	ENSMUSG00000056899	2.88	2	0.24
mitochondrial inner membrane protein [Mus musculus]	84 kDa	70608131	NP_083949	Immt	ENSMUSG00000052337	149.88	39	0.68
inositol monophosphatase 1 [Mus musculus]	30 kDa	31980942	NP_061352	Impa1	ENSMUSG00000027531	11.53	8	0.35
inositol monophosphatase 3 [Mus musculus]	39 kDa	29244210	NP_808398	Impad1	ENSMUSG00000066324	1.92	2	0.065
importin-5 [Mus musculus]	124 kDa	29789199	NP_076068	Ipo5	ENSMUSG00000030662	16.33	13	0.18
importin-7 [Mus musculus]	119 kDa	74229034	NP_852658	Ipo7	ENSMUSG00000066232	2.88	3	0.043
IQ motif containing F4 [Mus musculus]	24 kDa	54020727	NP_080366	Iqcf4	ENSMUSG00000041009	1.92	2	0.11
IQ domain-containing protein F5 [Mus musculus]	18 kDa	222831630	NP_083576	Iqcf5	ENSMUSG00000066382	1.92	2	0.14
ras GTPase-activating-like protein IQGAP1 [Mus musculus]	189 kDa	242332572	NP_057930	Iqgap1	ENSMUSG00000030536	53.8	28	0.23
IQ and ubiquitin-like domain-containing protein [Mus musculus]	92 kDa	255683447	NP_766123	Iqub	ENSMUSG00000046192	2.88	2	0.027
interferon-inducible GTPase 5 [Mus musculus]	51 kDa	134031980	NP_950178	Irgc1	ENSMUSG00000062028	24.98	13	0.38
immunity-related GTPase family M protein 1 [Mus musculus]	47 kDa	6680351	NP_032352	Irgm1	ENSMUSG00000046879	3.84	3	0.11
iron-sulfur cluster assembly 2 homolog, mitochondrial precursor [Mus musculus]	17 kDa	254039596	NP_083139	Isca2	ENSMUSG00000021241	20.18	6	0.49
iron-sulfur cluster assembly enzyme ISCU, mitochondrial precursor [Mus musculus]	18 kDa	21313484	NP_079802	Iscu	ENSMUSG00000025825	6.73	3	0.29
interferon-stimulated gene 20 kDa protein [Mus musculus]	21 kDa	15805028	NP_065608	Isg20	ENSMUSG00000039236	8.65	4	0.27
isochorismatase domain-containing protein 2A, mitochondrial precursor [Mus musculus]	22 kDa	197333728	NP_001095068	Isoc2a	ENSMUSG00000086784	23.06	7	0.66
integrin alpha-3 [Mus musculus]	117 kDa	7305189	NP_038593	Itga3	ENSMUSG00000001507	1.92	2	0.025
integrin alpha-V precursor [Mus musculus]	115 kDa	154240716	NP_032428	Itgav	ENSMUSG00000027087	23.06	13	0.16
integrin beta-1 precursor [Mus musculus]	88 kDa	45504394	NP_034708	Itgb1	ENSMUSG00000025809	3.84	4	0.093
integral membrane protein 2B [Mus musculus]	30 kDa	6680502	NP_032436	Itm2b	ENSMUSG00000022108	18.26	6	0.33
inositol 1,4,5-trisphosphate receptor type 1 [Mus musculus]	313 kDa	291327470	NP_034715	Itpr1	ENSMUSG00000030102	2.88	2	0.011
inositol 1,4,5-trisphosphate receptor type 3 [Mus musculus]	304 kDa	61102728	NP_542120	Itpr3	ENSMUSG00000042644	5.76	4	0.019
isovaleryl-CoA dehydrogenase, mitochondrial precursor [Mus musculus]	46 kDa	9789985	NP_062800	Ivd	ENSMUSG00000027332	31.71	12	0.55
izumo sperm-egg fusion protein 1 precursor [Mus musculus]	45 kDa	65301151	NP_001018013	Izumo1	ENSMUSG00000064158	7.69	4	0.13
junction plakoglobin [Mus musculus]	82 kDa	28395018	NP_034723	Jup	ENSMUSG00000001552	182.55	21	0.39
ER lumen protein retaining receptor 1 [Mus musculus]	25 kDa	19527170	NP_598711	Kdelr1	ENSMUSG00000002778	16.33	3	0.28
ER lumen protein retaining receptor 2 [Mus musculus]	24 kDa	13385318	NP_080117	Kdelr2	ENSMUSG00000079111	13.45	6	0.41
3-ketodihydrosphingosine reductase precursor [Mus musculus]	36 kDa	110625780	NP_081810	Kdsr	ENSMUSG00000009905	16.33	6	0.33
kinesin-1 heavy chain [Mus musculus]	110 kDa	61657921	NP_032474	Kif5b	ENSMUSG00000006740	4.8	4	0.055
importin subunit beta-1 [Mus musculus]	97 kDa	88014720	NP_032405	Kpnb1	ENSMUSG00000001440	3.84	3	0.051
keratin, type II cytoskeletal 1 [Mus musculus]	66 kDa	126116585	NP_032499	Krt1	ENSMUSG00000046834	224.83	5	0.075
keratin, type I cytoskeletal 10 [Mus musculus]	57 kDa	112983636	NP_034790	Krt10	ENSMUSG00000019761	144.12	4	0.089
keratin, type I cytoskeletal 14 [Mus musculus]	53 kDa	21489935	NP_058654	Krt14	ENSMUSG00000045545	299.77	5	0.33
keratin, type I cytoskeletal 15 [Mus musculus]	49 kDa	226823220	NP_032495	Krt15	ENSMUSG00000054146	88.39	2	0.13
keratin, type I cytoskeletal 16 [Mus musculus]	52 kDa	6680604	NP_032496	Krt16	ENSMUSG00000053797	157.57	5	0.16
keratin, type I cytoskeletal 17 [Mus musculus]	48 kDa	7106335	NP_034793	Krt17	ENSMUSG00000035557	198.88	19	0.44
keratin, type I cytoskeletal 18 [Mus musculus]	48 kDa	254540068	NP_034794	Krt18	ENSMUSG00000023043	9.61	5	0.25
keratin, type I cytoskeletal 19 [Mus musculus]	45 kDa	6680606	NP_032497	Krt19	ENSMUSG00000020911	53.8	2	0.16
keratin, type II cytoskeletal 2 epidermal [Mus musculus]	71 kDa	124487419	NP_034798	Krt2	ENSMUSG00000064201	186.39	3	0.072
keratin, type I cytoskeletal 27 [Mus musculus]	49 kDa	7106337	NP_034796	Krt27	ENSMUSG00000017588	7.69	2	0.045
keratin, type I cuticular Ha1 [Mus musculus]	47 kDa	145966692	NP_034789	Krt31	ENSMUSG00000048981	14.41	2	0.089
keratin, type I cuticular Ha6 [Mus musculus]	53 kDa	291575137	NP_001167570	Krt36	ENSMUSG00000020916	5.76	2	0.074
keratin, type I cytoskeletal 42 [Mus musculus]	50 kDa	154090941	NP_997648	Krt42	ENSMUSG00000053654	267.1	6	0.27
keratin, type II cytoskeletal 5 [Mus musculus]	62 kDa	20911031	NP_081287	Krt5	ENSMUSG00000061527	367.99	12	0.27
keratin, type II cytoskeletal 6A [Mus musculus]	59 kDa	54607171	NP_032502	Krt6a	ENSMUSG00000058354	315.14	17	0.22
keratin, type II cytoskeletal 71 [Mus musculus]	57 kDa	9910294	NP_064340	Krt71	ENSMUSG00000051879	81.67	8	0.22
keratin, type II cytoskeletal 73 [Mus musculus]	59 kDa	47059013	NP_997650	Krt73	ENSMUSG00000063661	388.16	2	0.14
keratin, type II cytoskeletal 75 [Mus musculus]	60 kDa	29789317	NP_579935	Krt75	ENSMUSG00000022986	308.42	2	0.2
keratin, type II cytoskeletal 2 oral [Mus musculus]	63 kDa	85701680	NP_001028349	Krt76	ENSMUSG00000075402	143.16	6	0.14
keratin, type II cytoskeletal 1b [Mus musculus]	61 kDa	51092293	NP_001003667	Krt77	ENSMUSG00000067594	117.22	4	0.15
keratin Kb40 [Mus musculus]	112 kDa	145580629	NP_997652	Krt78	ENSMUSG00000050463	108.57	2	0.024
keratin, type II cytoskeletal 8 [Mus musculus]	55 kDa	114145561	NP_112447	Krt8	ENSMUSG00000049382	84.55	5	0.13
keratin, type II cytoskeletal 80 [Mus musculus]	51 kDa	124249090	NP_083046	Krt80	ENSMUSG00000037185	4.8	3	0.08
keratin, type II cuticular Hb4 [Mus musculus]	65 kDa	225903444	NP_032500	Krt84	ENSMUSG00000044294	36.51	3	0.088
L-2-hydroxyglutarate dehydrogenase, mitochondrial precursor [Mus musculus]	51 kDa	21703884	NP_663418	L2hgdh	ENSMUSG00000020988	11.53	8	0.31
serine beta-lactamase-like protein LACTB, mitochondrial precursor [Mus musculus]	61 kDa	13507666	NP_109642	Lactb	ENSMUSG00000032370	4.8	4	0.11
beta-lactamase-like protein 2 [Mus musculus]	33 kDa	21703764	NP_663356	Lactb2	ENSMUSG00000025937	2.88	2	0.15
laminin subunit beta-1 [Mus musculus]	202 kDa	114326497	NP_032508	Lamb1	ENSMUSG00000002900	5.76	4	0.032
laminin subunit beta-2 precursor [Mus musculus]	197 kDa	31982223	NP_032509	Lamb2	ENSMUSG00000052911	4.8	4	0.032
laminin subunit gamma-1 precursor [Mus musculus]	177 kDa	153791270	NP_034813	Lamc1	ENSMUSG00000026478	7.69	5	0.049
lysosome-associated membrane glycoprotein 1 [Mus musculus]	44 kDa	113195678	NP_034814	Lamp1	ENSMUSG00000031447	11.53	5	0.16
lysosome-associated membrane glycoprotein 2 isoform 2 [Mus musculus]	46 kDa	31543108	NP_034815	Lamp2	ENSMUSG00000016534	2.88	2	0.051
mitogen-activated protein-binding protein-interacting protein [Mus musculus]	13 kDa	13752573	NP_112538	Lamtor2	ENSMUSG00000028062	8.65	3	0.3
mitogen-activated protein kinase scaffold protein 1 [Mus musculus]	14 kDa	9910452	NP_064304	Lamtor3	ENSMUSG00000091512	9.61	3	0.41
lanC-like protein 1 [Mus musculus]	45 kDa	21489937	NP_067270	Lancl1	ENSMUSG00000026000	3.84	3	0.093
cytosol aminopeptidase [Mus musculus]	56 kDa	255069715	NP_077754	Lap3	ENSMUSG00000039682	38.43	17	0.48
leucyl-tRNA synthetase, cytoplasmic [Mus musculus]	134 kDa	120537241	NP_598898	Lars	ENSMUSG00000024493	1.92	2	0.02
probable leucyl-tRNA synthetase, mitochondrial precursor [Mus musculus]	101 kDa	23346617	NP_694808	Lars2	ENSMUSG00000035202	1.92	2	0.029
LAG1 longevity assurance homolog 2 [Mus musculus]	45 kDa	22095015	NP_084065	Lass2	ENSMUSG00000015714	1.92	2	0.095
LAG1 longevity assurance homolog 6 [Mus musculus]	45 kDa	27370296	NP_766444	Lass6	ENSMUSG00000027035	1.92	2	0.13
lysocardiolipin acyltransferase 1 [Mus musculus]	44 kDa	124486722	NP_001074540	Lclat1	ENSMUSG00000054469	3.84	4	0.13
epididymal-specific lipocalin-12 precursor [Mus musculus]	22 kDa	58037499	NP_084234	Lcn12	ENSMUSG00000026943	3.84	2	0.12
epididymal-specific lipocalin-5 isoform a [Mus musculus]	21 kDa	110835737	NP_031973	Lcn5	ENSMUSG00000026937	13.45	6	0.55
L-lactate dehydrogenase A chain isoform 2 [Mus musculus]	40 kDa	257743039	NP_001129541	Ldha	ENSMUSG00000063229	171.98	19	0.7
L-lactate dehydrogenase A-like 6B [Mus musculus]	42 kDa	30425048	NP_780558	Ldhal6b		255.57	22	0.64
L-lactate dehydrogenase C chain [Mus musculus]	36 kDa	7305229	NP_038608	Ldhc	ENSMUSG00000030851	317.06	26	0.85
probable D-lactate dehydrogenase, mitochondrial precursor [Mus musculus]	52 kDa	34328379	NP_081846	Ldhd	ENSMUSG00000031958	109.53	20	0.66
LETM1 and EF-hand domain-containing protein 1, mitochondrial precursor [Mus musculus]	83 kDa	9789997	NP_062668	Letm1	ENSMUSG00000005299	40.35	18	0.34
LETM1 domain-containing protein 1 [Mus musculus]	42 kDa	19527322	NP_598854	Letmd1	ENSMUSG00000037353	8.65	7	0.27
galectin-3-binding protein precursor [Mus musculus]	64 kDa	6755144	NP_035280	Lgals3bp	ENSMUSG00000033880	8.65	6	0.16
lipoyl synthase, mitochondrial precursor [Mus musculus]	42 kDa	13277380	NP_077791	Lias	ENSMUSG00000029199	2.88	2	0.086
hormone-sensitive lipase isoform 1 [Mus musculus]	88 kDa	87239970	NP_034849	Lipe	ENSMUSG00000003123	4.8	4	0.075
protein ERGIC-53 precursor [Mus musculus]	58 kDa	21312570	NP_081676	Lman1	ENSMUSG00000041891	18.26	7	0.24
vesicular integral-membrane protein VIP36 precursor [Mus musculus]	40 kDa	34328278	NP_080104	Lman2	ENSMUSG00000021484	36.51	15	0.54
PREDICTED: NHP2-like protein 1-like [Mus musculus]	14 kDa	309261987	XP_003085225	LOC100505330		4.8	2	0.19
lon protease homolog, mitochondrial precursor [Mus musculus]	106 kDa	116089322	NP_083058	Lonp1	ENSMUSG00000041168	48.04	26	0.39
lon protease homolog 2, peroxisomal isoform 1 [Mus musculus]	95 kDa	13385298	NP_080103	Lonp2	ENSMUSG00000047866	9.61	6	0.12
lysophospholipid acyltransferase 5 [Mus musculus]	56 kDa	21699058	NP_660112	Lpcat3	ENSMUSG00000004270	2.88	3	0.072
lipoma-preferred partner homolog isoform 1 [Mus musculus]	66 kDa	225543157	NP_848780	Lpp	ENSMUSG00000033306	2.88	2	0.059
lipopolysaccharide-responsive and beige-like anchor protein isoform beta [Mus musculus]	309 kDa	117956397	NP_001071156	Lrba	ENSMUSG00000028080	14.41	11	0.056
prolow-density lipoprotein receptor-related protein 1 [Mus musculus]	505 kDa	124494256	NP_032538	Lrp1	ENSMUSG00000040249	6.73	3	0.0084
low-density lipoprotein receptor-related protein 2 precursor [Mus musculus]	519 kDa	124487372	NP_001074557	Lrp2	ENSMUSG00000027070	50.92	30	0.089
alpha-2-macroglobulin receptor-associated protein precursor [Mus musculus]	42 kDa	63999380	NP_038615	Lrpap1	ENSMUSG00000029103	2.88	3	0.12
leucine-rich PPR motif-containing protein, mitochondrial precursor [Mus musculus]	157 kDa	134031976	NP_082509	Lrpprc	ENSMUSG00000024120	115.3	51	0.5
leucine-rich repeat-containing protein 18 isoform 1 [Mus musculus]	30 kDa	13385762	NP_080529	Lrrc18	ENSMUSG00000041673	4.8	2	0.11
PREDICTED: leucine-rich repeat-containing protein 37A2 [Mus musculus]	139 kDa	309262425	XP_911630	Lrrc37a	ENSMUSG00000078632	3.84	2	0.025
leucine-rich repeat-containing protein 48 [Mus musculus]	61 kDa	21312844	NP_083320	Lrrc48	ENSMUSG00000056598	1.92	2	0.065
leucine-rich repeat-containing protein 59 [Mus musculus]	35 kDa	19527026	NP_598568	Lrrc59	ENSMUSG00000020869	15.37	4	0.21
leucine-rich repeat and coiled-coil domain-containing protein 1 isoform 3 [Mus musculus]	115 kDa	254675306	NP_083191	Lrrcc1	ENSMUSG00000027550	2.88	2	0.025
lanosterol synthase [Mus musculus]	83 kDa	22122469	NP_666118	Lss	ENSMUSG00000033105	4.8	5	0.1
lactotransferrin precursor [Mus musculus]	78 kDa	31560677	NP_032548	Ltf	ENSMUSG00000032496	1.92	2	0.042
lymphocyte antigen 6 complex locus protein G5b precursor [Mus musculus]	22 kDa	22507343	NP_683741	Ly6g5b	ENSMUSG00000043807	3.84	2	0.16
ly6/PLAUR domain-containing protein 4 precursor [Mus musculus]	27 kDa	33354251	NP_877586	Lypd4	ENSMUSG00000062732	11.53	7	0.44
lysophospholipase-like protein 1 [Mus musculus]	26 kDa	227496223	NP_666218	Lyplal1	ENSMUSG00000039246	6.73	5	0.35
LYR motif-containing protein 4 [Mus musculus]	11 kDa	41235733	NP_958746	Lyrm4	ENSMUSG00000046573	19.22	6	0.49
lysozyme-like protein 1 precursor [Mus musculus]	17 kDa	13385592	NP_080368	Lyzl1	ENSMUSG00000024233	3.84	2	0.24
lysozyme-like protein 4 precursor [Mus musculus]	16 kDa	21312181	NP_081191	Lyzl4	ENSMUSG00000032530	10.57	3	0.32
lysozyme-like protein 6 precursor [Mus musculus]	17 kDa	58037161	NP_081359	Lyzl6	ENSMUSG00000020945	3.84	2	0.25
MACRO domain-containing protein 1 [Mus musculus]	35 kDa	170650601	NP_598908	Macrod1	ENSMUSG00000036278	8.65	7	0.34
magnesium transporter protein 1 precursor [Mus musculus]	42 kDa	298676496	NP_080228	Magt1	ENSMUSG00000031232	9.61	4	0.11
mannosyl-oligosaccharide 1,2-alpha-mannosidase IA [Mus musculus]	73 kDa	6678788	NP_032574	Man1a	ENSMUSG00000003746	16.33	7	0.18
mannosidase 2, alpha 2 [Mus musculus]	93 kDa	27777691	NP_766491	Man2a2	ENSMUSG00000038886	9.61	8	0.13
lysosomal alpha-mannosidase precursor [Mus musculus]	115 kDa	113195690	NP_034894	Man2b1	ENSMUSG00000005142	69.18	22	0.29
alpha-mannosidase 2C1 [Mus musculus]	116 kDa	30794150	NP_082912	Man2c1	ENSMUSG00000032295	11.53	7	0.11
beta-mannosidase precursor [Mus musculus]	101 kDa	158533990	NP_081564	Manba	ENSMUSG00000028164	9.61	5	0.082
mesencephalic astrocyte-derived neurotrophic factor precursor [Mus musculus]	20 kDa	110625813	NP_083379	Manf	ENSMUSG00000032575	30.75	10	0.58
amine oxidase [flavin-containing] A [Mus musculus]	60 kDa	255759902	NP_776101	Maoa	ENSMUSG00000025037	3.84	3	0.074
amine oxidase [flavin-containing] B [Mus musculus]	59 kDa	257196228	NP_766366	Maob	ENSMUSG00000040147	6.73	6	0.19
E3 ubiquitin-protein ligase MARCH5 isoform 1 [Mus musculus]	31 kDa	256773297	NP_081590	March5	ENSMUSG00000023307	5.76	5	0.27
mitochondrial antiviral-signaling protein [Mus musculus]	53 kDa	21450263	NP_659137	Mavs	ENSMUSG00000037523	4.8	4	0.11
mitochondrial carrier triple repeat protein 1 [Mus musculus]	34 kDa	294610683	NP_001009949	Mcart1	ENSMUSG00000045973	7.69	5	0.27
malonyl-CoA-acyl carrier protein transacylase, mitochondrial precursor [Mus musculus]	42 kDa	71725343	NP_001025185	Mcat	ENSMUSG00000048755	24.02	12	0.48
methylcrotonoyl-CoA carboxylase subunit alpha, mitochondrial [Mus musculus]	79 kDa	186700620	NP_076133	Mccc1	ENSMUSG00000027709	29.78	17	0.38
methylcrotonoyl-CoA carboxylase beta chain, mitochondrial [Mus musculus]	61 kDa	73622267	NP_084302	Mccc2	ENSMUSG00000021646	22.1	14	0.33
mast cell protease 4 precursor [Mus musculus]	27 kDa	114205406	NP_034909	Mcpt4	ENSMUSG00000061068	9.61	5	0.26
malignant T cell-amplified sequence 2 [Mus musculus]	20 kDa	13384966	NP_079819	Mcts2	ENSMUSG00000042814	2.88	2	0.19
malate dehydrogenase, cytoplasmic [Mus musculus]	37 kDa	254540027	NP_032644	Mdh1	ENSMUSG00000020321	10.57	6	0.23
malate dehydrogenase, mitochondrial precursor [Mus musculus]	36 kDa	31982186	NP_032643	Mdh2	ENSMUSG00000019179	85.51	19	0.57
NAD-dependent malic enzyme, mitochondrial precursor [Mus musculus]	66 kDa	21703972	NP_663469	Me2	ENSMUSG00000024556	6.73	6	0.18
trans-2-enoyl-CoA reductase, mitochondrial precursor [Mus musculus]	40 kDa	227116358	NP_079573	Mecr	ENSMUSG00000028910	17.29	10	0.46
LDLR chaperone MESD [Mus musculus]	25 kDa	228480219	NP_075892	Mesdc2	ENSMUSG00000038503	1.92	2	0.17
probable S-adenosyl-L-methionine-dependent methyltransferase METT5D1 [Mus musculus]	45 kDa	27229243	NP_084066	Mettl15	ENSMUSG00000057234	2.88	2	0.064
methyltransferase-like protein 7A [Mus musculus]	28 kDa	33563290	NP_081610	Mettl7a1	ENSMUSG00000054619	18.26	6	0.39
lactadherin isoform 2 [Mus musculus]	47 kDa	113865977	NP_001038954	Mfge8	ENSMUSG00000030605	31.71	10	0.37
mitofusin-1 [Mus musculus]	84 kDa	244793488	NP_077162	Mfn1	ENSMUSG00000027668	1.92	2	0.032
monoglyceride lipase isoform a [Mus musculus]	35 kDa	261878516	NP_001159723	Mgll	ENSMUSG00000033174	34.59	14	0.53
microsomal glutathione S-transferase 1 [Mus musculus]	18 kDa	31981068	NP_064330	Mgst1	ENSMUSG00000008540	23.06	4	0.29
microsomal glutathione S-transferase 3 [Mus musculus]	17 kDa	13385010	NP_079845	Mgst3	ENSMUSG00000026688	9.61	3	0.18
melanoma inhibitory activity protein 3 precursor [Mus musculus]	214 kDa	124001582	NP_796363	Mia3	ENSMUSG00000056050	21.14	12	0.089
mitochondrial intermediate peptidase precursor [Mus musculus]	81 kDa	160333185	NP_081712	Mipep	ENSMUSG00000021993	2.88	3	0.056
malectin precursor [Mus musculus]	32 kDa	188497650	NP_780612	Mlec	ENSMUSG00000048578	30.75	9	0.34
myeloid leukemia factor 1 isoform b [Mus musculus]	30 kDa	88196769	NP_034931	Mlf1	ENSMUSG00000048416	7.69	4	0.22
malonyl-CoA decarboxylase, mitochondrial precursor [Mus musculus]	55 kDa	56797739	NP_064350	Mlycd	ENSMUSG00000074064	7.69	6	0.24
methylmalonic aciduria type A homolog, mitochondrial precursor [Mus musculus]	46 kDa	31541923	NP_598584	Mmaa	ENSMUSG00000037022	1.92	2	0.087
neprilysin [Mus musculus]	86 kDa	31543255	NP_032630	Mme	ENSMUSG00000027820	49.96	24	0.4
membrane magnesium transporter 1 precursor [Mus musculus]	15 kDa	22122803	NP_666346	Mmgt1	ENSMUSG00000061273	5.76	2	0.34
mannosyl-oligosaccharide glucosidase [Mus musculus]	92 kDa	31981106	NP_065644	Mogs	ENSMUSG00000030036	12.49	9	0.18
MORN repeat-containing protein 5 [Mus musculus]	20 kDa	58037413	NP_083585	Morn5	ENSMUSG00000026894	4.8	3	0.26
MOSC domain-containing protein 2, mitochondrial precursor [Mus musculus]	38 kDa	19526848	NP_598445	Mosc2	ENSMUSG00000073481	50.92	11	0.42
motile sperm domain-containing protein 2 [Mus musculus]	60 kDa	167234396	NP_084006	Mospd2	ENSMUSG00000061778	4.8	5	0.14
3-mercaptopyruvate sulfurtransferase [Mus musculus]	33 kDa	244789999	NP_619611	Mpst	ENSMUSG00000071711	15.37	11	0.51
mpv17-like protein 2 [Mus musculus]	23 kDa	34147205	NP_898993	Mpv17l2	ENSMUSG00000035559	10.57	2	0.17
macrophage mannose receptor 1 precursor [Mus musculus]	165 kDa	224967062	NP_032651	Mrc1	ENSMUSG00000026712	17.29	11	0.1
39S ribosomal protein L1, mitochondrial isoform 1 [Mus musculus]	38 kDa	84875528	NP_444388	Mrpl1	ENSMUSG00000029486	9.61	6	0.25
39S ribosomal protein L10, mitochondrial precursor [Mus musculus]	29 kDa	13385658	NP_080430	Mrpl10	ENSMUSG00000001445	8.65	5	0.35
39S ribosomal protein L12, mitochondrial precursor [Mus musculus]	22 kDa	22164792	NP_081480	Mrpl12	ENSMUSG00000039640	4.8	3	0.25
39S ribosomal protein L13, mitochondrial [Mus musculus]	21 kDa	21312936	NP_081035	Mrpl13	ENSMUSG00000022370	13.45	8	0.61
39S ribosomal protein L14, mitochondrial precursor [Mus musculus]	16 kDa	21312028	NP_081008	Mrpl14	ENSMUSG00000023939	8.65	3	0.26
39S ribosomal protein L15, mitochondrial isoform 1 precursor [Mus musculus]	34 kDa	295054166	NP_001171129	Mrpl15	ENSMUSG00000033845	8.65	7	0.32
39S ribosomal protein L17, mitochondrial precursor [Mus musculus]	20 kDa	13384658	NP_079577	Mrpl17	ENSMUSG00000030879	2.88	2	0.12
39S ribosomal protein L18, mitochondrial precursor [Mus musculus]	21 kDa	13385808	NP_080586	Mrpl18	ENSMUSG00000057388	7.69	3	0.19
39S ribosomal protein L19, mitochondrial precursor [Mus musculus]	34 kDa	13385976	NP_080766	Mrpl19	ENSMUSG00000030045	12.49	6	0.29
39S ribosomal protein L2, mitochondrial precursor [Mus musculus]	33 kDa	13384660	NP_079578	Mrpl2	ENSMUSG00000002767	8.65	4	0.22
39S ribosomal protein L20, mitochondrial precursor [Mus musculus]	18 kDa	20270194	NP_079846	Mrpl20	ENSMUSG00000029066	4.8	3	0.29
39S ribosomal protein L21, mitochondrial [Mus musculus]	24 kDa	31982032	NP_758456	Mrpl21	ENSMUSG00000024829	9.61	6	0.38
39S ribosomal protein L22, mitochondrial precursor [Mus musculus]	24 kDa	262263310	NP_778166	Mrpl22	ENSMUSG00000020514	13.45	5	0.26
39S ribosomal protein L23, mitochondrial [Mus musculus]	17 kDa	6755352	NP_035418	Mrpl23	ENSMUSG00000037772	8.65	4	0.45
39S ribosomal protein L27, mitochondrial [Mus musculus]	16 kDa	16716447	NP_444391	Mrpl27	ENSMUSG00000024414	10.57	5	0.38
39S ribosomal protein L28, mitochondrial precursor [Mus musculus]	30 kDa	26787989	NP_077189	Mrpl28	ENSMUSG00000024181	6.73	7	0.41
39S ribosomal protein L3, mitochondrial [Mus musculus]	39 kDa	31981470	NP_444389	Mrpl3	ENSMUSG00000032563	6.73	4	0.23
39S ribosomal protein L30, mitochondrial precursor [Mus musculus]	18 kDa	21312302	NP_081374	Mrpl30	ENSMUSG00000026087	6.73	4	0.35
39S ribosomal protein L32, mitochondrial precursor [Mus musculus]	22 kDa	21312948	NP_083547	Mrpl32	ENSMUSG00000015672	9.61	5	0.32
39S ribosomal protein L37, mitochondrial precursor [Mus musculus]	48 kDa	22128625	NP_079776	Mrpl37	ENSMUSG00000028622	11.53	9	0.34
39S ribosomal protein L38, mitochondrial precursor [Mus musculus]	45 kDa	124430535	NP_077139	Mrpl38	ENSMUSG00000020775	3.84	2	0.074
39S ribosomal protein L39, mitochondrial [Mus musculus]	35 kDa	31560438	NP_059100	Mrpl39	ENSMUSG00000022889	5.76	4	0.24
39S ribosomal protein L4, mitochondrial [Mus musculus]	33 kDa	119508437	NP_075656	Mrpl4	ENSMUSG00000003299	11.53	6	0.29
39S ribosomal protein L41, mitochondrial precursor [Mus musculus]	15 kDa	113461980	NP_001026978	Mrpl41	ENSMUSG00000036850	8.65	6	0.47
39S ribosomal protein L43, mitochondrial [Mus musculus]	18 kDa	17298676	NP_444394	Mrpl43	ENSMUSG00000025208	5.76	6	0.41
39S ribosomal protein L44, mitochondrial precursor [Mus musculus]	38 kDa	124487075	NP_001074679	Mrpl44	ENSMUSG00000026248	14.41	8	0.33
39S ribosomal protein L45, mitochondrial precursor [Mus musculus]	35 kDa	13385418	NP_080203	Mrpl45	ENSMUSG00000018882	5.76	3	0.24
39S ribosomal protein L46, mitochondrial precursor [Mus musculus]	32 kDa	12963643	NP_075820	Mrpl46	ENSMUSG00000030612	11.53	8	0.4
39S ribosomal protein L48, mitochondrial precursor [Mus musculus]	24 kDa	148368964	NP_942128	Mrpl48	ENSMUSG00000030706	3.84	3	0.11
39S ribosomal protein L49, mitochondrial [Mus musculus]	19 kDa	13385752	NP_080522	Mrpl49	ENSMUSG00000007338	2.88	3	0.22
39S ribosomal protein L50, mitochondrial [Mus musculus]	18 kDa	30519921	NP_848718	Mrpl50	ENSMUSG00000044018	8.65	5	0.37
39S ribosomal protein L52, mitochondrial precursor [Mus musculus]	14 kDa	30348981	NP_081127	Mrpl52	ENSMUSG00000010406	20.18	3	0.41
39S ribosomal protein L53, mitochondrial precursor [Mus musculus]	13 kDa	21313040	NP_081020	Mrpl53	ENSMUSG00000030037	16.33	4	0.58
39S ribosomal protein L55, mitochondrial precursor [Mus musculus]	15 kDa	21313400	NP_080311	Mrpl55	ENSMUSG00000036860	18.26	3	0.24
28S ribosomal protein S10, mitochondrial isoform 3 [Mus musculus]	19 kDa	226246598	NP_898909	Mrps10	ENSMUSG00000034729	6.73	4	0.36
28S ribosomal protein S11, mitochondrial precursor [Mus musculus]	20 kDa	170650663	NP_080774	Mrps11	ENSMUSG00000030611	5.76	4	0.3
28S ribosomal protein S14, mitochondrial [Mus musculus]	15 kDa	13384894	NP_079750	Mrps14	ENSMUSG00000058267	10.57	3	0.29
28S ribosomal protein S15, mitochondrial precursor [Mus musculus]	29 kDa	48526512	NP_079820	Mrps15	ENSMUSG00000028861	4.8	4	0.2
28S ribosomal protein S16, mitochondrial precursor [Mus musculus]	15 kDa	13384844	NP_079716	Mrps16	ENSMUSG00000049960	4.8	2	0.24
28S ribosomal protein S17, mitochondrial precursor [Mus musculus]	13 kDa	13384854	NP_079726	Mrps17	ENSMUSG00000034211	2.88	3	0.44
28S ribosomal protein S18a, mitochondrial precursor [Mus musculus]	22 kDa	17505206	NP_081044	Mrps18a	ENSMUSG00000023967	4.8	2	0.14
28S ribosomal protein S18b, mitochondrial precursor [Mus musculus]	29 kDa	23956152	NP_080154	Mrps18b	ENSMUSG00000024436	5.76	4	0.28
28S ribosomal protein S2, mitochondrial isoform 1 [Mus musculus]	32 kDa	260593696	NP_536700	Mrps2	ENSMUSG00000035772	12.49	10	0.45
28S ribosomal protein S21, mitochondrial [Mus musculus]	11 kDa	17505220	NP_510964	Mrps21	ENSMUSG00000054312	21.14	3	0.41
28S ribosomal protein S22, mitochondrial [Mus musculus]	41 kDa	13384904	NP_079761	Mrps22	ENSMUSG00000032459	16.33	11	0.38
28S ribosomal protein S24, mitochondrial precursor [Mus musculus]	19 kDa	13385578	NP_080356	Mrps24	ENSMUSG00000020477	3.84	4	0.2
28S ribosomal protein S25, mitochondrial [Mus musculus]	20 kDa	31981257	NP_079854	Mrps25	ENSMUSG00000014551	7.69	3	0.23
28S ribosomal protein S27, mitochondrial [Mus musculus]	48 kDa	50980303	NP_776118	Mrps27	ENSMUSG00000041632	6.73	6	0.17
28S ribosomal protein S28, mitochondrial [Mus musculus]	21 kDa	254587936	NP_079710	Mrps28	ENSMUSG00000040269	6.73	5	0.41
28S ribosomal protein S30, mitochondrial [Mus musculus]	50 kDa	29789128	NP_067531	Mrps30	ENSMUSG00000021731	3.84	3	0.061
28S ribosomal protein S31, mitochondrial precursor [Mus musculus]	44 kDa	10181116	NP_065585	Mrps31	ENSMUSG00000031533	1.92	2	0.12
28S ribosomal protein S33, mitochondrial isoform 1 [Mus musculus]	12 kDa	33859564	NP_034400	Mrps33	ENSMUSG00000029918	6.73	2	0.27
28S ribosomal protein S34, mitochondrial [Mus musculus]	26 kDa	13385670	NP_075749	Mrps34	ENSMUSG00000038880	3.84	3	0.22
28S ribosomal protein S35, mitochondrial precursor [Mus musculus]	36 kDa	148235701	NP_663548	Mrps35	ENSMUSG00000040112	6.73	6	0.31
28S ribosomal protein S36, mitochondrial isoform 1 [Mus musculus]	11 kDa	13384742	NP_079645	Mrps36	ENSMUSG00000061474	6.73	3	0.49
28S ribosomal protein S6, mitochondrial [Mus musculus]	14 kDa	23956244	NP_536704	Mrps6	ENSMUSG00000039680	1.92	2	0.26
28S ribosomal protein S9, mitochondrial precursor [Mus musculus]	45 kDa	169790909	NP_076003	Mrps9	ENSMUSG00000060679	9.61	9	0.37
mitochondrial carrier homolog 1 [Mus musculus]	42 kDa	9845273	NP_063933	Mtch1	ENSMUSG00000024012	47.08	8	0.34
mitochondrial carrier homolog 2 [Mus musculus]	33 kDa	9790055	NP_062732	Mtch2	ENSMUSG00000027282	68.22	13	0.48
cytochrome c oxidase subunit I [Mus musculus]	57 kDa	34538600	NP_904330	mt-Co1	ENSMUSG00000064351	16.33	5	0.12
cytochrome c oxidase subunit II [Mus musculus]	26 kDa	34538601	NP_904331	mt-Co2	ENSMUSG00000064354	13.45	2	0.16
protein LYRIC [Mus musculus]	64 kDa	31982233	NP_080278	Mtdh	ENSMUSG00000022255	25.94	5	0.1
mitochondrial fission protein MTP18 [Mus musculus]	18 kDa	31980939	NP_080719	Mtfp1	ENSMUSG00000004748	2.88	2	0.14
mitochondrial GTPase 1 precursor [Mus musculus]	37 kDa	188528646	NP_955005	Mtg1	ENSMUSG00000039018	7.69	5	0.26
monofunctional C1-tetrahydrofolate synthase, mitochondrial precursor [Mus musculus]	106 kDa	283135110	NP_758512	Mthfd1l	ENSMUSG00000040675	208.49	44	0.58
bifunctional methylenetetrahydrofolate dehydrogenase/cyclohydrolase, mitochondrial [Mus musculus]	38 kDa	6678952	NP_032664	Mthfd2	ENSMUSG00000005667	38.43	12	0.6
translation initiation factor IF-2, mitochondrial precursor [Mus musculus]	81 kDa	110625866	NP_598528	Mtif2	ENSMUSG00000020459	4.8	3	0.062
NADH dehydrogenase subunit 1 [Mus musculus]	36 kDa	34538598	NP_904328	mt-Nd1	ENSMUSG00000064341	17.29	3	0.094
NADH dehydrogenase subunit 4 [Mus musculus]	52 kDa	34538607	NP_904337	mt-Nd4	ENSMUSG00000064363	39.39	6	0.19
NADH dehydrogenase subunit 5 [Mus musculus]	68 kDa	34538608	NP_904338	mt-Nd5	ENSMUSG00000064367	22.1	6	0.16
serine/threonine-protein kinase mTOR [Mus musculus]	289 kDa	227330586	NP_064393	Mtor	ENSMUSG00000028991	8.65	6	0.035
poly(A) RNA polymerase, mitochondrial precursor [Mus musculus]	65 kDa	21312970	NP_080433	Mtpap	ENSMUSG00000024234	3.84	3	0.099
microsomal triglyceride transfer protein large subunit isoform 1 [Mus musculus]	101 kDa	254540023	NP_001156929	Mttp	ENSMUSG00000028158	9.61	5	0.086
metaxin-1 isoform 1 [Mus musculus]	51 kDa	241982740	NP_038632	Mtx1	ENSMUSG00000064068	19.22	9	0.25
metaxin-2 [Mus musculus]	30 kDa	228480241	NP_058084	Mtx2	ENSMUSG00000027099	32.67	10	0.48
metaxin 3 [Mus musculus]	35 kDa	242397501	NP_001156417	Mtx3	ENSMUSG00000021704	6.73	3	0.15
mucin 5, subtype B, tracheobronchial [Mus musculus]	515 kDa	147905740	NP_083077	Muc5b	ENSMUSG00000066108	22.1	12	0.039
mitochondrial ubiquitin ligase activator of NFKB 1 [Mus musculus]	40 kDa	31541787	NP_080965	Mul1	ENSMUSG00000041241	2.88	2	0.11
methylmalonyl-CoA mutase, mitochondrial precursor [Mus musculus]	83 kDa	148540106	NP_032676	Mut	ENSMUSG00000023921	31.71	19	0.41
major vault protein [Mus musculus]	97 kDa	239052674	NP_542369	Mvp	ENSMUSG00000030681	2.88	3	0.048
C-Myc-binding protein [Mus musculus]	12 kDa	84871978	NP_062634	Mycbp	ENSMUSG00000028647	3.84	2	0.3
probable E3 ubiquitin-protein ligase MYCBP2 [Mus musculus]	521 kDa	127141012	NP_997098	Mycbp2	ENSMUSG00000033004	3.84	3	0.008
myosin-10 [Mus musculus]	229 kDa	33598964	NP_780469	Myh10	ENSMUSG00000020900	141.24	58	0.41
myosin-11 isoform 1 [Mus musculus]	223 kDa	241982716	NP_038635	Myh11	ENSMUSG00000018830	51.88	16	0.17
myosin-14 [Mus musculus]	228 kDa	29336026	NP_082297	Myh14	ENSMUSG00000030739	15.37	2	0.044
myosin-9 isoform 1 [Mus musculus]	226 kDa	114326446	NP_071855	Myh9	ENSMUSG00000022443	202.73	77	0.44
myosin regulatory light chain 12B [Mus musculus]	20 kDa	21728376	NP_075891	Myl12b	ENSMUSG00000034868	13.45	5	0.34
myosin light polypeptide 6 [Mus musculus]	17 kDa	33620739	NP_034990	Myl6	ENSMUSG00000090841	9.61	5	0.34
myosin-Ib isoform 1 [Mus musculus]	132 kDa	240120042	NP_001155289	Myo1b	ENSMUSG00000018417	56.69	28	0.32
myosin-Ic isoform a [Mus musculus]	120 kDa	124494242	NP_001074244	Myo1c	ENSMUSG00000017774	31.71	15	0.21
myosin-Id [Mus musculus]	116 kDa	118026911	NP_796364	Myo1d	ENSMUSG00000035441	18.26	10	0.14
myosin-IIIb [Mus musculus]	151 kDa	111120334	NP_796350	Myo3b	ENSMUSG00000042064	10.57	3	0.031
myosin-Vb [Mus musculus]	211 kDa	46399202	NP_963894	Myo5b	ENSMUSG00000025885	16.33	10	0.088
myosin-VI [Mus musculus]	146 kDa	261823961	NP_001034635	Myo6	ENSMUSG00000033577	67.26	38	0.39
myoferlin [Mus musculus]	233 kDa	153791796	NP_001093104	Myof	ENSMUSG00000048612	26.9	14	0.089
alpha-N-acetylgalactosaminidase precursor [Mus musculus]	47 kDa	168693635	NP_032695	Naga	ENSMUSG00000022453	27.86	9	0.31
alpha-N-acetylglucosaminidase [Mus musculus]	83 kDa	254910995	NP_038820	Naglu	ENSMUSG00000001751	19.22	13	0.24
alpha-soluble NSF attachment protein [Mus musculus]	33 kDa	13385392	NP_080174	Napa	ENSMUSG00000006024	24.02	13	0.67
gamma-soluble NSF attachment protein [Mus musculus]	35 kDa	110625902	NP_082293	Napg	ENSMUSG00000024581	3.84	3	0.13
napsin-A precursor [Mus musculus]	46 kDa	6680552	NP_032463	Napsa	ENSMUSG00000002204	5.76	3	0.13
neural cell adhesion molecule 1 isoform 1 [Mus musculus]	93 kDa	124517689	NP_001074914	Ncam1	ENSMUSG00000039542	31.71	13	0.24
nck-associated protein 1 [Mus musculus]	129 kDa	28395023	NP_058661	Nckap1	ENSMUSG00000027002	5.76	4	0.046
nicalin precursor [Mus musculus]	63 kDa	33469043	NP_598770	Ncln	ENSMUSG00000020238	4.8	4	0.094
nicastrin precursor [Mus musculus]	78 kDa	224809376	NP_067620	Ncstn	ENSMUSG00000003458	6.73	3	0.055
NADH dehydrogenase [ubiquinone] 1 alpha subcomplex subunit 10, mitochondrial precursor [Mus musculus]	41 kDa	13195624	NP_077159	Ndufa10	ENSMUSG00000026260	53.8	18	0.66
NADH dehydrogenase [ubiquinone] 1 alpha subcomplex subunit 11 [Mus musculus]	15 kDa	226437665	NP_081520	Ndufa11	ENSMUSG00000002379	54.77	8	0.78
NADH dehydrogenase [ubiquinone] 1 alpha subcomplex subunit 12 [Mus musculus]	18 kDa	27228985	NP_079827	Ndufa12	ENSMUSG00000020022	24.02	9	0.61
NADH dehydrogenase [ubiquinone] 1 alpha subcomplex subunit 13 [Mus musculus]	17 kDa	12963633	NP_075801	Ndufa13	ENSMUSG00000036199	73.02	10	0.56
NADH dehydrogenase [ubiquinone] 1 alpha subcomplex subunit 2 [Mus musculus]	11 kDa	31981600	NP_035015	Ndufa2	ENSMUSG00000014294	7.69	3	0.31
NADH dehydrogenase [ubiquinone] 1 alpha subcomplex subunit 3 [Mus musculus]	9 kDa	21539587	NP_079624	Ndufa3	ENSMUSG00000035674	1.92	2	0.42
NADH dehydrogenase [ubiquinone] 1 alpha subcomplex subunit 5 [Mus musculus]	13 kDa	13386100	NP_080890	Ndufa5	ENSMUSG00000023089	74.94	10	0.65
NADH dehydrogenase [ubiquinone] 1 alpha subcomplex subunit 6 [Mus musculus]	15 kDa	13385492	NP_080263	Ndufa6	ENSMUSG00000022450	17.29	4	0.41
NADH dehydrogenase [ubiquinone] 1 alpha subcomplex subunit 7 [Mus musculus]	13 kDa	12963571	NP_075691	Ndufa7	ENSMUSG00000041881	8.65	4	0.35
NADH dehydrogenase [ubiquinone] 1 alpha subcomplex subunit 8 [Mus musculus]	20 kDa	21312012	NP_080979	Ndufa8	ENSMUSG00000026895	18.26	7	0.51
NADH dehydrogenase [ubiquinone] 1 alpha subcomplex subunit 9, mitochondrial precursor [Mus musculus]	43 kDa	254692859	NP_079634	Ndufa9	ENSMUSG00000000399	52.84	17	0.54
NADH dehydrogenase [ubiquinone] 1 alpha subcomplex assembly factor 3 [Mus musculus]	21 kDa	12963603	NP_075736	Ndufaf3	ENSMUSG00000070283	3.84	2	0.17
NADH dehydrogenase [ubiquinone] 1 beta subcomplex subunit 10 [Mus musculus]	21 kDa	58037109	NP_080960	Ndufb10	ENSMUSG00000040048	9.61	5	0.4
NADH dehydrogenase [ubiquinone] 1 beta subcomplex subunit 11, mitochondrial [Mus musculus]	17 kDa	158631246	NP_062308	Ndufb11	ENSMUSG00000031059	24.02	5	0.4
PREDICTED: NADH dehydrogenase [ubiquinone] 1 beta subcomplex subunit 4-like [Mus musculus]	15 kDa	149266669	XP_001476621	Ndufb4	ENSMUSG00000022820	14.41	6	0.47
NADH dehydrogenase [ubiquinone] 1 beta subcomplex subunit 5, mitochondrial precursor [Mus musculus]	22 kDa	27754144	NP_079592	Ndufb5	ENSMUSG00000027673	21.14	7	0.27
NADH dehydrogenase [ubiquinone] 1 beta subcomplex subunit 6 [Mus musculus]	16 kDa	84781779	NP_001028477	Ndufb6	ENSMUSG00000071014	6.73	2	0.27
NADH dehydrogenase [ubiquinone] 1 beta subcomplex subunit 7 [Mus musculus]	16 kDa	13385322	NP_080119	Ndufb7	ENSMUSG00000033938	54.77	12	0.66
NADH dehydrogenase [ubiquinone] 1 beta subcomplex subunit 8, mitochondrial precursor [Mus musculus]	22 kDa	13385558	NP_080337	Ndufb8	ENSMUSG00000025204	33.63	7	0.54
NADH dehydrogenase [ubiquinone] 1 beta subcomplex subunit 9 [Mus musculus]	22 kDa	29789148	NP_075661	Ndufb9	ENSMUSG00000022354	1.92	2	0.21
NADH dehydrogenase [ubiquinone] 1 subunit C2 [Mus musculus]	14 kDa	18859597	NP_077182	Ndufc2	ENSMUSG00000030647	39.39	5	0.44
NADH-ubiquinone oxidoreductase 75 kDa subunit, mitochondrial precursor [Mus musculus]	80 kDa	229892316	NP_663493	Ndufs1	ENSMUSG00000025968	77.82	25	0.55
NADH dehydrogenase [ubiquinone] iron-sulfur protein 2, mitochondrial precursor [Mus musculus]	53 kDa	23346461	NP_694704	Ndufs2	ENSMUSG00000013593	59.57	16	0.52
NADH dehydrogenase [ubiquinone] iron-sulfur protein 3, mitochondrial precursor [Mus musculus]	30 kDa	58037117	NP_080964	Ndufs3	ENSMUSG00000005510	30.75	15	0.5
NADH dehydrogenase [ubiquinone] iron-sulfur protein 4, mitochondrial [Mus musculus]	20 kDa	281485615	NP_035017	Ndufs4	ENSMUSG00000021764	16.33	5	0.36
PREDICTED: NADH dehydrogenase [ubiquinone] iron-sulfur protein 5-like [Mus musculus]	13 kDa	309265938	XP_003086650	Ndufs5	ENSMUSG00000028648	14.41	7	0.58
NADH dehydrogenase [ubiquinone] iron-sulfur protein 6, mitochondrial precursor [Mus musculus]	13 kDa	56711244	NP_035018	Ndufs6	ENSMUSG00000021606	15.37	7	0.66
NADH dehydrogenase [ubiquinone] iron-sulfur protein 7, mitochondrial precursor [Mus musculus]	25 kDa	21312950	NP_083548	Ndufs7	ENSMUSG00000020153	14.41	5	0.27
NADH dehydrogenase [ubiquinone] iron-sulfur protein 8, mitochondrial precursor [Mus musculus]	24 kDa	46195430	NP_659119	Ndufs8	ENSMUSG00000059734	2.88	2	0.14
NADH dehydrogenase [ubiquinone] flavoprotein 1, mitochondrial precursor [Mus musculus]	51 kDa	19526814	NP_598427	Ndufv1	ENSMUSG00000037916	49	18	0.52
NADH dehydrogenase [ubiquinone] flavoprotein 3, mitochondrial isoform 1 [Mus musculus]	50 kDa	140972309	NP_084363	Ndufv3	ENSMUSG00000024038	3.84	3	0.16
cysteine desulfurase, mitochondrial [Mus musculus]	51 kDa	161016824	NP_035041	Nfs1	ENSMUSG00000027618	13.45	7	0.23
NHL repeat-containing protein 3 precursor [Mus musculus]	38 kDa	27369692	NP_766089	Nhlrc3	ENSMUSG00000042997	4.8	4	0.16
NIF3-like protein 1 [Mus musculus]	42 kDa	41056093	NP_075364	Nif3l1	ENSMUSG00000026036	3.84	4	0.16
protein NipSnap homolog 1 [Mus musculus]	33 kDa	6679066	NP_032724	Nipsnap1	ENSMUSG00000034285	11.53	5	0.24
protein NipSnap homolog 3A [Mus musculus]	28 kDa	13385084	NP_079899	Nipsnap3b	ENSMUSG00000015247	14.41	5	0.38
nitrilase homolog 1 isoform 1 [Mus musculus]	36 kDa	6754856	NP_036179	Nit1	ENSMUSG00000013997	3.84	3	0.13
omega-amidase NIT2 [Mus musculus]	31 kDa	12963555	NP_075664	Nit2	ENSMUSG00000022751	11.53	6	0.32
neurolysin, mitochondrial precursor [Mus musculus]	80 kDa	28077051	NP_083723	Nln	ENSMUSG00000021710	5.76	4	0.1
NLR family member X1 precursor [Mus musculus]	108 kDa	255522931	NP_848507	Nlrx1	ENSMUSG00000032109	17.29	13	0.21
nucleoside diphosphate kinase B [Mus musculus]	17 kDa	117606270	NP_001070997	Nme2	ENSMUSG00000020857	5.76	4	0.38
nucleoside diphosphate kinase 3 [Mus musculus]	19 kDa	255308888	NP_062704	Nme3	ENSMUSG00000073435	10.57	2	0.18
nucleoside diphosphate kinase 7 isoform 1 [Mus musculus]	44 kDa	229608935	NP_612187	Nme7	ENSMUSG00000026575	5.76	5	0.16
nicotinamide mononucleotide adenylyltransferase 3 [Mus musculus]	28 kDa	21362329	NP_653116	Nmnat3	ENSMUSG00000032456	2.88	3	0.14
NAD(P) transhydrogenase, mitochondrial precursor [Mus musculus]	114 kDa	31543330	NP_032736	Nnt	ENSMUSG00000025453	63.41	25	0.31
nodal modulator 1 [Mus musculus]	133 kDa	227908803	NP_694697	Nomo1	ENSMUSG00000030835	39.39	23	0.3
Niemann-Pick C1 protein [Mus musculus]	143 kDa	89242146	NP_032746	Npc1	ENSMUSG00000024413	1.92	2	0.02
epididymal secretory protein E1 precursor [Mus musculus]	16 kDa	12963667	NP_075898	Npc2	ENSMUSG00000021242	11.53	6	0.44
puromycin-sensitive aminopeptidase [Mus musculus]	103 kDa	68226731	NP_032968	Npepps	ENSMUSG00000001441	6.73	6	0.097
NAD(P)H dehydrogenase [quinone] 1 [Mus musculus]	31 kDa	94400773	NP_032732	Nqo1	ENSMUSG00000003849	8.65	4	0.25
nardilysin precursor [Mus musculus]	133 kDa	31559918	NP_666262	Nrd1	ENSMUSG00000053510	8.65	5	0.06
sterol-4-alpha-carboxylate 3-dehydrogenase, decarboxylating [Mus musculus]	41 kDa	31982437	NP_035071	Nsdhl	ENSMUSG00000031349	33.63	13	0.49
cytosolic 5'-nucleotidase 1B [Mus musculus]	65 kDa	268370191	NP_081864	Nt5c1b	ENSMUSG00000020622	50.92	16	0.33
iron-sulfur protein NUBPL [Mus musculus]	34 kDa	167234411	NP_084036	Nubpl	ENSMUSG00000035142	19.22	8	0.36
nucleobindin-2 isoform 1 [Mus musculus]	50 kDa	194440700	NP_001123951	Nucb2	ENSMUSG00000030659	15.37	11	0.39
peroxisomal NADH pyrophosphatase NUDT12 [Mus musculus]	52 kDa	21312664	NP_080773	Nudt12	ENSMUSG00000024228	1.92	2	0.074
bis(5'-nucleosyl)-tetraphosphatase [asymmetrical] [Mus musculus]	17 kDa	86198335	NP_079815	Nudt2	ENSMUSG00000028443	2.88	2	0.17
peroxisomal coenzyme A diphosphatase NUDT7 isoform 1 [Mus musculus]	27 kDa	165972342	NP_077757	Nudt7	ENSMUSG00000031767	1.92	2	0.1
nucleoside diphosphate-linked moiety X motif 8, mitochondrial precursor [Mus musculus]	23 kDa	13384950	NP_079805	Nudt8	ENSMUSG00000024869	3.84	3	0.16
nuclear pore complex protein Nup155 [Mus musculus]	155 kDa	165932389	NP_573490	Nup155	ENSMUSG00000022142	6.73	6	0.065
nucleoporin 205 [Mus musculus]	227 kDa	226437676	NP_081789	Nup205	ENSMUSG00000038759	6.73	5	0.029
nuclear pore membrane glycoprotein 210 precursor [Mus musculus]	204 kDa	172073152	NP_061285	Nup210	ENSMUSG00000030091	15.37	11	0.082
nuclear pore membrane glycoprotein 210-like precursor [Mus musculus]	209 kDa	254675162	NP_084213	Nup210l	ENSMUSG00000027939	30.75	21	0.16
ornithine aminotransferase, mitochondrial precursor [Mus musculus]	48 kDa	8393866	NP_058674	Oat	ENSMUSG00000030934	50.92	14	0.45
ornithine decarboxylase antizyme 3 [Mus musculus]	28 kDa	190844347	NP_058597	Oaz3	ENSMUSG00000028141	28.82	7	0.31
OCIA domain-containing protein 1 isoform 1 [Mus musculus]	28 kDa	12963675	NP_075918	Ociad1	ENSMUSG00000029152	36.51	6	0.51
OCIA domain-containing protein 2 [Mus musculus]	17 kDa	58219050	NP_081226	Ociad2	ENSMUSG00000029153	10.57	3	0.32
outer dense fiber protein 1 [Mus musculus]	28 kDa	158341656	NP_032783	Odf1	ENSMUSG00000061923	281.51	8	0.48
outer dense fiber protein 2 isoform e [Mus musculus]	81 kDa	295054193	NP_001171132	Odf2	ENSMUSG00000026790	415.06	46	0.57
outer dense fiber protein 2 isoform f [Mus musculus]	73 kDa	295054201	NP_001171133	Odf2	ENSMUSG00000026790	408.34	2	0.58
outer dense fiber protein 3 [Mus musculus]	28 kDa	153791370	NP_081295	Odf3	ENSMUSG00000025482	19.22	7	0.34
outer dense fiber protein 3-like protein 1 [Mus musculus]	31 kDa	38348576	NP_941075	Odf3l1	ENSMUSG00000045620	2.88	3	0.15
2-oxoglutarate dehydrogenase, mitochondrial precursor [Mus musculus]	116 kDa	85861164	NP_035086	Ogdh	ENSMUSG00000020456	162.37	44	0.51
2-oxoglutarate dehydrogenase-like, mitochondrial [Mus musculus]	117 kDa	124487483	NP_001074599	Ogdhl	ENSMUSG00000021913	46.12	16	0.29
dynamin-like 120 kDa protein, mitochondrial precursor [Mus musculus]	111 kDa	19526960	NP_598513	Opa1	ENSMUSG00000038084	13.45	10	0.15
optic atrophy 3 protein homolog [Mus musculus]	20 kDa	110625722	NP_997408	Opa3	ENSMUSG00000052214	2.88	2	0.25
5-oxoprolinase [Mus musculus]	138 kDa	23346557	NP_694762	Oplah	ENSMUSG00000022562	2.88	2	0.029
succinyl-CoA:3-ketoacid-coenzyme A transferase 1, mitochondrial precursor [Mus musculus]	56 kDa	18266680	NP_077150	Oxct1	ENSMUSG00000022186	26.9	10	0.37
succinyl-CoA:3-ketoacid-coenzyme A transferase 2B, mitochondrial precursor [Mus musculus]	57 kDa	160358827	NP_862907	Oxct2b	ENSMUSG00000076438	325.71	27	0.69
oxidoreductase NAD-binding domain-containing protein 1 precursor [Mus musculus]	35 kDa	170932556	NP_663435	Oxnad1	ENSMUSG00000021906	5.76	4	0.21
3-oxoacyl-[acyl-carrier-protein] synthase, mitochondrial precursor [Mus musculus]	49 kDa	58037235	NP_081971	Oxsm	ENSMUSG00000021786	12.49	10	0.38
protein disulfide-isomerase precursor [Mus musculus]	57 kDa	42415475	NP_035162	P4hb	ENSMUSG00000025130	52.84	18	0.44
parkin coregulated gene protein homolog [Mus musculus]	28 kDa	66392180	NP_081308	Pacrg	ENSMUSG00000037196	19.22	8	0.42
mitochondrial import inner membrane translocase subunit Tim16 [Mus musculus]	14 kDa	13385012	NP_079847	Pam16	ENSMUSG00000014301	17.29	5	0.55
pterin-4-alpha-carbinolamine dehydratase 2 [Mus musculus]	15 kDa	52421794	NP_082557	Pcbd2	ENSMUSG00000021496	3.84	2	0.18
poly(rC)-binding protein 1 [Mus musculus]	37 kDa	6754994	NP_035995	Pcbp1	ENSMUSG00000051695	2.88	2	0.084
propionyl-CoA carboxylase alpha chain, mitochondrial precursor [Mus musculus]	80 kDa	254540162	NP_659093	Pcca	ENSMUSG00000041650	45.16	27	0.5
propionyl-CoA carboxylase beta chain, mitochondrial precursor [Mus musculus]	58 kDa	13385310	NP_080111	Pccb	ENSMUSG00000032527	29.78	18	0.52
phosphoenolpyruvate carboxykinase [GTP], mitochondrial [Mus musculus]	73 kDa	28077029	NP_083270	Pck2	ENSMUSG00000040618	33.63	18	0.37
pyruvate carboxylase, mitochondrial isoform 2 [Mus musculus]	130 kDa	251823978	NP_032823	Pcx	ENSMUSG00000024892	121.06	38	0.46
prenylcysteine oxidase precursor [Mus musculus]	56 kDa	13385294	NP_080099	Pcyox1	ENSMUSG00000029998	14.41	9	0.29
programmed cell death 6-interacting protein isoform 1 [Mus musculus]	97 kDa	258547152	NP_001158149	Pdcd6ip	ENSMUSG00000032504	3.84	4	0.066
pyruvate dehydrogenase E1 component subunit alpha, somatic form, mitochondrial precursor [Mus musculus]	43 kDa	6679261	NP_032836	Pdha1	ENSMUSG00000031299	29.78	10	0.35
pyruvate dehydrogenase E1 component subunit alpha, testis-specific form, mitochondrial precursor [Mus musculus]	43 kDa	6679263	NP_032837	Pdha2	ENSMUSG00000047674	65.33	13	0.5
pyruvate dehydrogenase E1 component subunit beta, mitochondrial precursor [Mus musculus]	39 kDa	18152793	NP_077183	Pdhb	ENSMUSG00000021748	135.47	14	0.62
pyruvate dehydrogenase protein X component, mitochondrial [Mus musculus]	54 kDa	28201978	NP_780303	Pdhx	ENSMUSG00000010914	15.37	8	0.28
protein disulfide-isomerase A3 precursor [Mus musculus]	57 kDa	112293264	NP_031978	Pdia3	ENSMUSG00000027248	74.94	29	0.56
protein disulfide-isomerase A4 [Mus musculus]	72 kDa	86198316	NP_033917	Pdia4	ENSMUSG00000025823	76.86	27	0.42
protein disulfide-isomerase A5 precursor [Mus musculus]	59 kDa	30794140	NP_082571	Pdia5	ENSMUSG00000022844	4.8	4	0.17
protein disulfide-isomerase A6 [Mus musculus]	49 kDa	58037267	NP_082235	Pdia6	ENSMUSG00000020571	79.75	19	0.48
[Pyruvate dehydrogenase [lipoamide]] kinase isozyme 1, mitochondrial precursor [Mus musculus]	49 kDa	110625975	NP_766253	Pdk1	ENSMUSG00000006494	22.1	14	0.52
[Pyruvate dehydrogenase [lipoamide]] kinase isozyme 2, mitochondrial precursor [Mus musculus]	46 kDa	226958643	NP_598428	Pdk2	ENSMUSG00000038967	22.1	7	0.32
[Pyruvate dehydrogenase [lipoamide]] kinase isozyme 3, mitochondrial precursor [Mus musculus]	48 kDa	21704122	NP_663605	Pdk3	ENSMUSG00000035232	22.1	13	0.49
pyruvate dehydrogenase phosphatase regulatory subunit, mitochondrial precursor [Mus musculus]	99 kDa	38142488	NP_938050	Pdpr	ENSMUSG00000033624	10.57	6	0.091
pyridoxal-dependent decarboxylase domain-containing protein 1 isoform 1 [Mus musculus]	87 kDa	88758582	NP_444411	Pdxdc1	ENSMUSG00000022680	10.57	7	0.14
phosphatidylethanolamine-binding protein 1 [Mus musculus]	21 kDa	84794552	NP_061346	Pebp1	ENSMUSG00000032959	1.92	2	0.14
peroxisomal trans-2-enoyl-CoA reductase [Mus musculus]	32 kDa	227908837	NP_076012	Pecr	ENSMUSG00000026189	5.76	2	0.14
peflin [Mus musculus]	29 kDa	31980937	NP_080717	Pef1	ENSMUSG00000028779	3.84	2	0.095
peroxisome biogenesis factor 1 [Mus musculus]	137 kDa	61657895	NP_082053	Pex1	ENSMUSG00000005907	3.84	3	0.033
peroxisome biogenesis factor 10 [Mus musculus]	37 kDa	109150414	NP_001035866	Pex10	ENSMUSG00000029047	6.73	4	0.18
peroxisomal membrane protein 11B isoform 1 [Mus musculus]	29 kDa	241666481	NP_035199	Pex11b	ENSMUSG00000028102	6.73	5	0.24
peroxisome assembly factor 2 [Mus musculus]	105 kDa	21703962	NP_663463	Pex6	ENSMUSG00000002763	5.76	4	0.082
6-phosphofructokinase, muscle type [Mus musculus]	85 kDa	254553344	NP_067489	Pfkm	ENSMUSG00000033065	10.57	7	0.16
6-phosphofructokinase type C [Mus musculus]	85 kDa	9790051	NP_062677	Pfkp	ENSMUSG00000021196	17.29	13	0.28
profilin-1 [Mus musculus]	15 kDa	6755040	NP_035202	Pfn1	ENSMUSG00000018293	24.02	5	0.5
profilin-3 [Mus musculus]	15 kDa	21312794	NP_083579	Pfn3	ENSMUSG00000044444	7.69	4	0.35
phosphoglycerate mutase 2 [Mus musculus]	29 kDa	9256624	NP_061358	Pgam2	ENSMUSG00000020475	7.69	5	0.29
serine/threonine-protein phosphatase PGAM5, mitochondrial isoform 1 [Mus musculus]	32 kDa	254587962	NP_001157010	Pgam5	ENSMUSG00000029500	17.29	7	0.24
GPI inositol-deacylase [Mus musculus]	105 kDa	254028203	NP_001156786	Pgap1	ENSMUSG00000070889	34.59	17	0.31
post-GPI attachment to proteins factor 2 [Mus musculus]	29 kDa	21704172	NP_663558	Pgap2	ENSMUSG00000030990	6.73	2	0.084
plasma glutamate carboxypeptidase precursor [Mus musculus]	52 kDa	148232950	NP_061225	Pgcp	ENSMUSG00000039007	18.26	7	0.26
phosphoglycerate kinase 2 [Mus musculus]	45 kDa	226246531	NP_112467	Pgk2	ENSMUSG00000031233	17.29	11	0.48
6-phosphogluconolactonase [Mus musculus]	27 kDa	13384778	NP_079672	Pgls	ENSMUSG00000031807	2.88	2	0.12
CDP-diacylglycerol--glycerol-3-phosphate 3-phosphatidyltransferase, mitochondrial [Mus musculus]	62 kDa	110626163	NP_598518	Pgs1	ENSMUSG00000017715	5.76	4	0.12
prohibitin [Mus musculus]	30 kDa	6679299	NP_032857	Phb	ENSMUSG00000038845	98	13	0.69
prohibitin-like [Mus musculus]	29 kDa	85702063	NP_001028937	Phb	ENSMUSG00000038845	49.96	3	0.42
prohibitin-2 [Mus musculus]	33 kDa	126723336	NP_031557	Phb2	ENSMUSG00000004264	76.86	10	0.43
D-3-phosphoglycerate dehydrogenase [Mus musculus]	57 kDa	52353955	NP_058662	Phgdh	ENSMUSG00000053398	8.65	6	0.16
phosphatidylinositol 4-kinase type 3 alpha [Mus musculus]	231 kDa	241982771	NP_001001983	Pi4ka	ENSMUSG00000041720	4.8	5	0.038
GPI ethanolamine phosphate transferase 2 [Mus musculus]	108 kDa	124486987	NP_001074703	Pigg	ENSMUSG00000029263	2.88	2	0.03
GPI transamidase component PIG-S [Mus musculus]	62 kDa	41351529	NP_958808	Pigs	ENSMUSG00000041958	8.65	7	0.23
GPI transamidase component PIG-T precursor [Mus musculus]	66 kDa	120587021	NP_598540	Pigt	ENSMUSG00000017721	2.88	3	0.079
phosphatidylinositol transfer protein beta isoform [Mus musculus]	31 kDa	9790159	NP_062614	Pitpnb	ENSMUSG00000050017	1.92	2	0.16
presequence protease, mitochondrial precursor [Mus musculus]	117 kDa	21699068	NP_660113	Pitrm1	ENSMUSG00000021193	46.12	31	0.43
pyruvate kinase isozymes M1/M2 [Mus musculus]	58 kDa	31981562	NP_035229	Pkm2	ENSMUSG00000032294	103.77	24	0.57
plakophilin-1 [Mus musculus]	81 kDa	9790161	NP_062619	Pkp1	ENSMUSG00000026413	45.16	6	0.13
group XIIA secretory phospholipase A2 isoform 1 [Mus musculus]	21 kDa	170295846	NP_075685	Pla2g12a	ENSMUSG00000027999	2.88	2	0.19
phospholipase B1, membrane-associated isoform 1 [Mus musculus]	165 kDa	124487227	NP_001074876	Plb1	ENSMUSG00000029134	13.45	11	0.12
putative phospholipase B-like 2 [Mus musculus]	66 kDa	31560090	NP_076114	Plbd2	ENSMUSG00000029598	2.88	2	0.044
plectin isoform 12alpha [Mus musculus]	534 kDa	254675115	NP_001157012	Plec	ENSMUSG00000022565	1.92	2	0.0068
perilipin-3 [Mus musculus]	47 kDa	13385312	NP_080112	Plin3	ENSMUSG00000024197	1.92	2	0.078
plastin-3 [Mus musculus]	71 kDa	21704120	NP_663604	Pls3	ENSMUSG00000016382	16.33	12	0.29
plexin B2 [Mus musculus]	206 kDa	226958474	NP_620088	Plxnb2	ENSMUSG00000036606	14.41	12	0.099
melanocyte protein Pmel 17 precursor [Mus musculus]	66 kDa	31981217	NP_068682	Pmel	ENSMUSG00000025359	3.84	2	0.038
phosphomannomutase 2 [Mus musculus]	28 kDa	8393988	NP_058577	Pmm2	ENSMUSG00000022711	1.92	2	0.095
mitochondrial-processing peptidase subunit alpha precursor [Mus musculus]	58 kDa	27502349	NP_775272	Pmpca	ENSMUSG00000026926	11.53	7	0.17
mitochondrial-processing peptidase subunit beta precursor [Mus musculus]	55 kDa	95113671	NP_082707	Pmpcb	ENSMUSG00000029017	8.65	6	0.2
probable hydrolase PNKD isoform 3 [Mus musculus]	43 kDa	87239984	NP_001034598	Pnkd	ENSMUSG00000026179	2.88	2	0.1
neuropathy target esterase [Mus musculus]	147 kDa	170763470	NP_056616	Pnpla6	ENSMUSG00000004565	1.92	2	0.021
calcium-independent phospholipase A2-gamma [Mus musculus]	87 kDa	118130807	NP_080440	Pnpla8	ENSMUSG00000036257	7.69	7	0.12
polyribonucleotide nucleotidyltransferase 1, mitochondrial precursor [Mus musculus]	86 kDa	25188204	NP_082145	Pnpt1	ENSMUSG00000020464	14.41	9	0.18
polymerase delta-interacting protein 2 [Mus musculus]	42 kDa	14780884	NP_080665	Poldip2	ENSMUSG00000001100	8.65	7	0.27
NADPH--cytochrome P450 reductase [Mus musculus]	77 kDa	6679421	NP_032924	Por	ENSMUSG00000005514	17.29	13	0.29
inorganic pyrophosphatase 2, mitochondrial precursor [Mus musculus]	38 kDa	22203753	NP_666253	Ppa2	ENSMUSG00000028013	28.82	15	0.59
lipid phosphate phosphohydrolase 1 isoform 1 [Mus musculus]	32 kDa	45592928	NP_032273	Ppap2a	ENSMUSG00000021759	5.76	3	0.2
presqualene diphosphate phosphatase [Mus musculus]	32 kDa	77861908	NP_083198	Ppapdc2	ENSMUSG00000040105	2.88	3	0.11
peptidyl-prolyl cis-trans isomerase B precursor [Mus musculus]	24 kDa	71774133	NP_035279	Ppib	ENSMUSG00000032383	14.41	8	0.47
peptidyl-prolyl cis-trans isomerase F, mitochondrial precursor [Mus musculus]	22 kDa	19527310	NP_598845	Ppif	ENSMUSG00000021868	6.73	2	0.25
peptidyl-prolyl cis-trans isomerase-like 6 [Mus musculus]	36 kDa	162329596	NP_082706	Ppil6	ENSMUSG00000078451	2.88	3	0.16
protoporphyrinogen oxidase [Mus musculus]	51 kDa	6679445	NP_032937	Ppox	ENSMUSG00000062729	4.8	4	0.17
serine/threonine-protein phosphatase PP1-gamma catalytic subunit [Mus musculus]	37 kDa	31980772	NP_038664	Ppp1cc	ENSMUSG00000004455	12.49	10	0.33
serine/threonine-protein phosphatase 2A catalytic subunit alpha isoform [Mus musculus]	36 kDa	9506983	NP_062284	Ppp2ca	ENSMUSG00000020349	7.69	6	0.31
serine/threonine-protein phosphatase 2A 65 kDa regulatory subunit A beta isoform isoform a [Mus musculus]	73 kDa	77539770	NP_001029257	Ppp2r1b	ENSMUSG00000032058	3.84	4	0.096
calcineurin subunit B type 2 [Mus musculus]	21 kDa	51591899	NP_001004025	Ppp3r2	ENSMUSG00000028310	1.92	2	0.13
serine/threonine-protein phosphatase 6 catalytic subunit [Mus musculus]	35 kDa	21312758	NP_077171	Ppp6c	ENSMUSG00000026753	6.73	5	0.24
palmitoyl-protein thioesterase 1 precursor [Mus musculus]	34 kDa	121674797	NP_032943	Ppt1	ENSMUSG00000028657	51.88	9	0.37
protein phosphatase PTC7 homolog [Mus musculus]	33 kDa	46195809	NP_796216	Pptc7	ENSMUSG00000038582	2.88	2	0.1
peroxiredoxin-1 [Mus musculus]	22 kDa	6754976	NP_035164	Prdx1	ENSMUSG00000028691	9.61	7	0.52
peroxiredoxin-2 [Mus musculus]	22 kDa	148747558	NP_035693	Prdx2	ENSMUSG00000005161	7.69	2	0.14
thioredoxin-dependent peroxide reductase, mitochondrial precursor [Mus musculus]	28 kDa	6680690	NP_031478	Prdx3	ENSMUSG00000024997	31.71	9	0.52
peroxiredoxin-5, mitochondrial precursor [Mus musculus]	22 kDa	6755114	NP_036151	Prdx5	ENSMUSG00000024953	24.02	8	0.48
prolactin regulatory element-binding protein [Mus musculus]	45 kDa	158749640	NP_057912	Preb	ENSMUSG00000045302	22.1	9	0.33
cAMP-dependent protein kinase catalytic subunit alpha [Mus musculus]	41 kDa	7110693	NP_032880	Prkaca	ENSMUSG00000005469	7.69	3	0.15
cAMP-dependent protein kinase catalytic subunit beta isoform 4 [Mus musculus]	46 kDa	255958156	NP_001157672	Prkacb	ENSMUSG00000005034	1.92	2	0.09
cAMP-dependent protein kinase type I-alpha regulatory subunit [Mus musculus]	43 kDa	30794476	NP_068680	Prkar1a	ENSMUSG00000020612	3.84	3	0.1
cAMP-dependent protein kinase type II-alpha regulatory subunit [Mus musculus]	46 kDa	22550094	NP_032950	Prkar2a	ENSMUSG00000032601	17.29	9	0.33
glucosidase 2 subunit beta precursor [Mus musculus]	59 kDa	6679465	NP_032951	Prkcsh	ENSMUSG00000003402	9.61	8	0.22
proline dehydrogenase, mitochondrial [Mus musculus]	68 kDa	118601004	NP_035302	Prodh	ENSMUSG00000003526	17.29	12	0.32
prominin-1 isoform s1 [Mus musculus]	96 kDa	254675296	NP_032961	Prom1	ENSMUSG00000029086	12.49	10	0.19
prominin-2 isoform 1 [Mus musculus]	93 kDa	224994182	NP_620089	Prom2	ENSMUSG00000027376	22.1	14	0.26
proline synthase co-transcribed bacterial homolog protein isoform a [Mus musculus]	30 kDa	16930823	NP_473398	Prosc	ENSMUSG00000031485	6.73	4	0.2
ribose-phosphate pyrophosphokinase 2 [Mus musculus]	35 kDa	13386146	NP_080938	Prps2	ENSMUSG00000025742	7.69	3	0.15
protease, serine, 1 [Mus musculus]	26 kDa	16716569	NP_444473	Prss1	ENSMUSG00000062751	151.81	2	0.098
testisin precursor [Mus musculus]	36 kDa	11055972	NP_065233	Prss21	ENSMUSG00000024116	4.8	4	0.17
inactive serine protease 39 precursor [Mus musculus]	41 kDa	6678293	NP_033381	Prss39	ENSMUSG00000026125	11.53	4	0.21
inactive serine protease 45 precursor [Mus musculus]	36 kDa	23346626	NP_694812	Prss45	ENSMUSG00000047257	1.92	2	0.079
protease, serine, 46 [Mus musculus]	35 kDa	295444814	NP_898926	Prss46	ENSMUSG00000049719	1.92	2	0.086
serine protease 52 precursor [Mus musculus]	36 kDa	117676359	NP_082801	Prss52	ENSMUSG00000021966	3.84	3	0.18
serine protease 55 precursor [Mus musculus]	36 kDa	124486704	NP_001074532	Prss55	ENSMUSG00000034623	5.76	4	0.17
sulfated glycoprotein 1 isoform B preproprotein [Mus musculus]	61 kDa	225735645	NP_035309	Psap	ENSMUSG00000004207	47.08	7	0.14
PREDICTED: phosphoserine aminotransferase-like isoform 2 [Mus musculus]	41 kDa	309266230	XP_001478041	Psat1	ENSMUSG00000024640	4.8	3	0.12
presenilin-1 [Mus musculus]	53 kDa	6679493	NP_032969	Psen1	ENSMUSG00000019969	3.84	2	0.073
proteasome subunit alpha type-1 [Mus musculus]	30 kDa	33563282	NP_036095	Psma1	ENSMUSG00000030751	5.76	4	0.24
proteasome subunit alpha type-3 [Mus musculus]	28 kDa	261824000	NP_035314	Psma3	ENSMUSG00000060073	3.84	4	0.17
proteasome subunit alpha type-4 [Mus musculus]	29 kDa	6755196	NP_036096	Psma4	ENSMUSG00000032301	4.8	4	0.25
proteasome subunit alpha type-5 [Mus musculus]	26 kDa	7106387	NP_036097	Psma5	ENSMUSG00000068749	6.73	3	0.21
proteasome subunit alpha type-6 [Mus musculus]	27 kDa	6755198	NP_036098	Psma6	ENSMUSG00000021024	4.8	4	0.24
proteasome subunit alpha type-7 [Mus musculus]	28 kDa	7106389	NP_036099	Psma7	ENSMUSG00000027566	9.61	3	0.36
proteasome subunit alpha type-7-like [Mus musculus]	28 kDa	254692831	NP_001157081	Psma8	ENSMUSG00000036743	11.53	8	0.45
proteasome subunit beta type-2 [Mus musculus]	23 kDa	227116345	NP_036100	Psmb2	ENSMUSG00000028837	6.73	3	0.21
proteasome subunit beta type-3 [Mus musculus]	23 kDa	6755202	NP_036101	Psmb3	ENSMUSG00000069744	7.69	2	0.17
proteasome subunit beta type-5 [Mus musculus]	29 kDa	6755204	NP_035316	Psmb5	ENSMUSG00000022193	8.65	7	0.28
proteasome subunit beta type-6 precursor [Mus musculus]	25 kDa	238231384	NP_032972	Psmb6	ENSMUSG00000018286	1.92	2	0.08
26S proteasome non-ATPase regulatory subunit 1 [Mus musculus]	106 kDa	74315975	NP_081633	Psmd1	ENSMUSG00000026229	1.92	2	0.04
26S proteasome non-ATPase regulatory subunit 2 [Mus musculus]	100 kDa	19882201	NP_598862	Psmd2	ENSMUSG00000006998	3.84	4	0.067
26S proteasome non-ATPase regulatory subunit 6 [Mus musculus]	46 kDa	46049022	NP_079826	Psmd6	ENSMUSG00000021737	4.8	4	0.13
26S proteasome non-ATPase regulatory subunit 7 [Mus musculus]	37 kDa	6754724	NP_034947	Psmd7	ENSMUSG00000039067	3.84	2	0.087
proteasome activator complex subunit 1 [Mus musculus]	29 kDa	6755212	NP_035319	Psme1	ENSMUSG00000022216	3.84	4	0.22
proteasome activator complex subunit 2 isoform 1 [Mus musculus]	27 kDa	20137004	NP_035320	Psme2	ENSMUSG00000079197	4.8	4	0.25
proteasome activator complex subunit 4 [Mus musculus]	211 kDa	117956381	NP_598774	Psme4	ENSMUSG00000040850	3.84	2	0.016
proteasome assembly chaperone 1 [Mus musculus]	33 kDa	9506555	NP_062410	Psmg1	ENSMUSG00000022913	3.84	3	0.16
proteasome assembly chaperone 2 [Mus musculus]	30 kDa	19527372	NP_598899	Psmg2	ENSMUSG00000024537	1.92	2	0.091
pentatricopeptide repeat-containing protein 2 [Mus musculus]	44 kDa	58037131	NP_081149	Ptcd2	ENSMUSG00000021650	4.8	2	0.097
pentatricopeptide repeat-containing protein 3, mitochondrial precursor [Mus musculus]	78 kDa	33469980	NP_081551	Ptcd3	ENSMUSG00000063884	22.1	11	0.26
prostaglandin E synthase [Mus musculus]	17 kDa	11967941	NP_071860	Ptges	ENSMUSG00000050737	10.57	3	0.16
prostaglandin E synthase 2 [Mus musculus]	43 kDa	260763900	NP_598544	Ptges2	ENSMUSG00000026820	20.18	11	0.45
PREDICTED: prostaglandin E synthase 3-like [Mus musculus]	19 kDa	149255313	XP_001480119	Ptges3	ENSMUSG00000071072	4.8	3	0.2
prostaglandin G/H synthase 1 precursor [Mus musculus]	69 kDa	6679537	NP_032995	Ptgs1	ENSMUSG00000047250	38.43	9	0.25
protein tyrosine phosphatase type IVA 2 [Mus musculus]	19 kDa	258613926	NP_001158217	Ptp4a2	ENSMUSG00000028788	1.92	2	0.17
3-hydroxyacyl-CoA dehydratase 2 [Mus musculus]	28 kDa	84872191	NP_076076	Ptplb	ENSMUSG00000035376	2.88	2	0.094
protein-tyrosine phosphatase mitochondrial 1 [Mus musculus]	29 kDa	23956130	NP_079852	Ptpmt1	ENSMUSG00000063235	5.76	5	0.26
tyrosine-protein phosphatase non-receptor type 9 [Mus musculus]	68 kDa	61098100	NP_062625	Ptpn9	ENSMUSG00000032290	2.88	3	0.064
peptidyl-tRNA hydrolase 2, mitochondrial isoform b [Mus musculus]	20 kDa	149363634	NP_001092280	Ptrh2	ENSMUSG00000072582	12.49	7	0.44
peroxisomal membrane protein 2 [Mus musculus]	22 kDa	112421058	NP_033019	Pxmp2	ENSMUSG00000029499	3.84	3	0.22
peroxisomal membrane protein 4 [Mus musculus]	24 kDa	10946966	NP_067509	Pxmp4	ENSMUSG00000000876	1.92	2	0.1
pyrroline-5-carboxylate reductase 2 [Mus musculus]	34 kDa	19526878	NP_598466	Pycr2	ENSMUSG00000026520	30.75	13	0.57
pyridine nucleotide-disulfide oxidoreductase domain-containing protein 2 [Mus musculus]	63 kDa	125858598	NP_083287	Pyroxd2	ENSMUSG00000060224	10.57	7	0.2
dihydropteridine reductase [Mus musculus]	26 kDa	21312520	NP_077198	Qdpr	ENSMUSG00000015806	9.61	6	0.39
glutaminyl-peptide cyclotransferase-like protein [Mus musculus]	43 kDa	31560195	NP_080387	Qpctl	ENSMUSG00000030407	1.92	2	0.073
sulfhydryl oxidase 2 [Mus musculus]	71 kDa	23956334	NP_705787	Qsox2	ENSMUSG00000036327	13.45	11	0.27
ras-related protein Rab-1A [Mus musculus]	23 kDa	6679587	NP_033022	Rab1	ENSMUSG00000020149	39.39	3	0.49
ras-related protein Rab-10 [Mus musculus]	23 kDa	7710086	NP_057885	Rab10	ENSMUSG00000020671	19.22	5	0.29
ras-related protein Rab-11B [Mus musculus]	24 kDa	6679583	NP_033023	Rab11b	ENSMUSG00000077450	18.26	3	0.22
ras-related protein Rab-14 [Mus musculus]	24 kDa	18390323	NP_080973	Rab14	ENSMUSG00000026878	10.57	5	0.38
ras-related protein Rab-18 [Mus musculus]	23 kDa	30841008	NP_851415	Rab18	ENSMUSG00000073639	31.71	7	0.48
ras-related protein Rab-1B [Mus musculus]	22 kDa	21313162	NP_083852	Rab1b	ENSMUSG00000024870	33.63	6	0.57
ras-related protein Rab-22A [Mus musculus]	22 kDa	148747177	NP_077756	Rab22a	ENSMUSG00000027519	7.69	7	0.41
ras-related protein Rab-2A [Mus musculus]	24 kDa	10946940	NP_067493	Rab2a	ENSMUSG00000047187	71.1	10	0.59
ras-related protein Rab-3A [Mus musculus]	25 kDa	261862303	NP_001159871	Rab3a	ENSMUSG00000031840	5.76	2	0.2
rab3 GTPase-activating protein non-catalytic subunit [Mus musculus]	155 kDa	255003810	NP_001157226	Rab3gap2	ENSMUSG00000039318	1.92	2	0.019
ras-related protein Rab-5C [Mus musculus]	23 kDa	113866024	NP_077776	Rab5c	ENSMUSG00000019173	8.65	4	0.25
ras-related protein Rab-6A isoform 1 [Mus musculus]	24 kDa	254750706	NP_001157135	Rab6a	ENSMUSG00000030704	5.76	2	0.17
ras-related protein Rab-7a [Mus musculus]	23 kDa	148747526	NP_033031	Rab7	ENSMUSG00000079477	34.59	8	0.51
ras-related protein Rab-8A [Mus musculus]	24 kDa	38372905	NP_075615	Rab8a	ENSMUSG00000003037	8.65	2	0.19
ras-related C3 botulinum toxin substrate 1 precursor [Mus musculus]	21 kDa	45592934	NP_033033	Rac1	ENSMUSG00000001847	9.61	6	0.33
ras-related C3 botulinum toxin substrate 2 precursor [Mus musculus]	21 kDa	6679601	NP_033034	Rac2	ENSMUSG00000033220	2.88	2	0.13
ras-related protein Ral-A precursor [Mus musculus]	24 kDa	34328471	NP_062364	Rala	ENSMUSG00000008859	3.84	3	0.19
ran-binding protein 17 [Mus musculus]	124 kDa	13249349	NP_075635	Ranbp17	ENSMUSG00000040594	2.88	3	0.041
ran guanine nucleotide release factor [Mus musculus]	20 kDa	10946640	NP_067304	Rangrf	ENSMUSG00000032892	3.84	4	0.32
ras-related protein Rap-1A precursor [Mus musculus]	21 kDa	21704066	NP_663516	Rap1a	ENSMUSG00000068798	8.65	3	0.21
probable arginyl-tRNA synthetase, mitochondrial precursor [Mus musculus]	65 kDa	240120047	NP_852071	Rars2	ENSMUSG00000028292	7.69	5	0.12
reticulocalbin-1 precursor [Mus musculus]	38 kDa	6677691	NP_033063	Rcn1	ENSMUSG00000005973	5.76	4	0.17
reticulocalbin-2 precursor [Mus musculus]	37 kDa	114205428	NP_036122	Rcn2	ENSMUSG00000032320	1.92	2	0.12
retinol dehydrogenase 1 (all trans) [Mus musculus]	36 kDa	165377241	NP_536684	Rdh1	ENSMUSG00000089789	4.8	5	0.23
retinol dehydrogenase 11 [Mus musculus]	35 kDa	19482172	NP_067532	Rdh11	ENSMUSG00000066441	9.61	7	0.3
retinol dehydrogenase 13 [Mus musculus]	36 kDa	30425078	NP_780581	Rdh13	ENSMUSG00000008435	5.76	4	0.18
retinol dehydrogenase 14 [Mus musculus]	36 kDa	12963791	NP_076186	Rdh14	ENSMUSG00000020621	18.26	8	0.35
retinol dehydrogenase 9 [Mus musculus]	36 kDa	23680945	NP_694773	Rdh9	ENSMUSG00000056148	8.65	3	0.25
radixin isoform a [Mus musculus]	69 kDa	157277948	NP_033067	Rdx	ENSMUSG00000032050	33.63	3	0.18
ATP-dependent DNA helicase Q1 [Mus musculus]	72 kDa	110625690	NP_075529	Recql	ENSMUSG00000030243	1.92	2	0.045
protein RER1 [Mus musculus]	23 kDa	13385882	NP_080671	Rer1	ENSMUSG00000029048	6.73	2	0.15
transforming protein RhoA precursor [Mus musculus]	22 kDa	31542143	NP_058082	Rhoa	ENSMUSG00000007815	20.18	6	0.34
rho-related GTP-binding protein RhoG precursor [Mus musculus]	21 kDa	9625037	NP_062512	Rhog	ENSMUSG00000073982	4.8	3	0.27
mitochondrial Rho GTPase 1 isoform 2 [Mus musculus]	76 kDa	254039727	NP_001156826	Rhot1	ENSMUSG00000017686	13.45	7	0.15
mitochondrial Rho GTPase 2 [Mus musculus]	69 kDa	22122457	NP_666111	Rhot2	ENSMUSG00000025733	3.84	2	0.066
RIB43A-like with coiled-coils protein 2 [Mus musculus]	45 kDa	241666436	NP_080633	Ribc2	ENSMUSG00000022431	3.84	2	0.066
required for meiotic nuclear division protein 1 homolog [Mus musculus]	52 kDa	226423886	NP_079619	Rmnd1	ENSMUSG00000019763	3.84	4	0.098
ribonuclease-like protein 12 precursor [Mus musculus]	17 kDa	59858541	NP_001011875	Rnase12	ENSMUSG00000068407	17.29	5	0.37
ribonuclease-like protein 9 precursor [Mus musculus]	21 kDa	118200345	NP_898853	Rnase9	ENSMUSG00000052382	1.92	2	0.2
renalase isoform 1 [Mus musculus]	33 kDa	268370211	NP_001161290	Rnls	ENSMUSG00000071573	39.39	9	0.53
ropporin-1 [Mus musculus]	24 kDa	13507710	NP_109669	Ropn1	ENSMUSG00000022832	89.35	11	0.76
ribose-5-phosphate isomerase [Mus musculus]	32 kDa	94536844	NP_033101	Rpia	ENSMUSG00000053604	3.84	3	0.17
60S ribosomal protein L10a [Mus musculus]	25 kDa	255003735	NP_035417	Rpl10a	ENSMUSG00000037805	1.92	2	0.12
60S ribosomal protein L11 [Mus musculus]	20 kDa	13385408	NP_080195	Rpl11	ENSMUSG00000059291	7.69	2	0.13
PREDICTED: 60S ribosomal protein L13-like [Mus musculus]	24 kDa	149251177	XP_001474740	Rpl13	ENSMUSG00000000740	4.8	3	0.15
60S ribosomal protein L14 [Mus musculus]	24 kDa	13385472	NP_080250	Rpl14	ENSMUSG00000025794	15.37	4	0.21
60S ribosomal protein L15 [Mus musculus]	24 kDa	13385036	NP_079862	Rpl15	ENSMUSG00000012405	16.33	4	0.27
60S ribosomal protein L17 [Mus musculus]	21 kDa	161484662	NP_001002239	Rpl17	ENSMUSG00000062328	7.69	2	0.14
60S ribosomal protein L18 [Mus musculus]	22 kDa	83699424	NP_033103	Rpl18	ENSMUSG00000059070	2.88	2	0.14
60S ribosomal protein L18a [Mus musculus]	21 kDa	58037465	NP_084027	Rpl18a	ENSMUSG00000045128	2.88	2	0.13
PREDICTED: 60S ribosomal protein L22-like [Mus musculus]	15 kDa	309265792	XP_003086606	Rpl22	ENSMUSG00000028936	4.8	3	0.3
60S ribosomal protein L23 [Mus musculus]	15 kDa	12584986	NP_075029	Rpl23	ENSMUSG00000071415	19.22	4	0.34
60S ribosomal protein L3 [Mus musculus]	46 kDa	255308899	NP_038790	Rpl3	ENSMUSG00000060036	1.92	2	0.06
60S ribosomal protein L30 [Mus musculus]	13 kDa	254553337	NP_001156957	Rpl30	ENSMUSG00000058600	12.49	4	0.51
60S ribosomal protein L32 [Mus musculus]	16 kDa	25742730	NP_742083	Rpl32	ENSMUSG00000057841	8.65	3	0.3
60S ribosomal protein L37a [Mus musculus]	10 kDa	6677785	NP_033110	Rpl37a	ENSMUSG00000046330	3.84	2	0.33
60S ribosomal protein L38 [Mus musculus]	8 kDa	114205440	NP_001041523	Rpl38	ENSMUSG00000057322	3.84	2	0.31
60S ribosomal protein L4 [Mus musculus]	47 kDa	30794450	NP_077174	Rpl4	ENSMUSG00000032399	12.49	3	0.1
60S ribosomal protein L5 [Mus musculus]	34 kDa	23956082	NP_058676	Rpl5	ENSMUSG00000058558	4.8	4	0.2
60S ribosomal protein L7 [Mus musculus]	31 kDa	31981515	NP_035421	Rpl7	ENSMUSG00000043716	8.65	4	0.16
60S ribosomal protein L7a [Mus musculus]	30 kDa	7305443	NP_038749	Rpl7a	ENSMUSG00000062647	26.9	6	0.23
60S ribosomal protein L8 [Mus musculus]	28 kDa	6755358	NP_036183	Rpl8	ENSMUSG00000003970	4.8	3	0.11
60S ribosomal protein L9 [Mus musculus]	22 kDa	14149647	NP_035422	Rpl9-ps4	ENSMUSG00000071269	7.69	2	0.17
60S acidic ribosomal protein P1 [Mus musculus]	11 kDa	9256519	NP_061341	Rplp1	ENSMUSG00000007892	7.69	3	0.67
60S acidic ribosomal protein P2 [Mus musculus]	12 kDa	83745120	NP_080296	Rplp2	ENSMUSG00000025508	5.76	3	0.59
dolichyl-diphosphooligosaccharide--protein glycosyltransferase subunit 1 [Mus musculus]	69 kDa	282398108	NP_598694	Rpn1	ENSMUSG00000030062	50.92	19	0.43
dolichyl-diphosphooligosaccharide--protein glycosyltransferase subunit 2 [Mus musculus]	69 kDa	34996495	NP_062616	Rpn2	ENSMUSG00000027642	67.26	18	0.38
40S ribosomal protein S10 [Mus musculus]	19 kDa	13399310	NP_080239	Rps10	ENSMUSG00000052146	2.88	2	0.14
40S ribosomal protein S13 [Mus musculus]	17 kDa	13386034	NP_080809	Rps13	ENSMUSG00000090862	2.88	2	0.19
40S ribosomal protein S14 [Mus musculus]	16 kDa	31981100	NP_065625	Rps14	ENSMUSG00000024608	9.61	4	0.3
40S ribosomal protein S16 [Mus musculus]	16 kDa	158966704	NP_038675	Rps16	ENSMUSG00000037563	8.65	3	0.17
40S ribosomal protein S19 [Mus musculus]	16 kDa	12963511	NP_075622	Rps19	ENSMUSG00000040952	3.84	3	0.17
40S ribosomal protein S2 [Mus musculus]	31 kDa	18087805	NP_032529	Rps2	ENSMUSG00000044533	2.88	3	0.14
PREDICTED: 40S ribosomal protein S24-like [Mus musculus]	15 kDa	149267855	XP_001000635	Rps24	ENSMUSG00000025290	15.37	3	0.29
40S ribosomal protein S26 [Mus musculus]	13 kDa	255003793	NP_038793	Rps26	ENSMUSG00000025362	5.76	2	0.23
40S ribosomal protein S27 [Mus musculus]	9 kDa	26024336	NP_081291	Rps27	ENSMUSG00000090733	8.65	2	0.31
ubiquitin-40S ribosomal protein S27a [Mus musculus]	18 kDa	13195690	NP_077239	Rps27a	ENSMUSG00000020460	21.14	3	0.27
40S ribosomal protein S3 [Mus musculus]	27 kDa	6755372	NP_036182	Rps3	ENSMUSG00000030744	9.61	5	0.32
40S ribosomal protein S4, X isoform [Mus musculus]	30 kDa	6677805	NP_033120	Rps4x	ENSMUSG00000031320	12.49	8	0.32
40S ribosomal protein S7 [Mus musculus]	22 kDa	6755376	NP_035430	Rps7	ENSMUSG00000061477	2.88	2	0.1
PREDICTED: 40S ribosomal protein S8-like isoform 1 [Mus musculus]	24 kDa	149257598	XP_001474155	Rps8	ENSMUSG00000047675	17.29	5	0.33
40S ribosomal protein SA [Mus musculus]	33 kDa	224994260	NP_035159	Rpsa	ENSMUSG00000032518	4.8	4	0.28
ribosome-binding protein 1 isoform a [Mus musculus]	158 kDa	124486712	NP_077243	Rrbp1	ENSMUSG00000027422	3.84	2	0.018
radial spoke head 1 homolog [Mus musculus]	34 kDa	13384638	NP_079566	Rsph1	ENSMUSG00000024033	6.73	7	0.37
radial spoke head protein 3 homolog B [Mus musculus]	45 kDa	153791341	NP_001077414	Rsph3b	ENSMUSG00000023806	4.8	3	0.1
radial spoke head protein 6 homolog A isoform 1 [Mus musculus]	80 kDa	227908775	NP_112545	Rsph6a	ENSMUSG00000040866	7.69	7	0.13
radial spoke head protein 9 homolog [Mus musculus]	31 kDa	21312974	NP_083614	Rsph9	ENSMUSG00000023966	21.14	9	0.38
rhabdoid tumor deletion region gene 1 isoform 1 [Mus musculus]	42 kDa	254675102	NP_001157005	Rtdr1	ENSMUSG00000009070	4.8	4	0.18
reticulon-4 isoform B1 [Mus musculus]	38 kDa	34610233	NP_918941	Rtn4	ENSMUSG00000020458	2.88	2	0.079
reticulon-4-interacting protein 1, mitochondrial precursor [Mus musculus]	43 kDa	31543608	NP_570962	Rtn4ip1	ENSMUSG00000019864	11.53	7	0.31
phosphatidylinositide phosphatase SAC1 [Mus musculus]	67 kDa	13507622	NP_109617	Sacm1l	ENSMUSG00000025240	11.53	7	0.17
sorting and assembly machinery component 50 homolog [Mus musculus]	52 kDa	30519943	NP_848729	Samm50	ENSMUSG00000022437	28.82	10	0.33
GTP-binding protein SAR1a [Mus musculus]	22 kDa	21703344	NP_033146	Sar1a	ENSMUSG00000020088	3.84	4	0.32
sarcosine dehydrogenase, mitochondrial precursor [Mus musculus]	102 kDa	20149748	NP_619606	Sardh	ENSMUSG00000009614	7.69	7	0.11
seryl-tRNA synthetase, mitochondrial precursor [Mus musculus]	58 kDa	228008415	NP_076126	Sars2	ENSMUSG00000070699	1.92	2	0.068
ribosome maturation protein SBDS [Mus musculus]	29 kDa	23956138	NP_075737	Sbds	ENSMUSG00000025337	1.92	2	0.14
secretory carrier-associated membrane protein 1 [Mus musculus]	38 kDa	58037395	NP_083429	Scamp1	ENSMUSG00000021687	10.57	3	0.18
secretory carrier-associated membrane protein 2 [Mus musculus]	36 kDa	12331398	NP_073724	Scamp2	ENSMUSG00000040188	10.57	2	0.097
lysosome membrane protein 2 [Mus musculus]	54 kDa	6680878	NP_031670	Scarb2	ENSMUSG00000029426	5.76	6	0.22
probable saccharopine dehydrogenase [Mus musculus]	47 kDa	30520019	NP_848768	Sccpdh	ENSMUSG00000038936	23.06	10	0.51
protein SCO1 homolog, mitochondrial precursor [Mus musculus]	32 kDa	90991710	NP_001035115	Sco1	ENSMUSG00000069844	2.88	2	0.12
non-specific lipid-transfer protein [Mus musculus]	59 kDa	45476581	NP_035457	Scp2	ENSMUSG00000028603	160.45	16	0.36
45 kDa calcium-binding protein precursor [Mus musculus]	42 kDa	6755446	NP_035471	Sdf4	ENSMUSG00000029076	1.92	2	0.083
succinate dehydrogenase [ubiquinone] flavoprotein subunit, mitochondrial precursor [Mus musculus]	73 kDa	54607098	NP_075770	Sdha	ENSMUSG00000021577	124.9	26	0.63
succinate dehydrogenase [ubiquinone] iron-sulfur subunit, mitochondrial precursor [Mus musculus]	32 kDa	34328286	NP_075863	Sdhb	ENSMUSG00000009863	25.94	7	0.33
succinate dehydrogenase cytochrome b560 subunit, mitochondrial precursor [Mus musculus]	18 kDa	228008307	NP_079597	Sdhc	ENSMUSG00000058076	8.65	4	0.27
epimerase family protein SDR39U1 [Mus musculus]	31 kDa	131889222	NP_001076444	Sdr39u1	ENSMUSG00000022223	20.18	7	0.36
signal peptidase complex catalytic subunit SEC11A [Mus musculus]	21 kDa	9910550	NP_064335	Sec11a	ENSMUSG00000025724	8.65	4	0.35
signal peptidase complex catalytic subunit SEC11C [Mus musculus]	22 kDa	21313554	NP_079744	Sec11c	ENSMUSG00000024516	5.76	4	0.19
vesicle-trafficking protein SEC22a [Mus musculus]	35 kDa	27819645	NP_598465	Sec22a	ENSMUSG00000034473	1.92	2	0.098
vesicle-trafficking protein SEC22b [Mus musculus]	25 kDa	6755448	NP_035472	Sec22b	ENSMUSG00000027879	9.61	3	0.2
protein transport protein Sec23A [Mus musculus]	86 kDa	67906177	NP_033173	Sec23a	ENSMUSG00000020986	4.8	5	0.11
SEC23-interacting protein [Mus musculus]	111 kDa	254692911	NP_001025153	Sec23ip	ENSMUSG00000055319	1.92	2	0.03
Sec24 related gene family, member C isoform 1 [Mus musculus]	119 kDa	269954698	NP_766184	Sec24c	ENSMUSG00000039367	4.8	3	0.042
protein transport protein Sec31A [Mus musculus]	134 kDa	244791271	NP_081245	Sec31a	ENSMUSG00000035325	14.41	10	0.13
protein transport protein Sec61 subunit alpha isoform 1 [Mus musculus]	52 kDa	8394252	NP_058602	Sec61a1	ENSMUSG00000030082	15.37	5	0.17
translocation protein SEC63 homolog [Mus musculus]	88 kDa	158937300	NP_694695	Sec63	ENSMUSG00000019802	2.88	3	0.057
protein sel-1 homolog 1 isoform b [Mus musculus]	82 kDa	46309573	NP_035474	Sel1l	ENSMUSG00000020964	6.73	5	0.12
15 kDa selenoprotein precursor [Mus musculus]	18 kDa	16716395	NP_444332	Sep15	ENSMUSG00000037072	22.1	6	0.33
septin-4 [Mus musculus]	55 kDa	6755120	NP_035259	Sep4	ENSMUSG00000020486	4.8	3	0.1
septin-12 [Mus musculus]	36 kDa	21312734	NP_081945	Sept12	ENSMUSG00000022542	2.88	2	0.085
septin-7 [Mus musculus]	51 kDa	28173550	NP_033989	Sept7	ENSMUSG00000001833	5.76	3	0.098
serine hydrolase-like protein [Mus musculus]	35 kDa	13443008	NP_075964	Serhl	ENSMUSG00000058586	4.8	5	0.2
alpha-1-antitrypsin 1-1 precursor [Mus musculus]	46 kDa	6678079	NP_033269	Serpina1a	ENSMUSG00000066366	1.92	2	0.087
alpha-1-antitrypsin 1-6 isoform 1 precursor [Mus musculus]	46 kDa	259906395	NP_080963	Serpina1f	ENSMUSG00000021081	1.92	2	0.063
sideroflexin-1 [Mus musculus]	36 kDa	15147224	NP_081600	Sfxn1	ENSMUSG00000021474	15.37	6	0.41
sideroflexin-2 [Mus musculus]	36 kDa	86439984	NP_444426	Sfxn2	ENSMUSG00000025036	8.65	5	0.22
sideroflexin-3 isoform 1 [Mus musculus]	35 kDa	16716499	NP_444427	Sfxn3	ENSMUSG00000025212	31.71	13	0.63
serine hydroxymethyltransferase, mitochondrial [Mus musculus]	56 kDa	21312298	NP_082506	Shmt2	ENSMUSG00000025403	89.35	21	0.46
sialoadhesin [Mus musculus]	184 kDa	226958332	NP_035556	Siglec1	ENSMUSG00000027322	9.61	7	0.052
nucleotide exchange factor SIL1 precursor [Mus musculus]	52 kDa	257196264	NP_109674	Sil1	ENSMUSG00000024357	2.88	3	0.088
NAD-dependent deacetylase sirtuin-5 [Mus musculus]	34 kDa	30578432	NP_849179	Sirt5	ENSMUSG00000054021	1.92	2	0.094
solute carrier family 12 member 9 [Mus musculus]	96 kDa	281371456	NP_113583	Slc12a9	ENSMUSG00000037344	1.92	2	0.042
monocarboxylate transporter 1 [Mus musculus]	53 kDa	6677995	NP_033222	Slc16a1	ENSMUSG00000032902	7.69	3	0.099
monocarboxylate transporter 2 [Mus musculus]	53 kDa	6755536	NP_035521	Slc16a7	ENSMUSG00000020102	1.92	2	0.072
solute carrier family 25, member 1 [Mus musculus]	34 kDa	23943838	NP_694790	Slc25a1	ENSMUSG00000003528	19.22	7	0.26
mitochondrial dicarboxylate carrier [Mus musculus]	32 kDa	254826790	NP_038798	Slc25a10	ENSMUSG00000025792	47.08	15	0.62
mitochondrial 2-oxoglutarate/malate carrier protein [Mus musculus]	34 kDa	21312994	NP_077173	Slc25a11	ENSMUSG00000014606	39.39	8	0.4
calcium-binding mitochondrial carrier protein Aralar1 [Mus musculus]	75 kDa	27369581	NP_766024	Slc25a12	ENSMUSG00000027010	81.67	21	0.57
calcium-binding mitochondrial carrier protein Aralar2 isoform 2 [Mus musculus]	74 kDa	294832028	NP_001171043	Slc25a13	ENSMUSG00000015112	76.86	20	0.48
mitochondrial ornithine transporter 1 isoform 1 [Mus musculus]	33 kDa	31044465	NP_851842	Slc25a15	ENSMUSG00000031482	5.76	3	0.16
graves disease carrier protein homolog [Mus musculus]	36 kDa	30424808	NP_780403	Slc25a16	ENSMUSG00000071253	1.92	2	0.11
peroxisomal membrane protein PMP34 [Mus musculus]	34 kDa	29789024	NP_035529	Slc25a17	ENSMUSG00000022404	9.61	5	0.25
mitochondrial carnitine/acylcarnitine carrier protein [Mus musculus]	33 kDa	10048462	NP_065266	Slc25a20	ENSMUSG00000032602	11.53	7	0.32
mitochondrial 2-oxodicarboxylate carrier isoform 1 [Mus musculus]	33 kDa	269784687	NP_766165	Slc25a21	ENSMUSG00000035472	8.65	4	0.22
mitochondrial glutamate carrier 1 [Mus musculus]	35 kDa	21311845	NP_080922	Slc25a22	ENSMUSG00000019082	53.8	11	0.66
mitochondrial carnitine/acylcarnitine carrier protein CACL [Mus musculus]	33 kDa	31044469	NP_851845	Slc25a29	ENSMUSG00000021265	6.73	6	0.26
PREDICTED: phosphate carrier protein, mitochondrial-like [Mus musculus]	40 kDa	149258501	XP_001475977	Slc25a3	ENSMUSG00000061904	122.02	14	0.57
kidney mitochondrial carrier protein 1 [Mus musculus]	32 kDa	13385736	NP_080508	Slc25a30	ENSMUSG00000022003	1.92	2	0.096
ADP/ATP translocase 4 [Mus musculus]	35 kDa	254692892	NP_848473	Slc25a31	ENSMUSG00000069041	140.28	19	0.59
mitochondrial folate transporter/carrier [Mus musculus]	35 kDa	168480117	NP_765990	Slc25a32	ENSMUSG00000022299	6.73	5	0.23
solute carrier family 25 member 33 [Mus musculus]	35 kDa	117647275	NP_081736	Slc25a33	ENSMUSG00000028982	1.92	2	0.14
solute carrier family 25 member 35 [Mus musculus]	33 kDa	21312550	NP_082324	Slc25a35	ENSMUSG00000018740	52.84	13	0.6
ADP/ATP translocase 1 [Mus musculus]	33 kDa	148747424	NP_031476	Slc25a4	ENSMUSG00000031633	178.71	13	0.65
solute carrier family 25 member 40 [Mus musculus]	38 kDa	158749545	NP_848881	Slc25a40	ENSMUSG00000054099	6.73	5	0.2
solute carrier family 25 member 42 [Mus musculus]	35 kDa	56090652	NP_001007571	Slc25a42	ENSMUSG00000002346	3.84	3	0.19
solute carrier family 25 member 44 isoform a [Mus musculus]	37 kDa	225007568	NP_848811	Slc25a44	ENSMUSG00000050144	1.92	2	0.072
ADP/ATP translocase 2 [Mus musculus]	33 kDa	22094075	NP_031477	Slc25a5	ENSMUSG00000016319	306.49	19	0.67
very long-chain acyl-CoA synthetase [Mus musculus]	70 kDa	113374154	NP_036108	Slc27a2	ENSMUSG00000027359	4.8	4	0.11
long-chain fatty acid transport protein 4 [Mus musculus]	72 kDa	45597453	NP_036119	Slc27a4	ENSMUSG00000059316	2.88	2	0.045
equilibrative nucleoside transporter 3 [Mus musculus]	52 kDa	12963743	NP_076085	Slc29a3	ENSMUSG00000020100	4.8	3	0.11
solute carrier family 2, facilitated glucose transporter member 3 [Mus musculus]	53 kDa	261862282	NP_035531	Slc2a3	ENSMUSG00000003153	39.39	10	0.18
solute carrier family 2, facilitated glucose transporter member 5 [Mus musculus]	55 kDa	31543728	NP_062715	Slc2a5	ENSMUSG00000028976	2.88	2	0.054
zinc transporter 7 [Mus musculus]	42 kDa	12963579	NP_075703	Slc30a7	ENSMUSG00000054414	4.8	2	0.082
adenosine 3'-phospho 5'-phosphosulfate transporter 1 [Mus musculus]	42 kDa	110625963	NP_082938	Slc35b2	ENSMUSG00000037089	2.88	2	0.063
solute carrier family 35 member F2 [Mus musculus]	42 kDa	160333206	NP_082336	Slc35f2	ENSMUSG00000042195	3.84	3	0.14
putative sodium-coupled neutral amino acid transporter 10 isoform 2 [Mus musculus]	117 kDa	258645133	NP_001158270	Slc38a10	ENSMUSG00000061306	9.61	7	0.11
zinc transporter SLC39A7 [Mus musculus]	51 kDa	118150668	NP_001071177	Slc39a7	ENSMUSG00000024327	3.84	3	0.13
4F2 cell-surface antigen heavy chain isoform a [Mus musculus]	62 kDa	238637277	NP_001154885	Slc3a2	ENSMUSG00000010095	2.88	3	0.074
band 3 anion transport protein [Mus musculus]	103 kDa	6755560	NP_035533	Slc4a1	ENSMUSG00000006574	33.63	13	0.23
riboflavin transporter 2 isoform 1 precursor [Mus musculus]	50 kDa	258679445	NP_081448	Slc52a3	ENSMUSG00000027463	5.76	2	0.08
sperm mitochondrial-associated cysteine-rich protein [Mus musculus]	21 kDa	15011842	NP_032600	Smcp	ENSMUSG00000074435	20.18	3	0.17
sphingomyelin phosphodiesterase 2 [Mus musculus]	47 kDa	6678031	NP_033239	Smpd2	ENSMUSG00000019822	5.76	3	0.11
SNARE-associated protein Snapin [Mus musculus]	15 kDa	19923056	NP_598615	Snapin	ENSMUSG00000001018	3.84	2	0.19
staphylococcal nuclease domain-containing protein 1 [Mus musculus]	102 kDa	77404392	NP_062750	Snd1	ENSMUSG00000001424	8.65	6	0.12
sorting nexin-1 [Mus musculus]	59 kDa	71043944	NP_062701	Snx1	ENSMUSG00000032382	1.92	2	0.046
superoxide dismutase [Cu-Zn] [Mus musculus]	16 kDa	45597447	NP_035564	Sod1	ENSMUSG00000022982	8.65	6	0.45
superoxide dismutase [Mn], mitochondrial precursor [Mus musculus]	25 kDa	31980762	NP_038699	Sod2	ENSMUSG00000006818	6.73	4	0.28
sorbitol dehydrogenase [Mus musculus]	38 kDa	22128627	NP_666238	Sord	ENSMUSG00000027227	2.88	3	0.13
sortilin precursor [Mus musculus]	91 kDa	34610211	NP_064356	Sort1	ENSMUSG00000068747	13.45	8	0.17
sperm acrosome membrane-associated protein 1 precursor [Mus musculus]	33 kDa	21312846	NP_080569	Spaca1	ENSMUSG00000028264	49.96	7	0.36
sperm acrosome membrane-associated protein 3 [Mus musculus]	18 kDa	110626054	NP_083643	Spaca3	ENSMUSG00000053184	15.37	5	0.35
sperm acrosome-associated protein 5 precursor [Mus musculus]	18 kDa	145966885	NP_001078862	Spaca5	ENSMUSG00000037167	1.92	2	0.18
sperm-associated antigen 6 [Mus musculus]	55 kDa	7657607	NP_056588	Spag6	ENSMUSG00000022783	5.76	5	0.13
hyaluronidase PH-20 precursor [Mus musculus]	58 kDa	120407035	NP_001073344	Spam1	ENSMUSG00000029682	4.8	3	0.09
spermatogenesis associated 18 homolog [Mus musculus]	60 kDa	226442916	NP_848474	Spata18	ENSMUSG00000029155	37.47	7	0.18
spermatogenesis-associated protein 19, mitochondrial precursor [Mus musculus]	18 kDa	19526759	NP_083575	Spata19	ENSMUSG00000031991	18.26	4	0.45
spermatogenesis-associated protein 20 [Mus musculus]	88 kDa	46485467	NP_659076	Spata20	ENSMUSG00000020867	7.69	7	0.14
spermatogenesis-associated protein 6 precursor [Mus musculus]	56 kDa	110347525	NP_080746	Spata6	ENSMUSG00000034401	6.73	5	0.14
speriolin [Mus musculus]	51 kDa	58037363	NP_083128	Spatc1	ENSMUSG00000049653	15.37	6	0.22
signal peptidase complex subunit 2 [Mus musculus]	25 kDa	13385134	NP_079944	Spcs2	ENSMUSG00000035227	7.69	4	0.24
sperm equatorial segment protein 1 precursor [Mus musculus]	45 kDa	13385180	NP_079997	Spesp1	ENSMUSG00000046846	16.33	7	0.23
spatacsin [Mus musculus]	274 kDa	226958532	NP_663506	Spg11	ENSMUSG00000033396	2.88	2	0.011
paraplegin [Mus musculus]	86 kDa	148539988	NP_694816	Spg7	ENSMUSG00000000738	8.65	5	0.092
serine protease inhibitor Kazal-type 8 precursor [Mus musculus]	12 kDa	114145596	NP_898959	Spink8	ENSMUSG00000050074	1.92	2	0.38
eppin precursor [Mus musculus]	15 kDa	19263328	NP_083601	Spinlw1	ENSMUSG00000017733	3.84	2	0.1
kunitz-type protease inhibitor 2 isoform b [Mus musculus]	22 kDa	127139427	NP_001076017	Spint2	ENSMUSG00000074227	3.84	3	0.22
kunitz-type protease inhibitor 4 precursor [Mus musculus]	18 kDa	33942057	NP_084334	Spint4	ENSMUSG00000017310	10.57	5	0.38
spectrin alpha chain, erythrocyte [Mus musculus]	280 kDa	19526481	NP_035595	Spna1	ENSMUSG00000026532	104.73	64	0.34
spectrin alpha chain, brain isoform 1 [Mus musculus]	285 kDa	115496850	NP_001070022	Spna2	ENSMUSG00000057738	108.57	56	0.31
spectrin beta chain, erythrocyte [Mus musculus]	268 kDa	84490394	NP_038703	Spnb1	ENSMUSG00000021061	88.39	54	0.31
spectrin beta chain, brain 1 isoform 1 [Mus musculus]	274 kDa	117938332	NP_787030	Spnb2	ENSMUSG00000020315	95.12	52	0.34
spectrin beta chain, brain 2 [Mus musculus]	271 kDa	55926127	NP_067262	Spnb3	ENSMUSG00000067889	36.51	19	0.14
SPRY domain-containing protein 4 [Mus musculus]	23 kDa	58037095	NP_079992	Spryd4	ENSMUSG00000051346	6.73	5	0.35
sulfide:quinone oxidoreductase, mitochondrial precursor [Mus musculus]	50 kDa	244790045	NP_067482	Sqrdl	ENSMUSG00000005803	40.35	20	0.57
3-oxo-5-alpha-steroid 4-dehydrogenase 2 [Mus musculus]	29 kDa	16716485	NP_444418	Srd5a2	ENSMUSG00000038541	3.84	2	0.094
signal recognition particle receptor subunit beta [Mus musculus]	30 kDa	6678137	NP_033301	Srprb	ENSMUSG00000032553	20.18	6	0.34
single-stranded DNA-binding protein, mitochondrial isoform 1 [Mus musculus]	17 kDa	47059026	NP_997633	Ssbp1	ENSMUSG00000029911	22.1	5	0.42
translocon-associated protein subunit alpha precursor [Mus musculus]	32 kDa	165377206	NP_080241	Ssr1	ENSMUSG00000021427	6.73	2	0.091
translocon-associated protein subunit delta isoform 1 precursor [Mus musculus]	19 kDa	262050625	NP_001159952	Ssr4	ENSMUSG00000002014	19.22	6	0.32
beta-galactoside alpha-2,6-sialyltransferase 1 [Mus musculus]	47 kDa	22122355	NP_666045	St6gal1	ENSMUSG00000022885	4.8	4	0.11
stAR-related lipid transfer protein 6 [Mus musculus]	26 kDa	21312812	NP_083295	Stard6	ENSMUSG00000079608	4.8	4	0.26
erythrocyte band 7 integral membrane protein [Mus musculus]	31 kDa	7710018	NP_038543	Stom	ENSMUSG00000026880	7.69	5	0.26
stomatin-like protein 2 [Mus musculus]	38 kDa	12963591	NP_075720	Stoml2	ENSMUSG00000028455	30.75	13	0.58
dolichyl-diphosphooligosaccharide--protein glycosyltransferase subunit STT3A [Mus musculus]	81 kDa	148747128	NP_032434	Stt3a	ENSMUSG00000032116	10.57	6	0.092
dolichyl-diphosphooligosaccharide--protein glycosyltransferase subunit STT3B [Mus musculus]	93 kDa	61651673	NP_077184	Stt3b	ENSMUSG00000032437	24.98	8	0.12
syntaxin-12 [Mus musculus]	31 kDa	19527102	NP_598648	Stx12	ENSMUSG00000028879	4.8	4	0.23
syntaxin-17 [Mus musculus]	33 kDa	84579893	NP_080619	Stx17	ENSMUSG00000061455	2.88	2	0.13
syntaxin-5 [Mus musculus]	40 kDa	268370181	NP_062803	Stx5a	ENSMUSG00000010110	2.88	2	0.11
syntaxin-7 [Mus musculus]	30 kDa	31560462	NP_058077	Stx7	ENSMUSG00000019998	2.88	2	0.11
syntaxin-8 [Mus musculus]	27 kDa	9055356	NP_061238	Stx8	ENSMUSG00000020903	10.57	2	0.14
serine/threonine/tyrosine-interacting-like protein 1 [Mus musculus]	21 kDa	15805022	NP_083935	Styxl1	ENSMUSG00000019178	2.88	2	0.15
succinyl-CoA ligase [ADP-forming] subunit beta, mitochondrial precursor [Mus musculus]	50 kDa	46849708	NP_035636	Sucla2	ENSMUSG00000022110	98	14	0.38
succinyl-CoA ligase [GDP-forming] subunit alpha, mitochondrial precursor [Mus musculus]	36 kDa	255958286	NP_063932	Suclg1	ENSMUSG00000052738	59.57	11	0.32
succinyl-CoA ligase [GDP-forming] subunit beta, mitochondrial precursor [Mus musculus]	47 kDa	165972309	NP_035637	Suclg2	ENSMUSG00000061838	42.28	14	0.46
sulfite oxidase, mitochondrial precursor [Mus musculus]	61 kDa	74024924	NP_776094	Suox	ENSMUSG00000049858	26.9	14	0.48
ATP-dependent RNA helicase SUPV3L1, mitochondrial precursor [Mus musculus]	87 kDa	31088872	NP_852088	Supv3l1	ENSMUSG00000020079	4.8	5	0.091
surfeit locus protein 1 [Mus musculus]	35 kDa	160707899	NP_038705	Surf1	ENSMUSG00000015790	20.18	5	0.28
surfeit locus protein 4 [Mus musculus]	30 kDa	6755698	NP_035642	Surf4	ENSMUSG00000014867	41.31	4	0.18
nesprin-2 [Mus musculus]	783 kDa	145699091	NP_001005510	Syne2	ENSMUSG00000063450	5.76	3	0.0058
synaptojanin-2-binding protein [Mus musculus]	16 kDa	13384642	NP_079568	Synj2bp	ENSMUSG00000090935	4.8	4	0.48
synaptophysin-like protein 1 isoform 1 [Mus musculus]	29 kDa	226958374	NP_038663	Sypl	ENSMUSG00000020570	8.65	4	0.26
translational activator of cytochrome c oxidase 1 [Mus musculus]	32 kDa	39930435	NP_081622	Taco1	ENSMUSG00000001983	6.73	5	0.27
threonyl-tRNA synthetase, mitochondrial isoform 1 [Mus musculus]	82 kDa	254692865	NP_082207	Tars2	ENSMUSG00000028107	5.76	5	0.11
threonine aspartase 1 isoform a [Mus musculus]	44 kDa	227496381	NP_001153112	Tasp1	ENSMUSG00000039033	4.8	2	0.098
tafazzin isoform 1 [Mus musculus]	30 kDa	291190859	NP_001167018	Taz	ENSMUSG00000009995	6.73	5	0.21
transducin beta-like protein 2 [Mus musculus]	50 kDa	31543845	NP_038791	Tbl2	ENSMUSG00000005374	4.8	4	0.14
PREDICTED: protein TBRG4-like [Mus musculus]	61 kDa	149261777	XP_001475770	Tbrg4	ENSMUSG00000000384	2.88	3	0.099
transcription elongation factor B polypeptide 2 [Mus musculus]	13 kDa	13385800	NP_080581	Tceb2	ENSMUSG00000055839	4.8	3	0.39
T-complex protein 1 subunit alpha [Mus musculus]	60 kDa	110625624	NP_038714	Tcp1	ENSMUSG00000068039	5.76	4	0.1
t-complex protein 10c [Mus musculus]	49 kDa	130497908	NP_033367	Tcp10b	ENSMUSG00000055602	2.88	2	0.098
trans-2,3-enoyl-CoA reductase isoform 1 [Mus musculus]	36 kDa	19923070	NP_598879	Tecr	ENSMUSG00000031708	30.75	7	0.28
tektin-1 [Mus musculus]	49 kDa	117956379	NP_035699	Tekt1	ENSMUSG00000020799	9.61	7	0.21
tektin-2 [Mus musculus]	50 kDa	148225693	NP_036032	Tekt2	ENSMUSG00000028845	18.26	10	0.36
tektin-3 [Mus musculus]	57 kDa	62078759	NP_081936	Tekt3	ENSMUSG00000042189	25.94	14	0.37
tektin-4 [Mus musculus]	52 kDa	110625871	NP_082227	Tekt4	ENSMUSG00000024175	28.82	14	0.45
tektin-5 [Mus musculus]	48 kDa	149944431	NP_001092745	Tekt5	ENSMUSG00000039179	46.12	15	0.53
testis-expressed protein 101 precursor [Mus musculus]	27 kDa	9910582	NP_064365	Tex101	ENSMUSG00000062773	27.86	4	0.24
transcription factor A, mitochondrial precursor [Mus musculus]	28 kDa	6678303	NP_033386	Tfam	ENSMUSG00000003923	2.88	2	0.091
dimethyladenosine transferase 1, mitochondrial [Mus musculus]	39 kDa	22122569	NP_666186	Tfb1m	ENSMUSG00000036983	3.84	3	0.13
protein-glutamine gamma-glutamyltransferase K [Mus musculus]	90 kDa	239787887	NP_064368	Tgm1	ENSMUSG00000022218	3.84	2	0.033
threonine aldolase 1 [Mus musculus]	43 kDa	213512208	NP_082195	Tha1	ENSMUSG00000017713	6.73	4	0.15
testicular haploid expressed gene product isoform 1 [Mus musculus]	43 kDa	33859638	NP_035713	Theg	ENSMUSG00000020317	5.76	3	0.13
thioesterase superfamily member 4 [Mus musculus]	26 kDa	110626050	NP_083707	Them4	ENSMUSG00000028145	6.73	2	0.14
threonine synthase-like 1 isoform a [Mus musculus]	83 kDa	29243946	NP_808256	Thnsl1	ENSMUSG00000048550	30.75	22	0.43
mitochondrial import inner membrane translocase subunit Tim17-B [Mus musculus]	18 kDa	33468937	NP_035721	Timm17b	ENSMUSG00000031158	9.61	3	0.22
mitochondrial import inner membrane translocase subunit Tim22 isoform 1 [Mus musculus]	20 kDa	31543865	NP_062792	Timm22	ENSMUSG00000020843	1.92	2	0.16
mitochondrial import inner membrane translocase subunit Tim23 [Mus musculus]	22 kDa	254675168	NP_058593	Timm23	ENSMUSG00000013701	16.33	5	0.34
mitochondrial import inner membrane translocase subunit TIM44 precursor [Mus musculus]	51 kDa	170763467	NP_035722	Timm44	ENSMUSG00000002949	24.98	13	0.31
mitochondrial import inner membrane translocase subunit TIM50 precursor [Mus musculus]	40 kDa	22094989	NP_079892	Timm50	ENSMUSG00000003438	22.1	10	0.33
mitochondrial import inner membrane translocase subunit Tim8 A [Mus musculus]	11 kDa	7305577	NP_038926	Timm8a1	ENSMUSG00000048007	1.92	2	0.23
mitochondrial import inner membrane translocase subunit Tim9 [Mus musculus]	10 kDa	67846099	NP_001020025	Timm9	ENSMUSG00000021079	1.92	2	0.29
transketolase [Mus musculus]	68 kDa	6678359	NP_033414	Tkt	ENSMUSG00000021957	2.88	2	0.059
talin-1 [Mus musculus]	270 kDa	227116327	NP_035732	Tln1	ENSMUSG00000028465	30.75	19	0.12
delta(14)-sterol reductase [Mus musculus]	47 kDa	117414164	NP_082730	Tm7sf2	ENSMUSG00000024799	3.84	3	0.077
transmembrane 9 superfamily member 2 precursor [Mus musculus]	75 kDa	188528894	NP_542123	Tm9sf2	ENSMUSG00000025544	19.22	8	0.19
transmembrane 9 superfamily member 3 precursor [Mus musculus]	68 kDa	19111162	NP_579930	Tm9sf3	ENSMUSG00000025016	8.65	6	0.17
transmembrane 9 superfamily member 4 precursor [Mus musculus]	75 kDa	31542095	NP_598608	Tm9sf4	ENSMUSG00000068040	9.61	3	0.078
transmembrane and coiled-coil domain-containing protein 2 [Mus musculus]	21 kDa	124486795	NP_001074781	Tmco2	ENSMUSG00000078577	5.76	2	0.15
transmembrane emp24 domain-containing protein 1 precursor [Mus musculus]	25 kDa	85362703	NP_034874	Tmed1	ENSMUSG00000032180	2.88	2	0.13
transmembrane emp24 domain-containing protein 10 precursor [Mus musculus]	25 kDa	21312062	NP_081051	Tmed10	ENSMUSG00000021248	54.77	9	0.34
transmembrane emp24 domain-containing protein 3 precursor [Mus musculus]	25 kDa	281427153	NP_079636	Tmed3	ENSMUSG00000032353	4.8	3	0.2
transmembrane emp24 protein transport domain containing 7 [Mus musculus]	25 kDa	255003819	NP_079974	Tmed7	ENSMUSG00000033184	3.84	3	0.2
transmembrane emp24 domain-containing protein 9 precursor [Mus musculus]	27 kDa	145966911	NP_080487	Tmed9	ENSMUSG00000058569	2.88	2	0.11
transmembrane protein 109 precursor [Mus musculus]	26 kDa	19527378	NP_598903	Tmem109	ENSMUSG00000034659	3.84	2	0.053
transmembrane protein 11 isoform 1 [Mus musculus]	21 kDa	27734998	NP_775655	Tmem11	ENSMUSG00000043284	2.88	3	0.17
transmembrane protein 111 [Mus musculus]	30 kDa	28827824	NP_780310	Tmem111	ENSMUSG00000030286	4.8	4	0.17
transmembrane protein 126A [Mus musculus]	22 kDa	13384870	NP_079736	Tmem126a	ENSMUSG00000030615	3.84	3	0.19
transmembrane protein 14C [Mus musculus]	12 kDa	13384766	NP_079663	Tmem14c	ENSMUSG00000021361	35.55	4	0.67
transmembrane protein 165 [Mus musculus]	35 kDa	111154067	NP_035756	Tmem165	ENSMUSG00000029234	15.37	6	0.31
transmembrane protein 186 [Mus musculus]	25 kDa	27228988	NP_079984	Tmem186	ENSMUSG00000043140	3.84	2	0.1
transmembrane protein 190 precursor [Mus musculus]	18 kDa	254675164	NP_084304	Tmem190	ENSMUSG00000013091	8.65	2	0.19
transmembrane protein 192 isoform 2 [Mus musculus]	25 kDa	254939603	NP_001157219	Tmem192	ENSMUSG00000025521	3.84	2	0.11
transmembrane protein 43 [Mus musculus]	45 kDa	21311891	NP_083042	Tmem43	ENSMUSG00000030095	1.92	2	0.14
transmembrane protein 53 [Mus musculus]	32 kDa	21312110	NP_081113	Tmem53	ENSMUSG00000048772	3.84	3	0.19
transmembrane protein 65 [Mus musculus]	25 kDa	70778812	NP_780421	Tmem65	ENSMUSG00000062373	2.88	2	0.094
transmembrane protein 66 [Mus musculus]	39 kDa	158631230	NP_080708	Tmem66	ENSMUSG00000031532	4.8	2	0.096
transmembrane protein 85 [Mus musculus]	20 kDa	13386014	NP_080795	Tmem85	ENSMUSG00000027131	6.73	2	0.16
transmembrane protein 93 [Mus musculus]	12 kDa	13384684	NP_079594	Tmem93	ENSMUSG00000047260	3.84	2	0.2
trimethyllysine dioxygenase, mitochondrial [Mus musculus]	50 kDa	20270297	NP_620097	Tmlhe	ENSMUSG00000079834	7.69	3	0.081
thioredoxin-related transmembrane protein 1 precursor [Mus musculus]	31 kDa	33859722	NP_082615	Tmx1	ENSMUSG00000021072	5.76	3	0.18
protein disulfide-isomerase TMX3 precursor [Mus musculus]	52 kDa	117606385	NP_938037	Tmx3	ENSMUSG00000024614	4.8	2	0.053
mitochondrial import receptor subunit TOM20 homolog [Mus musculus]	16 kDa	13324686	NP_077176	Tomm20	ENSMUSG00000058779	9.61	3	0.31
mitochondrial import receptor subunit TOM22 homolog [Mus musculus]	16 kDa	31982091	NP_766197	Tomm22	ENSMUSG00000022427	53.8	5	0.62
mitochondrial import receptor subunit TOM34 [Mus musculus]	34 kDa	13385500	NP_080272	Tomm34	ENSMUSG00000018322	5.76	3	0.16
mitochondrial import receptor subunit TOM40 homolog [Mus musculus]	38 kDa	157909797	NP_058567	Tomm40	ENSMUSG00000002984	50.92	11	0.55
mitochondrial import receptor subunit TOM70 [Mus musculus]	68 kDa	27552760	NP_613065	Tomm70a	ENSMUSG00000022752	12.49	6	0.15
torsin-1A-interacting protein 1 isoform 2 [Mus musculus]	58 kDa	229608944	NP_659040	Tor1aip1	ENSMUSG00000026466	1.92	2	0.06
triosephosphate isomerase [Mus musculus]	32 kDa	226958349	NP_033441	Tpi1	ENSMUSG00000023456	43.24	13	0.71
tropomyosin alpha-3 chain [Mus musculus]	33 kDa	40254525	NP_071709	Tpm3	ENSMUSG00000027940	7.69	5	0.23
thiopurine S-methyltransferase [Mus musculus]	28 kDa	253795504	NP_058065	Tpmt	ENSMUSG00000021376	2.88	3	0.17
tripeptidyl-peptidase 1 precursor [Mus musculus]	61 kDa	6753448	NP_034036	Tpp1	ENSMUSG00000030894	6.73	3	0.1
tripeptidyl-peptidase 2 [Mus musculus]	140 kDa	6678419	NP_033444	Tpp2	ENSMUSG00000041763	10.57	8	0.081
tryptase beta-2 precursor [Mus musculus]	31 kDa	130496076	NP_034911	Tpsb2	ENSMUSG00000033825	4.8	3	0.14
traB domain-containing protein [Mus musculus]	42 kDa	117606383	NP_080761	Trabd	ENSMUSG00000015363	7.69	4	0.12
translocating chain-associated membrane protein 1 [Mus musculus]	43 kDa	30794386	NP_082449	Tram1	ENSMUSG00000025935	1.92	2	0.07
heat shock protein 75 kDa, mitochondrial precursor [Mus musculus]	80 kDa	13385998	NP_080784	Trap1	ENSMUSG00000005981	21.14	18	0.43
trafficking protein particle complex subunit 1 [Mus musculus]	17 kDa	66730565	NP_001019377	Trappc1	ENSMUSG00000049299	3.84	2	0.2
trafficking protein particle complex subunit 2-like protein [Mus musculus]	16 kDa	10946914	NP_067477	Trappc2l	ENSMUSG00000015013	5.76	2	0.19
trafficking protein particle complex subunit 3 [Mus musculus]	20 kDa	7304929	NP_038746	Trappc3	ENSMUSG00000028847	6.73	4	0.28
hypothetical protein LOC75964 isoform 1 [Mus musculus]	161 kDa	291621688	NP_796012	Trappc8	ENSMUSG00000033382	1.92	2	0.016
serotransferrin precursor [Mus musculus]	77 kDa	20330802	NP_598738	Trf	ENSMUSG00000032554	6.73	7	0.18
mitochondrial tRNA-specific 2-thiouridylase 1 [Mus musculus]	47 kDa	21312518	NP_082339	Trmu	ENSMUSG00000022386	2.88	2	0.053
trypsin 10 [Mus musculus]	26 kDa	84781771	NP_001034085	Try10	ENSMUSG00000071521	3.84	2	0.15
elongation factor Ts, mitochondrial precursor [Mus musculus]	35 kDa	21313468	NP_079813	Tsfm	ENSMUSG00000040521	13.45	9	0.44
testis-specific gene 10 protein [Mus musculus]	81 kDa	46402207	NP_997111	Tsga10	ENSMUSG00000060771	28.82	19	0.36
testis-specific serine/threonine-protein kinase 1 [Mus musculus]	42 kDa	112734851	NP_033461	Tssk1	ENSMUSG00000041566	4.8	5	0.14
testis-specific serine/threonine-protein kinase 6 [Mus musculus]	30 kDa	14030781	NP_114393	Tssk6	ENSMUSG00000047654	4.8	4	0.18
GDP-L-fucose synthase [Mus musculus]	36 kDa	13654268	NP_112478	Tsta3	ENSMUSG00000022570	1.92	2	0.11
tetratricopeptide repeat protein 21A [Mus musculus]	149 kDa	225543311	NP_083011	Ttc21a	ENSMUSG00000032514	6.73	5	0.051
tetratricopeptide repeat protein 25 [Mus musculus]	72 kDa	124358957	NP_083194	Ttc25	ENSMUSG00000006784	2.88	2	0.059
tetratricopeptide repeat protein 29 [Mus musculus]	54 kDa	268839833	NP_898919	Ttc29	ENSMUSG00000037101	2.88	2	0.064
tetratricopeptide repeat protein 35 [Mus musculus]	35 kDa	13385196	NP_080012	Ttc35	ENSMUSG00000022337	10.57	7	0.31
tubulin alpha-1A chain [Mus musculus]	50 kDa	6755901	NP_035783	Tuba1a	ENSMUSG00000072235	245.96	2	0.55
tubulin alpha-3 chain [Mus musculus]	50 kDa	6678465	NP_033472	Tuba3a	ENSMUSG00000067702	269.98	23	0.65
tubulin beta-4 chain [Mus musculus]	50 kDa	31981939	NP_033477	Tubb4a	ENSMUSG00000062591	216.18	2	0.58
tubulin beta-2C chain [Mus musculus]	50 kDa	22165384	NP_666228	Tubb4b	ENSMUSG00000036752	265.18	25	0.68
tubulin beta-5 chain [Mus musculus]	50 kDa	7106439	NP_035785	Tubb5	ENSMUSG00000001525	195.04	3	0.59
elongation factor Tu, mitochondrial isoform 1 [Mus musculus]	50 kDa	27370092	NP_766333	Tufm	ENSMUSG00000073838	47.08	19	0.57
thioredoxin [Mus musculus]	12 kDa	6755911	NP_035790	Txn1	ENSMUSG00000028367	4.8	3	0.31
thioredoxin domain-containing protein 12 precursor [Mus musculus]	19 kDa	13384700	NP_079610	Txndc12	ENSMUSG00000028567	3.84	2	0.17
thioredoxin domain-containing protein 16 [Mus musculus]	92 kDa	27501462	NP_766185	Txndc16	ENSMUSG00000021830	18.26	13	0.25
thioredoxin domain-containing protein 3 isoform 1 [Mus musculus]	67 kDa	167000069	NP_853622	Txndc3	ENSMUSG00000041138	5.76	5	0.12
thioredoxin domain-containing protein 5 precursor [Mus musculus]	46 kDa	83921612	NP_663342	Txndc5	ENSMUSG00000038991	9.61	8	0.28
thioredoxin domain-containing protein 8 [Mus musculus]	17 kDa	27229039	NP_080408	Txndc8	ENSMUSG00000038709	3.84	2	0.17
thioredoxin reductase 2, mitochondrial precursor [Mus musculus]	57 kDa	102468565	NP_038739	Txnrd2	ENSMUSG00000075704	5.76	5	0.17
ubiquitin-like modifier-activating enzyme 1 isoform 2 [Mus musculus]	118 kDa	209862989	NP_001129557	Uba1	ENSMUSG00000001924	17.29	14	0.19
ubiquitin-conjugating enzyme E2 N [Mus musculus]	17 kDa	18017605	NP_542127	Ube2n	ENSMUSG00000074781	1.92	2	0.2
E3 ubiquitin-protein ligase UBR4 [Mus musculus]	572 kDa	237820660	NP_001153791	Ubr4	ENSMUSG00000066036	7.69	4	0.0098
UDP-glucose:glycoprotein glucosyltransferase 1 precursor [Mus musculus]	176 kDa	236466498	NP_942602	Uggt1	ENSMUSG00000037470	215.22	55	0.49
regulator of nonsense transcripts 1 isoform b [Mus musculus]	123 kDa	170784811	NP_109605	Upf1	ENSMUSG00000058301	1.92	2	0.026
cytochrome b-c1 complex subunit 7 [Mus musculus]	14 kDa	13385726	NP_080495	Uqcrb	ENSMUSG00000021520	45.16	9	0.53
cytochrome b-c1 complex subunit 1, mitochondrial precursor [Mus musculus]	53 kDa	46593021	NP_079683	Uqcrc1	ENSMUSG00000025651	86.47	15	0.43
cytochrome b-c1 complex subunit 2, mitochondrial precursor [Mus musculus]	48 kDa	22267442	NP_080175	Uqcrc2	ENSMUSG00000030884	54.77	16	0.43
cytochrome b-c1 complex subunit Rieske, mitochondrial [Mus musculus]	29 kDa	13385168	NP_079986	Uqcrfs1	ENSMUSG00000038462	44.2	6	0.43
cytochrome b-c1 complex subunit 8 [Mus musculus]	10 kDa	21539585	NP_079628	Uqcrq	ENSMUSG00000044894	20.18	4	0.57
PREDICTED: up-regulated during skeletal muscle growth protein 5-like [Mus musculus]	6 kDa	309265053	XP_003086413	Usmg5	ENSMUSG00000071528	13.45	2	0.19
probable ubiquitin carboxyl-terminal hydrolase FAF-X [Mus musculus]	290 kDa	115511018	NP_033507	Usp9x	ENSMUSG00000031010	8.65	9	0.045
vesicle-associated membrane protein 3 [Mus musculus]	11 kDa	6678553	NP_033524	Vamp3	ENSMUSG00000028955	42.28	4	0.4
vesicle-associated membrane protein 8 [Mus musculus]	11 kDa	31980629	NP_058074	Vamp8	ENSMUSG00000050732	3.84	2	0.14
vesicle-associated membrane protein-associated protein A [Mus musculus]	28 kDa	94721328	NP_038961	Vapa	ENSMUSG00000024091	29.78	7	0.34
vesicle-associated membrane protein-associated protein B [Mus musculus]	27 kDa	31543940	NP_062780	Vapb	ENSMUSG00000054455	11.53	2	0.17
valyl-tRNA synthetase [Mus musculus]	140 kDa	255069795	NP_035820	Vars	ENSMUSG00000007029	6.73	5	0.055
valyl-tRNA synthetase, mitochondrial precursor [Mus musculus]	118 kDa	160333671	NP_780346	Vars2	ENSMUSG00000038838	9.61	7	0.11
synaptic vesicle membrane protein VAT-1 homolog [Mus musculus]	43 kDa	33859662	NP_036167	Vat1	ENSMUSG00000034993	6.73	5	0.16
vinculin [Mus musculus]	117 kDa	31543942	NP_033528	Vcl	ENSMUSG00000021823	4.8	5	0.073
transitional endoplasmic reticulum ATPase [Mus musculus]	89 kDa	225543319	NP_033529	Vcp	ENSMUSG00000028452	32.67	19	0.4
voltage-dependent anion-selective channel protein 1 [Mus musculus]	31 kDa	6755963	NP_035824	Vdac1	ENSMUSG00000020402	252.69	18	0.74
voltage-dependent anion-selective channel protein 2 [Mus musculus]	32 kDa	6755965	NP_035825	Vdac2	ENSMUSG00000021771	336.28	16	0.58
voltage-dependent anion-selective channel protein 3 [Mus musculus]	31 kDa	6755967	NP_035826	Vdac3	ENSMUSG00000008892	196.96	12	0.54
vacuolar ATPase assembly integral membrane protein VMA21 [Mus musculus]	11 kDa	124486867	NP_001074825	Vma21	ENSMUSG00000073131	3.84	2	0.25
vacuolar protein sorting-associated protein 13A [Mus musculus]	359 kDa	66392160	NP_766616	Vps13a	ENSMUSG00000046230	25.94	13	0.057
vacuolar protein sorting-associated protein 13B [Mus musculus]	444 kDa	194394221	NP_796125	Vps13b	ENSMUSG00000037646	2.88	2	0.0073
vacuolar protein sorting-associated protein 13C [Mus musculus]	420 kDa	122114537	NP_796158	Vps13c	ENSMUSG00000035284	6.73	5	0.019
vacuolar protein sorting-associated protein 13D [Mus musculus]	487 kDa	189491889	NP_001121670	Vps13d	ENSMUSG00000020220	2.88	2	0.0064
vacuolar protein sorting-associated protein 35 [Mus musculus]	92 kDa	13928670	NP_075373	Vps35	ENSMUSG00000031696	1.92	2	0.035
vesicle transport through interaction with t-SNAREs homolog 1B [Mus musculus]	27 kDa	31980617	NP_058080	Vti1b	ENSMUSG00000021124	7.69	2	0.14
tryptophanyl-tRNA synthetase, cytoplasmic isoform 2 [Mus musculus]	54 kDa	256818746	NP_001157960	Wars	ENSMUSG00000021266	3.84	3	0.097
tryptophanyl-tRNA synthetase, mitochondrial precursor [Mus musculus]	40 kDa	31543952	NP_081738	Wars2	ENSMUSG00000004233	6.73	5	0.19
Williams-Beuren syndrome chromosomal region 16 protein homolog [Mus musculus]	50 kDa	15809010	NP_291050	Wbscr16	ENSMUSG00000061979	1.92	2	0.082
WD repeat-containing protein 1 [Mus musculus]	66 kDa	6755995	NP_035845	Wdr1	ENSMUSG00000005103	1.92	2	0.069
WD repeat-containing protein 16 [Mus musculus]	68 kDa	134053952	NP_082239	Wdr16	ENSMUSG00000020904	7.69	6	0.13
WD repeat-containing protein 38 [Mus musculus]	33 kDa	58037455	NP_083963	Wdr38	ENSMUSG00000035295	3.84	3	0.13
WD repeat-containing protein 65 [Mus musculus]	145 kDa	260064069	NP_081065	Wdr65	ENSMUSG00000028730	24.02	19	0.2
WAP four-disulfide core domain 10 [Mus musculus]	14 kDa	87196519	NP_001034590	Wfdc10	ENSMUSG00000070529	2.88	2	0.15
WAP four-disulfide core domain protein 15B precursor [Mus musculus]	9 kDa	113930767	NP_001039019	Wfdc15b	ENSMUSG00000018211	3.84	2	0.28
WAP four-disulfide core domain 16 [Mus musculus]	13 kDa	157951602	NP_001012741	Wfdc16	ENSMUSG00000070530	4.8	2	0.26
WAP four-disulfide core domain 6 [Mus musculus]	17 kDa	237649068	NP_001012743	Wfdc6b	ENSMUSG00000070531	4.8	2	0.21
tryptophan-rich protein [Mus musculus]	20 kDa	46409250	NP_997184	Wrb	ENSMUSG00000023147	2.88	2	0.13
probable Xaa-Pro aminopeptidase 3 [Mus musculus]	43 kDa	28893421	NP_796284	Xpnpep3	ENSMUSG00000022401	5.76	4	0.18
mitochondrial inner membrane protease ATP23 homolog isoform 1 [Mus musculus]	27 kDa	227116360	NP_001153031	Xrcc6bp1	ENSMUSG00000025436	3.84	2	0.1
xylosyltransferase 2 [Mus musculus]	97 kDa	165932343	NP_665827	Xylt2	ENSMUSG00000020868	2.88	3	0.046
tyrosyl-tRNA synthetase, mitochondrial precursor [Mus musculus]	53 kDa	39930579	NP_937889	Yars2	ENSMUSG00000022792	1.92	2	0.078
ATP-dependent zinc metalloprotease YME1L1 [Mus musculus]	80 kDa	7305635	NP_038799	Yme1l1	ENSMUSG00000026775	7.69	4	0.064
14-3-3 protein beta/alpha [Mus musculus]	28 kDa	31543974	NP_061223	Ywhab	ENSMUSG00000018326	1.92	2	0.11
14-3-3 protein epsilon [Mus musculus]	29 kDa	226874906	NP_033562	Ywhae	ENSMUSG00000020849	13.45	11	0.54
PREDICTED: 14-3-3 protein theta-like [Mus musculus]	28 kDa	309262630	XP_003085850	Ywhaw	ENSMUSG00000076432	3.84	4	0.23
14-3-3 protein zeta/delta [Mus musculus]	28 kDa	6756041	NP_035870	Ywhaz	ENSMUSG00000022285	11.53	6	0.29
zonadhesin [Mus musculus]	585 kDa	256665241	NP_035871	Zan	ENSMUSG00000079173	5.76	5	0.014
zinc finger protein 185 isoform a [Mus musculus]	53 kDa	157823829	NP_033575	Zfp185	ENSMUSG00000031351	1.92	2	0.072
zinc finger protein-like 1 [Mus musculus]	34 kDa	13195658	NP_077193	Zfpl1	ENSMUSG00000024792	25.94	5	0.19
CAAX prenyl protease 1 homolog [Mus musculus]	55 kDa	27370012	NP_766288	Zmpste24	ENSMUSG00000043207	9.61	3	0.076
zona pellucida-binding protein 1 isoform 2 [Mus musculus]	39 kDa	297747362	NP_001172082	Zpbp	ENSMUSG00000020193	38.43	15	0.51

## Sheet: 1C. CAUDA SP
Supplemental Table 1C. The mouse cauda sperm proteome
DESCRIPTION	MW	GI	REFSEQ	GENE NAME	ENSEMBL GENE ID	SPECTRAL COUNT	# UNIQUE PEPTIDES	% COVERAGE
bcl10-interacting CARD protein [Mus musculus]	21 kDa	21312030	NP_081014	1110007C09Rik	ENSMUSG00000037960	5.8	3	0.19
testes development-related NYD-SP22 isoform 1 [Mus musculus]	30 kDa	114520613	NP_001041470	1110017D15Rik	ENSMUSG00000028441	51.23	16	0.65
hypothetical protein LOC68646 isoform 2 [Mus musculus]	48 kDa	146134519	NP_001035485	1110020G09Rik	ENSMUSG00000022253	7.73	4	0.13
hypothetical protein LOC219189 isoform 1 [Mus musculus]	213 kDa	226958579	NP_082182	1300010F03Rik	ENSMUSG00000058997	15.47	12	0.096
MMP37-like protein, mitochondrial precursor [Mus musculus]	38 kDa	76559944	NP_081170	1500001M20Rik	ENSMUSG00000030316	1.93	2	0.12
hypothetical protein LOC75434 [Mus musculus]	23 kDa	21729773	NP_083561	1700001C02Rik	ENSMUSG00000029182	7.73	4	0.28
hypothetical protein LOC72215 [Mus musculus]	18 kDa	118130874	NP_082432	1700001P01Rik	ENSMUSG00000018543	1.93	2	0.25
putative uncharacterized actin family protein C20orf134 homolog [Mus musculus]	38 kDa	284172505	NP_001165111	1700007I08Rik	ENSMUSG00000078129	7.73	6	0.33
hypothetical protein LOC75472 [Mus musculus]	21 kDa	124486893	NP_001074744	1700009P17Rik	ENSMUSG00000026649	1.93	2	0.16
hypothetical protein LOC75467 [Mus musculus]	28 kDa	254675147	NP_083574	1700011E24Rik	ENSMUSG00000036557	2.9	3	0.21
protein TSC21 [Mus musculus]	21 kDa	58037359	NP_083101	1700011F03Rik	ENSMUSG00000051896	5.8	4	0.41
hypothetical protein LOC76382 [Mus musculus]	15 kDa	21313178	NP_083863	1700012A03Rik	ENSMUSG00000029766	13.53	3	0.37
hypothetical protein LOC69364 [Mus musculus]	23 kDa	242397497	NP_081332	1700012P22Rik	ENSMUSG00000028589	10.63	5	0.33
hypothetical protein LOC69428 [Mus musculus]	17 kDa	113374150	NP_081353	1700016C15Rik	ENSMUSG00000015962	4.83	3	0.26
hypothetical protein LOC69439 [Mus musculus]	113 kDa	294460010	NP_001170908	1700016M24Rik	ENSMUSG00000022603	3.87	3	0.043
hypothetical protein LOC76406 [Mus musculus]	56 kDa	251823732	NP_083874	1700019B03Rik	ENSMUSG00000040340	3.87	3	0.092
hypothetical protein LOC67507 [Mus musculus]	27 kDa	13385716	NP_080484	1700019N19Rik	ENSMUSG00000026931	12.57	8	0.37
hypothetical protein LOC71863 [Mus musculus]	57 kDa	254553418	NP_082242	1700019O17Rik		14.5	3	0.098
hypothetical protein LOC71868 [Mus musculus]	52 kDa	58037271	NP_082246	1700023E05Rik	ENSMUSG00000029248	1.93	2	0.072
histone H2B subacrosomal variant [Mus musculus]	14 kDa	254588081	NP_081340	1700024P04Rik	ENSMUSG00000045022	20.3	7	0.65
hypothetical protein LOC75556 [Mus musculus]	34 kDa	268370161	NP_083611	1700026D08Rik	ENSMUSG00000011154	15.47	6	0.32
Rsb-66 protein [Mus musculus]	19 kDa	58037189	NP_081559	1700026L06Rik	ENSMUSG00000026809	19.33	5	0.39
hypothetical protein LOC67483 [Mus musculus]	27 kDa	13385700	NP_080464	1700028P14Rik	ENSMUSG00000033053	3.87	4	0.29
hypothetical protein LOC66346 [Mus musculus]	17 kDa	225903452	NP_079779	1700029P11Rik	ENSMUSG00000061633	4.83	2	0.27
TIM21-like protein, mitochondrial [Mus musculus]	28 kDa	21313128	NP_080245	1700034H14Rik	ENSMUSG00000024645	5.8	4	0.18
hypothetical protein LOC73297 [Mus musculus]	20 kDa	13386312	NP_082770	1700034l23Rik	ENSMUSG00000074619	7.73	2	0.18
hypothetical protein LOC67343 [Mus musculus]	16 kDa	50979268	NP_080375	1700065I17Rik	ENSMUSG00000032900	9.67	3	0.33
[truncated: 1,207 more rows]

## Sheet: Core SP
GENE NAME	ENSEMBL GENE ID
[truncated: 765 more rows]
