# Supplementary material for: Sperm Proteome Maturation in the Mouse Epididymis
Source: PLoS One. 2015 Nov 10;10(11):e0140650. doi: 10.1371/journal.pone.0140650 (PMC4640836; doi:10.1371/journal.pone.0140650)
Supplement: S3 Table — Listing of the 296, 263, 158 proteins uniquely identified in the caput-, corpus- and cauda-sperm proteomes, respectively. (XLSX) [file pone.0140650.s004.xlsx]

## Sheet: XA. CAPUT UNIQUE
Supplemental Table XA. Proteins unique to the mouse caput sperm proteome									SPECTRAL COUNTS
DESCRIPTION	MW	GI	REFSEQ	GENE NAME	ENSEMBL GENE ID	SPECTRAL COUNT	# UNIQUE PEPTIDES	% COVERAGE	CAPUT	CORPUS	CAUDA
ras-related protein R-Ras precursor [Mus musculus]	24 kDa	6677819	NP_033127	Rras	ENSMUSG00000038387	4.33	2	0.14	4.33	0	0
CMP-N-acetylneuraminate-beta-galactosamide-alpha-2,3-sialyltransferase 1 [Mus musculus]	39 kDa	6677957	NP_033203	St3gal1	ENSMUSG00000013846	5.41	3	0.11	5.41	0	0
excitatory amino acid transporter 3 [Mus musculus]	57 kDa	6678001	NP_033225	Slc1a1	ENSMUSG00000024935	4.33	2	0.061	4.33	1.92	0.97
thiosulfate sulfurtransferase [Mus musculus]	33 kDa	6678449	NP_033463	Tst	ENSMUSG00000044986	16.22	8	0.33	16.22	0	0
tubulin alpha-1C chain [Mus musculus]	50 kDa	6678469	NP_033474	Tuba1c	ENSMUSG00000043091	129.78	2	0.53	129.78	195.04	317.05
L-lactate dehydrogenase B chain [Mus musculus]	37 kDa	6678674	NP_032518	Ldhb	ENSMUSG00000030246	11.9	2	0.11	11.9	20.18	30.93
NADPH:adrenodoxin oxidoreductase, mitochondrial precursor [Mus musculus]	54 kDa	6679767	NP_032023	Fdxr	ENSMUSG00000018861	2.16	2	0.055	2.16	0	0
flotillin-1 [Mus musculus]	48 kDa	6679809	NP_032053	Flot1	ENSMUSG00000059714	8.65	6	0.19	8.65	0	0
flotillin-2 isoform 2 [Mus musculus]	42 kDa	6679811	NP_032054	Flot2	ENSMUSG00000061981	2.16	2	0.063	2.16	0	0
beta-1,4 N-acetylgalactosaminyltransferase 2 [Mus musculus]	58 kDa	6679931	NP_032107	B4galnt2	ENSMUSG00000013418	21.63	15	0.41	21.63	0	0
CD9 antigen [Mus musculus]	25 kDa	6680894	NP_031683	Cd9	ENSMUSG00000030342	3.24	2	0.16	3.24	0.96	0
anterior gradient protein 2 homolog precursor [Mus musculus]	20 kDa	6753010	NP_035913	Agr2	ENSMUSG00000020581	22.71	8	0.5	22.71	0.96	0
AP-2 complex subunit mu [Mus musculus]	50 kDa	6753074	NP_033809	Ap2m1	ENSMUSG00000022841	4.33	2	0.071	4.33	0.96	0
claudin-4 [Mus musculus]	22 kDa	6753440	NP_034033	Cldn4	ENSMUSG00000047501	2.16	2	0.13	2.16	0	0
alpha-(1,3)-fucosyltransferase [Mus musculus]	49 kDa	6753920	NP_034372	Fut4	ENSMUSG00000049307	7.57	5	0.17	7.57	0	0
gap junction alpha-1 protein [Mus musculus]	43 kDa	6753992	NP_034418	Gja1	ENSMUSG00000050953	3.24	2	0.063	3.24	0.96	0
keratin, type I cytoskeletal 13 [Mus musculus]	48 kDa	6754480	NP_034792	Krt13	ENSMUSG00000044041	180.61	2	0.22	180.61	0	0
phytanoyl-CoA dioxygenase, peroxisomal precursor [Mus musculus]	39 kDa	6754564	NP_034856	Phyh	ENSMUSG00000026664	3.24	2	0.074	3.24	0.96	1.93
mannosyl-oligosaccharide 1,2-alpha-mannosidase IB [Mus musculus]	73 kDa	6754620	NP_034893	Man1a2	ENSMUSG00000008763	10.81	5	0.13	10.81	1.92	0
neighbor of COX4 [Mus musculus]	23 kDa	6754870	NP_035056	Cox4nb	ENSMUSG00000031819	5.41	3	0.2	5.41	0	0
peroxisomal membrane protein 11A [Mus musculus]	28 kDa	6755034	NP_035198	Pex11a	ENSMUSG00000030545	9.73	3	0.21	9.73	0	0
alpha-N-acetyl-neuraminyl-2,3-beta-galactosyl-1,3-N-acetyl-galactosaminide alpha-2,6-sialyltransferase [Mus musculus]	34 kDa	6755512	NP_035503	St6galnac4	ENSMUSG00000079442	9.73	5	0.29	9.73	0	0
long-chain fatty acid transport protein 1 [Mus musculus]	71 kDa	6755546	NP_036107	Slc27a1	ENSMUSG00000031808	20.55	10	0.25	20.55	0.96	0
wolframin [Mus musculus]	101 kDa	6755997	NP_035846	Wfs1	ENSMUSG00000039474	3.24	3	0.057	3.24	0	0
ceramide glucosyltransferase [Mus musculus]	45 kDa	7106443	NP_035803	Ugcg	ENSMUSG00000028381	3.24	2	0.071	3.24	0	0
synaptotagmin-like protein 4 [Mus musculus]	76 kDa	7305099	NP_038785	Sytl4	ENSMUSG00000031255	3.24	2	0.034	3.24	0	0
short stature homeobox protein 2 [Mus musculus]	35 kDa	7305489	NP_038693	Shox2	ENSMUSG00000093425	2.16	2	0.12	2.16	0	0
mitochondrial import inner membrane translocase subunit Tim13 [Mus musculus]	10 kDa	7305581	NP_038923	Timm13	ENSMUSG00000020219	2.16	2	0.25	2.16	0.96	0
polypeptide N-acetylgalactosaminyltransferase 4 [Mus musculus]	67 kDa	7657112	NP_056552	Galnt4	ENSMUSG00000090035	5.41	2	0.069	5.41	0	0
peroxiredoxin-4 [Mus musculus]	31 kDa	7948999	NP_058044	Prdx4	ENSMUSG00000025289	17.3	6	0.42	17.3	0.96	0
hippocalcin-like protein 1 [Mus musculus]	22 kDa	7949055	NP_057886	Hpcal1	ENSMUSG00000071379	3.24	2	0.13	3.24	0.96	0.97
ras-related protein Rab-33B [Mus musculus]	26 kDa	8394133	NP_058554	Rab33b	ENSMUSG00000027739	6.49	2	0.18	6.49	0	0
peroxisomal membrane protein PEX14 [Mus musculus]	41 kDa	9790153	NP_062755	Pex14	ENSMUSG00000028975	7.57	3	0.098	7.57	1.92	0
transmembrane protein 115 [Mus musculus]	38 kDa	9790165	NP_062678	Tmem115	ENSMUSG00000010045	4.33	2	0.11	4.33	1.92	0
ras-related protein Rab-9A [Mus musculus]	23 kDa	9790227	NP_062747	Rab9	ENSMUSG00000079316	2.16	2	0.15	2.16	0	0
peroxisomal biogenesis factor 3 isoform 1 [Mus musculus]	42 kDa	9910484	NP_064345	Pex3	ENSMUSG00000019809	4.33	3	0.12	4.33	0	0
glutathione S-transferase P 1 [Mus musculus]	24 kDa	10092608	NP_038569	Gstp1	ENSMUSG00000060803	2.16	2	0.15	2.16	0	2.9
C1GALT1-specific chaperone 1 [Mus musculus]	36 kDa	10946990	NP_067525	C1galt1c1	ENSMUSG00000048970	8.65	6	0.28	8.65	0	0
beta-1,4-galactosyltransferase 1 [Mus musculus]	44 kDa	11602910	NP_071641	B4galt1	ENSMUSG00000028413	5.41	4	0.14	5.41	0	0
ras-related protein Ral-B precursor [Mus musculus]	23 kDa	11612509	NP_071722	Ralb	ENSMUSG00000004451	4.33	2	0.14	4.33	0	0
glutathione peroxidase 7 precursor [Mus musculus]	21 kDa	13195626	NP_077160	Gpx7	ENSMUSG00000028597	3.24	2	0.13	3.24	0.96	0
ras-related protein Rab-5A [Mus musculus]	24 kDa	13385374	NP_080163	Rab5a	ENSMUSG00000017831	11.9	4	0.33	11.9	3.84	0
multifunctional protein ADE2 [Mus musculus]	47 kDa	13385434	NP_080215	Paics	ENSMUSG00000029247	2.16	2	0.061	2.16	0.96	0
glycine amidinotransferase, mitochondrial precursor [Mus musculus]	48 kDa	13385454	NP_080237	Gatm	ENSMUSG00000027199	9.73	6	0.2	9.73	0.96	0
sphingosine-1-phosphate phosphatase 1 [Mus musculus]	48 kDa	13507712	NP_109675	Sgpp1	ENSMUSG00000021054	5.41	2	0.074	5.41	0.96	0
keratin, type II cytoskeletal 7 [Mus musculus]	51 kDa	14861854	NP_149064	Krt7	ENSMUSG00000023039	698.63	2	0.13	698.63	0	0
cation-dependent mannose-6-phosphate receptor precursor [Mus musculus]	31 kDa	14916479	NP_034879	M6pr	ENSMUSG00000007458	10.81	2	0.12	10.81	0.96	0
epididymal-specific lipocalin-8 precursor [Mus musculus]	20 kDa	14994308	NP_149157	Lcn8	ENSMUSG00000036449	20.55	5	0.39	20.55	0	0
reticulon-3 isoform 4 [Mus musculus]	25 kDa	16716353	NP_444306	Rtn3	ENSMUSG00000024758	8.65	4	0.17	8.65	0	0.97
beta-1,3-galactosyltransferase 6 [Mus musculus]	37 kDa	17978260	NP_536693	B3galt6	ENSMUSG00000050796	14.06	9	0.43	14.06	0.96	0
minor histocompatibility antigen H13 isoform 2 [Mus musculus]	42 kDa	18034682	NP_034506	H13	ENSMUSG00000019188	9.73	4	0.2	9.73	0.96	0
probable histidyl-tRNA synthetase, mitochondrial precursor [Mus musculus]	57 kDa	18079343	NP_542367	Hars2	ENSMUSG00000019143	6.49	5	0.14	6.49	0	0
ectonucleoside triphosphate diphosphohydrolase 4 [Mus musculus]	70 kDa	18093090	NP_080450	Entpd4	ENSMUSG00000022066	7.57	5	0.12	7.57	0	0
hypothetical protein LOC28106 precursor [Mus musculus]	18 kDa	18250288	NP_543027	D17Wsu104e	ENSMUSG00000019579	6.49	2	0.13	6.49	1.92	0.97
conserved oligomeric Golgi complex subunit 4 [Mus musculus]	89 kDa	19527194	NP_598734	Cog4	ENSMUSG00000031753	3.24	3	0.06	3.24	0	0
transmembrane emp24 domain-containing protein 4 precursor [Mus musculus]	26 kDa	19527236	NP_598781	Tmed4	ENSMUSG00000004394	28.12	3	0.33	28.12	3.84	0
peroxisome assembly protein 12 [Mus musculus]	41 kDa	19527244	NP_598786	Pex12	ENSMUSG00000018733	4.33	2	0.078	4.33	0	0
major facilitator superfamily domain-containing protein 5 [Mus musculus]	50 kDa	19527330	NP_598861	Mfsd5	ENSMUSG00000045665	8.65	4	0.1	8.65	0	0
PRA1 family protein 2 [Mus musculus]	19 kDa	20070422	NP_613068	Praf2	ENSMUSG00000031149	3.24	2	0.16	3.24	0	0
Golgin subfamily A member 4 [Mus musculus]	258 kDa	20127150	NP_061218	Golga4	ENSMUSG00000038708	3.24	3	0.021	3.24	0	0
ufm1-specific protease 2 [Mus musculus]	53 kDa	20149754	NP_619609	Ufsp2	ENSMUSG00000031634	5.41	4	0.14	5.41	0	0
short-chain dehydrogenase/reductase family 42E member 1 [Mus musculus]	44 kDa	21311981	NP_083001	Sdr42e1	ENSMUSG00000034308	5.41	4	0.16	5.41	0	0
hypothetical protein LOC69123 [Mus musculus]	35 kDa	21312210	NP_081223	Eci3	ENSMUSG00000021416	12.98	2	0.098	12.98	0	0
probable glutathione peroxidase 8 [Mus musculus]	24 kDa	21312336	NP_081403	Gpx8	ENSMUSG00000021760	4.33	2	0.11	4.33	0	0
putative methyltransferase NSUN4 [Mus musculus]	43 kDa	21312358	NP_082418	Nsun4	ENSMUSG00000028706	2.16	2	0.081	2.16	0.96	0
motile sperm domain-containing protein 1 [Mus musculus]	24 kDa	21312580	NP_081685	Mospd1	ENSMUSG00000023074	6.49	3	0.3	6.49	0	0
ras-related protein Rab-4B [Mus musculus]	24 kDa	21313012	NP_083667	Rab4b	ENSMUSG00000053291	6.49	3	0.24	6.49	3.84	0
thioredoxin-related transmembrane protein 2 precursor [Mus musculus]	34 kDa	21313210	NP_080144	Tmx2	ENSMUSG00000050043	2.16	2	0.075	2.16	0.96	0
RING finger and transmembrane domain-containing protein 1 [Mus musculus]	45 kDa	21313294	NP_084064	Rnft1	ENSMUSG00000020521	4.33	3	0.15	4.33	0	0
cob(I)yrinic acid a,c-diamide adenosyltransferase, mitochondrial precursor [Mus musculus]	26 kDa	21313396	NP_084232	Mmab	ENSMUSG00000029575	4.33	3	0.15	4.33	0.96	0
armadillo repeat-containing X-linked protein 1 [Mus musculus]	51 kDa	21313420	NP_084342	Armcx1	ENSMUSG00000033460	2.16	2	0.059	2.16	0	0
probable alpha-ketoglutarate-dependent dioxygenase ABH7 precursor [Mus musculus]	25 kDa	21313470	NP_079814	Alkbh7	ENSMUSG00000002661	4.33	2	0.17	4.33	0	0
pyrroline-5-carboxylate reductase 1, mitochondrial [Mus musculus]	32 kDa	21450149	NP_659044	Pycr1	ENSMUSG00000025140	16.22	3	0.28	16.22	0	0
peroxisome biogenesis factor 2 [Mus musculus]	35 kDa	21687248	NP_033020	Pxmp3	ENSMUSG00000040374	3.24	3	0.13	3.24	0	0
transmembrane emp24 domain-containing protein 5 precursor [Mus musculus]	26 kDa	21746165	NP_083152	Tmed5	ENSMUSG00000063406	5.41	3	0.14	5.41	0	0
alpha-1,6-mannosyl-glycoprotein 2-beta-N-acetylglucosaminyltransferase [Mus musculus]	51 kDa	22122521	NP_666147	Mgat2	ENSMUSG00000043998	25.96	12	0.4	25.96	0.96	0
centromere/kinetochore protein zw10 homolog [Mus musculus]	88 kDa	22165349	NP_036169	Zw10	ENSMUSG00000032264	2.16	2	0.037	2.16	0	0
transmembrane protein 33 isoform 1 [Mus musculus]	28 kDa	22267448	NP_083251	Tmem33	ENSMUSG00000037720	5.41	3	0.15	5.41	0.96	0.97
protein O-linked-mannose beta-1,2-N-acetylglucosaminyltransferase 1 isoform 1 [Mus musculus]	75 kDa	22267452	NP_080927	Pomgnt1	ENSMUSG00000028700	4.33	4	0.11	4.33	0	0
phenylalanyl-tRNA synthetase, mitochondrial isoform 1 [Mus musculus]	52 kDa	22267456	NP_077236	Fars2	ENSMUSG00000021420	2.16	2	0.053	2.16	0.96	0
D-aspartate oxidase [Mus musculus]	38 kDa	22267472	NP_081718	Ddo	ENSMUSG00000063428	2.16	2	0.097	2.16	0	0
solute carrier family 25 member 45 [Mus musculus]	32 kDa	23956272	NP_598915	Slc25a45	ENSMUSG00000024818	2.16	2	0.11	2.16	0	0
protein YIF1A [Mus musculus]	32 kDa	25282409	NP_080829	Yif1a	ENSMUSG00000024875	3.24	2	0.092	3.24	0	0
28S ribosomal protein S23, mitochondrial [Mus musculus]	20 kDa	27228982	NP_077136	Mrps23	ENSMUSG00000023723	4.33	4	0.31	4.33	0	1.93
1-acyl-sn-glycerol-3-phosphate acyltransferase epsilon [Mus musculus]	42 kDa	27229077	NP_081068	Agpat5	ENSMUSG00000031467	3.24	2	0.068	3.24	0	0
transmembrane 9 superfamily member 1 precursor [Mus musculus]	69 kDa	27229185	NP_083056	Tm9sf1	ENSMUSG00000002320	34.61	9	0.24	34.61	0.96	0
calcium-binding mitochondrial carrier protein SCaMC-1 [Mus musculus]	53 kDa	27369998	NP_766273	Slc25a24	ENSMUSG00000040322	2.16	2	0.059	2.16	0.96	0
leucyl-cystinyl aminopeptidase [Mus musculus]	117 kDa	27370240	NP_766415	Lnpep	ENSMUSG00000023845	2.16	2	0.033	2.16	0.96	0.97
prenylcysteine oxidase-like precursor [Mus musculus]	55 kDa	27370248	NP_766420	Pcyox1l	ENSMUSG00000024579	3.24	3	0.085	3.24	0	0
serum paraoxonase/lactonase 3 [Mus musculus]	39 kDa	27370510	NP_766594	Pon3	ENSMUSG00000029759	16.22	7	0.35	16.22	0	0
fukutin-related protein [Mus musculus]	55 kDa	27734120	NP_775606	Fkrp	ENSMUSG00000048920	5.41	3	0.085	5.41	0	0
palmitoyltransferase ZDHHC3 [Mus musculus]	34 kDa	27754040	NP_081193	Zdhhc3	ENSMUSG00000025786	7.57	3	0.16	7.57	0	0
ras-related protein Rab-5B isoform 1 [Mus musculus]	24 kDa	28916687	NP_803130	Rab5b	ENSMUSG00000000711	15.14	3	0.27	15.14	3.84	0.97
serine palmitoyltransferase 1 [Mus musculus]	53 kDa	29244577	NP_033295	Sptlc1	ENSMUSG00000021468	2.16	2	0.072	2.16	0	0
39S ribosomal protein L9, mitochondrial precursor [Mus musculus]	30 kDa	29789253	NP_084392	Mrpl9	ENSMUSG00000028140	3.24	3	0.15	3.24	0.96	0.97
39S ribosomal protein L47, mitochondrial precursor [Mus musculus]	30 kDa	29826332	NP_083293	Mrpl47	ENSMUSG00000037531	4.33	2	0.075	4.33	0	0
heat shock 70 kDa protein 13 precursor [Mus musculus]	52 kDa	30089677	NP_084477	Hspa13	ENSMUSG00000032932	2.16	2	0.053	2.16	0	0
Golgi reassembly-stacking protein 1 [Mus musculus]	47 kDa	30350202	NP_083252	Gorasp1	ENSMUSG00000032513	3.24	2	0.081	3.24	0	0
Golgi integral membrane protein 4 [Mus musculus]	77 kDa	30424814	NP_780402	Golim4	ENSMUSG00000034109	7.57	5	0.11	7.57	0	0
ubiquinone biosynthesis protein COQ4 homolog, mitochondrial precursor [Mus musculus]	30 kDa	30520093	NP_848808	Coq4	ENSMUSG00000026798	9.73	6	0.28	9.73	0	0
anoctamin-10 [Mus musculus]	76 kDa	30794236	NP_598740	Ano10	ENSMUSG00000037949	5.41	4	0.1	5.41	0	0
28S ribosomal protein S7, mitochondrial precursor [Mus musculus]	28 kDa	30794474	NP_079581	Mrps7	ENSMUSG00000046756	3.24	3	0.18	3.24	0.96	1.93
Golgi SNAP receptor complex member 1 [Mus musculus]	28 kDa	31542904	NP_058090	Gosr1	ENSMUSG00000010392	29.2	6	0.33	29.2	0.96	0
vesicle-fusing ATPase [Mus musculus]	83 kDa	31543349	NP_032766	Nsf	ENSMUSG00000034187	6.49	5	0.09	6.49	0.96	0
sphingosine-1-phosphate lyase 1 [Mus musculus]	64 kDa	31543694	NP_033189	Sgpl1	ENSMUSG00000020097	8.65	5	0.14	8.65	1.92	0
alpha-N-acetylgalactosaminide alpha-2,6-sialyltransferase 2 [Mus musculus]	42 kDa	31543707	NP_033206	St6galnac2	ENSMUSG00000057286	10.81	6	0.23	10.81	0	0
acetyl-coenzyme A transporter 1 [Mus musculus]	61 kDa	31543730	NP_056543	Slc33a1	ENSMUSG00000027822	16.22	7	0.18	16.22	0.96	0
vesicle-associated membrane protein 4 [Mus musculus]	16 kDa	31543938	NP_058076	Vamp4	ENSMUSG00000026696	2.16	2	0.23	2.16	0.96	0
RAB6-interacting golgin [Mus musculus]	41 kDa	31559831	NP_849214	Gorab	ENSMUSG00000040124	4.33	3	0.092	4.33	0	0
zinc-binding alcohol dehydrogenase domain-containing protein 2 [Mus musculus]	41 kDa	31559926	NP_666202	Zadh2	ENSMUSG00000049090	10.81	6	0.28	10.81	0.96	0
tumor protein D54 [Mus musculus]	24 kDa	31560247	NP_079758	Tpd52l2	ENSMUSG00000000827	2.16	2	0.11	2.16	0.96	0
2-hydroxyacyl-CoA lyase 1 [Mus musculus]	64 kDa	31560355	NP_064359	Hacl1	ENSMUSG00000021884	6.49	6	0.17	6.49	0.96	0
alpha-(1,6)-fucosyltransferase [Mus musculus]	67 kDa	31560444	NP_058589	Fut8	ENSMUSG00000021065	6.49	6	0.15	6.49	0	0
histone H1.0 [Mus musculus]	21 kDa	31560697	NP_032223	H1f0	ENSMUSG00000048769	6.49	2	0.12	6.49	3.84	0
protein POF1B [Mus musculus]	68 kDa	31657132	NP_853557	Pof1b	ENSMUSG00000034607	4.33	2	0.044	4.33	0.96	0
WW domain-containing oxidoreductase [Mus musculus]	47 kDa	31980962	NP_062519	Wwox	ENSMUSG00000004637	4.33	4	0.099	4.33	0.96	0
mannose-P-dolichol utilization defect 1 protein [Mus musculus]	26 kDa	31981340	NP_036030	Mpdu1	ENSMUSG00000018761	8.65	3	0.19	8.65	8.65	2.9
phenylalanyl-tRNA synthetase beta chain [Mus musculus]	66 kDa	31981400	NP_035941	Farsb	ENSMUSG00000026245	2.16	2	0.053	2.16	0	0
large neutral amino acids transporter small subunit 1 [Mus musculus]	56 kDa	31982764	NP_035534	Slc7a5	ENSMUSG00000040010	10.81	5	0.12	10.81	0.96	0
UDP-glucuronosyltransferase 1-6 precursor [Mus musculus]	60 kDa	33186906	NP_659545	Ugt1a6a	ENSMUSG00000054545	33.53	10	0.31	33.53	2.88	0
guanine nucleotide-binding protein G(k) subunit alpha [Mus musculus]	41 kDa	33563256	NP_034436	Gnai3	ENSMUSG00000000001	10.81	4	0.19	10.81	2.88	0
NADH dehydrogenase [ubiquinone] 1 alpha subcomplex subunit 4 [Mus musculus]	9 kDa	33563266	NP_035016	Ndufa4	ENSMUSG00000029632	16.22	4	0.46	16.22	8.65	4.83
ras-related protein Rab-21 [Mus musculus]	24 kDa	33859751	NP_077774	Rab21	ENSMUSG00000020132	5.41	3	0.18	5.41	0	0
ras-related protein Rap-1b precursor [Mus musculus]	21 kDa	33859753	NP_077777	Rap1b	ENSMUSG00000052681	22.71	2	0.36	22.71	9.61	3.87
ovochymase-2 precursor [Mus musculus]	68 kDa	34013516	NP_766496	Ovch2	ENSMUSG00000048236	12.98	10	0.27	12.98	0	0
serum paraoxonase/arylesterase 2 [Mus musculus]	40 kDa	34303979	NP_899131	Pon2	ENSMUSG00000032667	7.57	4	0.2	7.57	0	0
neutrophil gelatinase-associated lipocalin precursor [Mus musculus]	23 kDa	34328049	NP_032517	Lcn2	ENSMUSG00000026822	7.57	4	0.22	7.57	0	1.93
4-aminobutyrate aminotransferase, mitochondrial isoform 1 precursor [Mus musculus]	56 kDa	37202121	NP_766549	Abat	ENSMUSG00000057880	34.61	14	0.43	34.61	0.96	0.97
epiplakin [Mus musculus]	725 kDa	37537522	NP_659097	Eppk1		7.57	3	0.0087	7.57	0.96	0
cytochrome b-c1 complex subunit 9 [Mus musculus]	7 kDa	37574048	NP_932096	Uqcr10	ENSMUSG00000059534	6.49	2	0.53	6.49	5.76	3.87
CAS1 domain-containing protein 1 precursor [Mus musculus]	92 kDa	37620157	NP_663373	Casd1	ENSMUSG00000015189	4.33	4	0.085	4.33	0	0
ras-related protein Rab-35 [Mus musculus]	23 kDa	37718983	NP_937806	Rab35	ENSMUSG00000029518	7.57	2	0.18	7.57	0	0
ERO1-like protein beta precursor [Mus musculus]	54 kDa	38348230	NP_080460	Ero1lb	ENSMUSG00000057069	5.41	2	0.062	5.41	0.96	0
U5 small nuclear ribonucleoprotein 200 kDa helicase [Mus musculus]	245 kDa	40018610	NP_796188	Snrnp200	ENSMUSG00000003660	4.33	3	0.022	4.33	0	0
abhydrolase domain-containing protein 2 [Mus musculus]	48 kDa	40254377	NP_061281	Abhd2	ENSMUSG00000039202	20.55	10	0.36	20.55	0	0
probable phospholipid-transporting ATPase IIA [Mus musculus]	119 kDa	40795674	NP_056546	Atp9a	ENSMUSG00000027546	2.16	2	0.019	2.16	1.92	0
bifunctional heparan sulfate N-deacetylase/N-sulfotransferase 1 [Mus musculus]	101 kDa	42734444	NP_032332	Ndst1	ENSMUSG00000054008	2.16	2	0.029	2.16	0	0
28S ribosomal protein S26, mitochondrial precursor [Mus musculus]	23 kDa	46402169	NP_997090	Mrps26	ENSMUSG00000037740	3.24	2	0.14	3.24	0	1.93
polypeptide N-acetylgalactosaminyltransferase 10 [Mus musculus]	69 kDa	46877107	NP_598950	Galnt10	ENSMUSG00000020520	11.9	5	0.14	11.9	0	0
KDEL (Lys-Asp-Glu-Leu) containing 2 protein [Mus musculus]	58 kDa	47078285	NP_997610	Kdelc2	ENSMUSG00000034487	2.16	2	0.07	2.16	0	0
galactoside 2-alpha-L-fucosyltransferase 1 [Mus musculus]	42 kDa	49355810	NP_032077	Fut1	ENSMUSG00000008461	4.33	2	0.074	4.33	0	0
glucose-6-phosphate translocase [Mus musculus]	46 kDa	51592076	NP_032089	Slc37a4	ENSMUSG00000032114	3.24	2	0.072	3.24	3.84	0
Golgi-specific brefeldin A-resistance guanine nucleotide exchange factor 1 [Mus musculus]	207 kDa	52138536	NP_849261	Gbf1	ENSMUSG00000025224	36.77	16	0.12	36.77	0.96	0
protein EFR3 homolog A [Mus musculus]	93 kDa	54020730	NP_598527	Efr3a	ENSMUSG00000015002	2.16	2	0.039	2.16	0.96	0.97
sec1 family domain-containing protein 1 [Mus musculus]	72 kDa	58037481	NP_084101	Scfd1	ENSMUSG00000020952	3.24	3	0.074	3.24	0.96	0
retinol dehydrogenase 12 [Mus musculus]	35 kDa	58037513	NP_084293	Rdh12	ENSMUSG00000021123	9.73	5	0.27	9.73	1.92	0
trafficking protein particle complex subunit 6B [Mus musculus]	18 kDa	58037519	NP_084333	Trappc6b	ENSMUSG00000020993	2.16	2	0.15	2.16	0.96	0
inositol 1,4,5-trisphosphate receptor type 2 isoform 1 [Mus musculus]	307 kDa	60593032	NP_064307	Itpr2	ENSMUSG00000030287	11.9	9	0.048	11.9	0	0
VIP36-like protein precursor [Mus musculus]	40 kDa	61656186	NP_001013392	Lman2l	ENSMUSG00000001143	2.16	2	0.069	2.16	0	0
D-glucuronyl C5-epimerase [Mus musculus]	70 kDa	65301488	NP_201577	Glce	ENSMUSG00000032252	16.22	7	0.19	16.22	0.96	0
zinc transporter 5 [Mus musculus]	84 kDa	67763826	NP_075023	Slc30a5	ENSMUSG00000021629	3.24	2	0.042	3.24	0.96	0
extended synaptotagmin-2 [Mus musculus]	94 kDa	67782360	NP_083007	Esyt2	ENSMUSG00000021171	3.24	3	0.063	3.24	0.96	0
fatty acyl-CoA reductase 1 [Mus musculus]	59 kDa	68448551	NP_081655	Far1	ENSMUSG00000030759	11.9	8	0.19	11.9	0	0
soluble calcium-activated nucleotidase 1 isoform 1 [Mus musculus]	46 kDa	71043951	NP_083778	Cant1	ENSMUSG00000025575	20.55	14	0.49	20.55	0.96	0
ectonucleoside triphosphate diphosphohydrolase 5 isoform a [Mus musculus]	50 kDa	71061460	NP_031673	Entpd5	ENSMUSG00000021236	4.33	3	0.084	4.33	0.96	0
mannosidase, alpha, class 1B, member 1 [Mus musculus]	75 kDa	71534295	NP_001025154	Man1b1	ENSMUSG00000036646	6.49	6	0.14	6.49	0.96	0
selenoprotein O [Mus musculus]	74 kDa	81295807	NP_082181	1300018J18Rik	ENSMUSG00000035757	3.24	3	0.07	3.24	0.96	0
V-type proton ATPase 116 kDa subunit a isoform 2 [Mus musculus]	98 kDa	83627707	NP_035726	Atp6v0a2	ENSMUSG00000038023	6.49	3	0.05	6.49	0	0
lysosomal protective protein isoform b [Mus musculus]	54 kDa	84042523	NP_001033581	Ctsa	ENSMUSG00000017760	4.33	2	0.063	4.33	1.92	0
transmembrane protein 55B [Mus musculus]	30 kDa	84095197	NP_001028443	Tmem55b	ENSMUSG00000035953	3.24	2	0.12	3.24	0.96	0
galactose-3-O-sulfotransferase 4 [Mus musculus]	54 kDa	84370027	NP_001028588	Gal3st4	ENSMUSG00000075593	4.33	4	0.1	4.33	0	0
GDP-fucose protein O-fucosyltransferase 1 [Mus musculus]	45 kDa	84794593	NP_536711	Pofut1	ENSMUSG00000046020	3.24	2	0.081	3.24	0	0
beta-defensin 47 [Mus musculus]	9 kDa	84993780	NP_001034214	Defb47	ENSMUSG00000075573	8.65	2	0.24	8.65	2.88	0
regulator of microtubule dynamics protein 3 [Mus musculus]	52 kDa	85701644	NP_001028308	Fam82a2	ENSMUSG00000070730	8.65	2	0.079	8.65	6.73	0
bovine seminal plasma protein homolog 1 precursor [Mus musculus]	16 kDa	85701923	NP_001028590	Bsph1	ENSMUSG00000074378	4.33	2	0.22	4.33	0	0
hypothetical protein LOC381667 [Mus musculus]	14 kDa	85701975	NP_001028631	Gm1679	ENSMUSG00000072754	2.16	2	0.2	2.16	0	0
ubiquitin carboxyl-terminal hydrolase 30 [Mus musculus]	58 kDa	85986575	NP_001028374	Usp30	ENSMUSG00000029592	2.16	2	0.091	2.16	0.96	0
guanine nucleotide-binding protein subunit alpha-13 [Mus musculus]	44 kDa	89001109	NP_034433	Gna13	ENSMUSG00000020611	2.16	2	0.072	2.16	0	0
Golgin subfamily A member 7 [Mus musculus]	16 kDa	109809743	NP_065610	Golga7	ENSMUSG00000015341	2.16	2	0.18	2.16	1.92	0
5'-nucleotidase domain containing 2 [Mus musculus]	46 kDa	110625755	NP_081565	Nt5dc2	ENSMUSG00000071547	15.14	9	0.38	15.14	0	0
hypothetical protein LOC231014 precursor [Mus musculus]	114 kDa	110625972	NP_766294	9330182L06Rik	ENSMUSG00000056004	2.16	2	0.03	2.16	0	0
putative pre-mRNA-splicing factor ATP-dependent RNA helicase DHX15 isoform 2 [Mus musculus]	91 kDa	110835723	NP_031865	Dhx15	ENSMUSG00000029169	2.16	2	0.039	2.16	0	0
selenoprotein S [Mus musculus]	22 kDa	111119010	NP_077759	H47	ENSMUSG00000075701	6.49	2	0.15	6.49	0	0
5'-nucleotidase domain-containing protein 3 [Mus musculus]	63 kDa	111494223	NP_780540	Nt5dc3	ENSMUSG00000054027	8.65	6	0.17	8.65	0	0
acyl-CoA synthetase family member 3, mitochondrial precursor [Mus musculus]	65 kDa	113199775	NP_659181	Acsf3	ENSMUSG00000015016	2.16	2	0.062	2.16	0	0
glutathione S-transferase Mu 7 [Mus musculus]	26 kDa	113679874	NP_080948	Gstm7	ENSMUSG00000004035	7.57	3	0.34	7.57	4.8	8.7
disintegrin and metalloproteinase domain-containing protein 28 isoform 4 [Mus musculus]	86 kDa	114326442	NP_001041640	Adam28	ENSMUSG00000014725	16.22	11	0.2	16.22	0	0
transportin-1 isoform 2 [Mus musculus]	101 kDa	115385966	NP_001041732	Tnpo1	ENSMUSG00000009470	7.57	5	0.076	7.57	0	0
nucleoside diphosphate-linked moiety X motif 13 [Mus musculus]	39 kDa	117606387	NP_080617	Nudt13	ENSMUSG00000021809	4.33	2	0.11	4.33	0	0
protein ALEX isoform f [Mus musculus]	120 kDa	117959921	NP_001070975	Gnas	ENSMUSG00000027523	2.16	2	0.033	2.16	1.92	0.97
keratin, type I cytoskeletal 12 [Mus musculus]	53 kDa	118130981	NP_034791	Krt12	ENSMUSG00000020912	8.65	2	0.039	8.65	1.92	0.97
ras GTPase-activating-like protein IQGAP2 [Mus musculus]	181 kDa	118344444	NP_081987	Iqgap2	ENSMUSG00000021676	3.24	2	0.02	3.24	0	0
atlastin-2 isoform 1 [Mus musculus]	66 kDa	119372300	NP_062691	Atl2	ENSMUSG00000059811	3.24	2	0.074	3.24	0.96	0
conserved oligomeric Golgi complex subunit 3 [Mus musculus]	94 kDa	119392070	NP_796355	Cog3	ENSMUSG00000034893	2.16	2	0.039	2.16	0	0
G-protein coupled receptor 64 isoform 2 [Mus musculus]	109 kDa	119943131	NP_001073326	Gpr64	ENSMUSG00000031298	10.81	4	0.058	10.81	0	0
clathrin light chain A isoform a [Mus musculus]	24 kDa	122939192	NP_001073853	Clta	ENSMUSG00000028478	3.24	2	0.15	3.24	0.96	0
protein-glutamine gamma-glutamyltransferase E [Mus musculus]	77 kDa	124001551	NP_033400	Tgm3	ENSMUSG00000027401	11.9	2	0.042	11.9	8.65	0.97
Golgin subfamily A member 2 isoform b [Mus musculus]	113 kDa	124378030	NP_001074437	Golga2	ENSMUSG00000002546	19.47	10	0.17	19.47	0	0
trafficking protein particle complex subunit 10 [Mus musculus]	141 kDa	124486684	NP_001074524	Trappc10	ENSMUSG00000000374	2.16	2	0.017	2.16	0.96	0
glutamyl-tRNA(Gln) amidotransferase subunit A homolog [Mus musculus]	57 kDa	124486688	NP_001074523	Qrsl1	ENSMUSG00000019863	4.33	4	0.12	4.33	0.96	0
phosphatidate phosphatase PPAPDC1B [Mus musculus]	29 kDa	124487352	NP_082276	Ppapdc1b	ENSMUSG00000031570	4.33	4	0.26	4.33	0	0
latent-transforming growth factor beta-binding protein 3 [Mus musculus]	134 kDa	124487415	NP_032546	Ltbp3	ENSMUSG00000024940	3.24	2	0.026	3.24	0	0
TATA element modulatory factor [Mus musculus]	122 kDa	124487429	NP_001074580	Tmf1	ENSMUSG00000030059	6.49	6	0.072	6.49	0	0
abhydrolase domain-containing protein 13 [Mus musculus]	39 kDa	124487441	NP_001074588	Abhd13	ENSMUSG00000040396	4.33	3	0.16	4.33	0.96	0
solute carrier family 17 member 9 [Mus musculus]	48 kDa	125347351	NP_898984	Slc17a9	ENSMUSG00000023393	6.49	2	0.092	6.49	0	0
coiled-coil domain-containing protein 47 precursor [Mus musculus]	56 kDa	125628650	NP_080285	Ccdc47	ENSMUSG00000078622	6.49	3	0.11	6.49	5.76	0
zinc transporter 9 [Mus musculus]	63 kDa	125660458	NP_848766	Slc30a9	ENSMUSG00000029221	4.33	4	0.092	4.33	0.96	0
phosphatidylserine decarboxylase proenzyme [Mus musculus]	46 kDa	126722757	NP_796272	Pisd	ENSMUSG00000023452	3.24	2	0.059	3.24	1.92	0
keratin, type II cytoskeletal 4 [Mus musculus]	56 kDa	133778953	NP_032501	Krt4	ENSMUSG00000059668	195.75	2	0.11	195.75	0	115.03
GTP binding protein 5 [Mus musculus]	44 kDa	134031950	NP_001076798	Gtpbp5	ENSMUSG00000039069	2.16	2	0.089	2.16	0	0
hypothetical protein LOC71617 [Mus musculus]	79 kDa	139947660	NP_938038	9130011E15Rik	ENSMUSG00000039901	3.24	3	0.09	3.24	0	0
UDP-galactose translocator isoform 1 [Mus musculus]	41 kDa	145279183	NP_511039	Slc35a2	ENSMUSG00000031156	10.81	4	0.17	10.81	0	0
PREDICTED: 60S ribosomal protein L21-like [Mus musculus]	19 kDa	149249111	XP_001476570	Gm13370		7.57	2	0.16	7.57	11.53	0.97
PREDICTED: interferon-induced very large GTPase 1-like isoform 1 [Mus musculus]	281 kDa	149257690	XP_001478548	Gm4070	ENSMUSG00000078606	10.81	9	0.048	10.81	0	0
PREDICTED: protein FAM18B-like [Mus musculus]	30 kDa	149262150	XP_001474238	Fam18b	ENSMUSG00000014177	2.16	2	0.091	2.16	0	0
disintegrin and metalloproteinase domain-containing protein 10 precursor [Mus musculus]	84 kDa	150378458	NP_031425	Adam10	ENSMUSG00000054693	4.33	3	0.071	4.33	0.96	0
carboxypeptidase D precursor [Mus musculus]	152 kDa	150378501	NP_031780	Cpd	ENSMUSG00000020841	2.16	2	0.019	2.16	0.96	0
hypothetical protein LOC100101807 [Mus musculus]	24 kDa	153945763	NP_001093586	Fam177a	ENSMUSG00000073083	2.16	2	0.12	2.16	0	0
sodium-coupled neutral amino acid transporter 5 [Mus musculus]	53 kDa	154350209	NP_766067	Slc38a5	ENSMUSG00000031170	31.36	3	0.073	31.36	0	0
trafficking protein particle complex subunit 5 [Mus musculus]	21 kDa	157266281	NP_079977	Trappc5	ENSMUSG00000040236	4.33	4	0.31	4.33	0	0
probable asparaginyl-tRNA synthetase, mitochondrial precursor [Mus musculus]	54 kDa	157951696	NP_705819	Nars2	ENSMUSG00000018995	4.33	4	0.16	4.33	0.96	0
transmembrane and TPR repeat-containing protein 3 isoform 1 [Mus musculus]	104 kDa	158517929	NP_001103483	Tmtc3	ENSMUSG00000036676	9.73	6	0.11	9.73	0	0
protein CASC4 isoform 2 [Mus musculus]	40 kDa	158711675	NP_950239	Casc4	ENSMUSG00000060227	7.57	2	0.09	7.57	0	0
UDP-glucose:glycoprotein glucosyltransferase 2 [Mus musculus]	173 kDa	158749642	NP_001074721	Uggt2	ENSMUSG00000042104	6.49	2	0.026	6.49	0	0
protein YIF1B isoform 1 [Mus musculus]	34 kDa	158937258	NP_084163	Yif1b	ENSMUSG00000030588	5.41	2	0.08	5.41	0.96	0
CMP-N-acetylneuraminate-beta-galactosamide-alpha-2,3-sialyltransferase 2 [Mus musculus]	40 kDa	159110598	NP_033205	St3gal2	ENSMUSG00000031749	12.98	5	0.21	12.98	0	0
conserved oligomeric Golgi complex subunit 1 [Mus musculus]	109 kDa	159110754	NP_038609	Cog1	ENSMUSG00000018661	3.24	2	0.028	3.24	0	0
transmembrane protein 87A isoform 1 [Mus musculus]	64 kDa	160333201	NP_776095	Tmem87a	ENSMUSG00000033808	4.33	3	0.08	4.33	0	0
hypothetical protein LOC78252 [Mus musculus]	64 kDa	160333214	NP_084345	Fam55b	ENSMUSG00000032028	3.24	2	0.05	3.24	0	0
alkaline phosphatase, tissue-nonspecific isozyme precursor [Mus musculus]	58 kDa	160333226	NP_031457	Alpl	ENSMUSG00000028766	15.14	9	0.26	15.14	0.96	0
apolipoprotein A-I preproprotein [Mus musculus]	31 kDa	160333304	NP_033822	Apoa1	ENSMUSG00000032083	2.16	2	0.098	2.16	0.96	0
conserved oligomeric Golgi complex subunit 6 [Mus musculus]	73 kDa	160333744	NP_080501	Cog6	ENSMUSG00000027742	3.24	3	0.062	3.24	0.96	0
60S ribosomal protein L36 [Mus musculus]	12 kDa	160333837	NP_061200	Rpl36	ENSMUSG00000057863	3.24	2	0.2	3.24	2.88	0
annexin A7 [Mus musculus]	50 kDa	160707956	NP_033804	Anxa7	ENSMUSG00000021814	9.73	3	0.086	9.73	0	0
cathepsin S preproprotein [Mus musculus]	38 kDa	160707996	NP_067256	Ctss	ENSMUSG00000038642	2.16	2	0.1	2.16	0	0
voltage-dependent calcium channel subunit alpha-2/delta-1 isoform a [Mus musculus]	125 kDa	161086896	NP_001104313	Cacna2d1	ENSMUSG00000040118	2.16	2	0.024	2.16	0	0
serpin H1 precursor [Mus musculus]	47 kDa	161353502	NP_033955	Serpinh1	ENSMUSG00000070436	3.24	3	0.13	3.24	0	0
molybdenum cofactor biosynthesis protein 1 isoform 1 [Mus musculus]	70 kDa	161484628	NP_064426	Mocs1	ENSMUSG00000064120	10.81	6	0.19	10.81	0	0
coproporphyrinogen-III oxidase, mitochondrial precursor [Mus musculus]	50 kDa	161484660	NP_031783	Cpox	ENSMUSG00000022742	2.16	2	0.063	2.16	0.96	0
prelamin-A/C isoform C [Mus musculus]	65 kDa	161760667	NP_001104572	Lmna	ENSMUSG00000028063	8.65	5	0.11	8.65	0	0
solute carrier family 35 member E1 [Mus musculus]	44 kDa	165377022	NP_808434	Slc35e1	ENSMUSG00000019731	3.24	2	0.078	3.24	1.92	0
LEM domain-containing protein 2 [Mus musculus]	58 kDa	165972321	NP_666187	Lemd2	ENSMUSG00000044857	2.16	2	0.047	2.16	0	0
epididymal-specific lipocalin-6 [Mus musculus]	20 kDa	166157834	NP_808508	Lcn6	ENSMUSG00000045684	12.98	5	0.4	12.98	0	0
sec1 family domain-containing protein 2 isoform a [Mus musculus]	75 kDa	167900448	NP_001108132	Scfd2	ENSMUSG00000062110	3.24	2	0.044	3.24	0	0
heparan sulfate 2-O-sulfotransferase 1 [Mus musculus]	42 kDa	170172560	NP_035958	Hs2st1	ENSMUSG00000040151	8.65	4	0.17	8.65	1.92	0
protein-tyrosine sulfotransferase 2 [Mus musculus]	44 kDa	170172566	NP_033445	Tpst2	ENSMUSG00000029344	64.89	15	0.47	64.89	0	0
3-hydroxyacyl-CoA dehydratase 3 [Mus musculus]	43 kDa	171184435	NP_067320	Ptplad1	ENSMUSG00000033629	6.49	2	0.12	6.49	1.92	0
abhydrolase domain-containing protein 14B [Mus musculus]	22 kDa	171460960	NP_083907	Abhd14b	ENSMUSG00000042073	2.16	2	0.12	2.16	0	0
cytosolic 5'-nucleotidase 3 [Mus musculus]	37 kDa	172072627	NP_080280	Nt5c3	ENSMUSG00000029780	2.16	2	0.12	2.16	0	0
folylpolyglutamate synthase, mitochondrial precursor [Mus musculus]	65 kDa	172088163	NP_034366	Fpgs	ENSMUSG00000009566	2.16	2	0.068	2.16	0.96	0
lamin-B1 [Mus musculus]	67 kDa	188219589	NP_034851	Lmnb1	ENSMUSG00000024590	3.24	3	0.088	3.24	0	0
RAG1-activating protein 1 [Mus musculus]	25 kDa	188497726	NP_033083	Slc50a1	ENSMUSG00000027953	11.9	5	0.46	11.9	0.96	0
beta-1,4-galactosyltransferase 4 [Mus musculus]	40 kDa	188528672	NP_062778	B4galt4	ENSMUSG00000022793	20.55	7	0.24	20.55	0.96	0
beta-1,4 N-acetylgalactosaminyltransferase 1 isoform 2 [Mus musculus]	59 kDa	189339268	NP_082015	B4galnt1	ENSMUSG00000006731	17.3	13	0.39	17.3	0	0
hypothetical protein LOC72792 isoform 1 [Mus musculus]	30 kDa	222418599	NP_001138464	2810459M11Rik	ENSMUSG00000026227	4.33	2	0.073	4.33	0	0
torsin-3A precursor [Mus musculus]	44 kDa	224809275	NP_075630	Tor3a	ENSMUSG00000060519	2.16	2	0.081	2.16	0	0
E3 ubiquitin-protein ligase RNF149 precursor [Mus musculus]	43 kDa	224809379	NP_001028307	Rnf149	ENSMUSG00000048234	3.24	2	0.079	3.24	0	0
Golgi reassembly-stacking protein 2 [Mus musculus]	47 kDa	224967109	NP_081628	Gorasp2	ENSMUSG00000014959	6.49	3	0.11	6.49	0	0
rho GTPase-activating protein 1 isoform 2 [Mus musculus]	50 kDa	225543420	NP_666236	Arhgap1	ENSMUSG00000027247	2.16	2	0.082	2.16	0	0
CMP-sialic acid transporter [Mus musculus]	36 kDa	225543514	NP_036025	Slc35a1	ENSMUSG00000028293	21.63	3	0.12	21.63	0.96	0
hypothetical protein LOC77034 precursor [Mus musculus]	69 kDa	225543561	NP_084117	2510039O18Rik	ENSMUSG00000044496	14.06	9	0.29	14.06	0	0
platelet-activating factor acetylhydrolase 2, cytoplasmic [Mus musculus]	44 kDa	225579137	NP_598641	Pafah2	ENSMUSG00000037366	6.49	4	0.14	6.49	0	0
leucine-rich repeat-containing protein 1 isoform 1 [Mus musculus]	59 kDa	225690587	NP_001139520	Lrrc1	ENSMUSG00000032352	5.41	2	0.063	5.41	0.96	0
calcium-transporting ATPase type 2C member 1 [Mus musculus]	100 kDa	225690606	NP_778190	Atp2c1	ENSMUSG00000032570	10.81	7	0.11	10.81	0	0
membrane-associated progesterone receptor component 2 [Mus musculus]	23 kDa	226442772	NP_081834	Pgrmc2	ENSMUSG00000049940	8.65	3	0.31	8.65	1.92	0.97
thyroid hormone receptor interactor 11 [Mus musculus]	226 kDa	226531227	NP_082722	Trip11	ENSMUSG00000021188	2.16	2	0.013	2.16	0	0
guanylate kinase isoform 1 [Mus musculus]	24 kDa	226874887	NP_032219	Guk1	ENSMUSG00000020444	2.16	2	0.14	2.16	0	0
epididymis-specific alpha-mannosidase precursor [Mus musculus]	116 kDa	227330625	NP_032576	Man2b2	ENSMUSG00000029119	4.33	2	0.027	4.33	1.92	0.97
probable carboxypeptidase PM20D1 precursor [Mus musculus]	56 kDa	227908835	NP_835180	Pm20d1	ENSMUSG00000042251	2.16	2	0.052	2.16	1.92	0
transmembrane protein 135 [Mus musculus]	52 kDa	228008286	NP_082619	Tmem135	ENSMUSG00000039428	6.49	3	0.11	6.49	0.96	0
ammonium transporter Rh type C [Mus musculus]	55 kDa	229092834	NP_062773	Rhcg	ENSMUSG00000030549	8.65	2	0.052	8.65	0.96	0
transmembrane epididymal protein 1 [Mus musculus]	35 kDa	229892334	NP_839975	Teddm1	ENSMUSG00000047053	33.53	4	0.21	33.53	0	0
glypican-4 precursor [Mus musculus]	63 kDa	238624186	NP_032176	Gpc4	ENSMUSG00000031119	3.24	3	0.074	3.24	0	0
antigen peptide transporter 2 [Mus musculus]	77 kDa	239915963	NP_035660	Tap2	ENSMUSG00000024339	3.24	2	0.044	3.24	0	0
rhoA activator C11orf59 homolog [Mus musculus]	18 kDa	242332593	NP_079881	2400001E08Rik	ENSMUSG00000030842	2.16	2	0.16	2.16	0.96	0.97
protein-cysteine N-palmitoyltransferase HHAT-like protein [Mus musculus]	56 kDa	251823939	NP_083371	Hhatl	ENSMUSG00000032523	2.16	2	0.05	2.16	0	0
alpha-1,3-mannosyl-glycoprotein 4-beta-N-acetylglucosaminyltransferase B [Mus musculus]	63 kDa	253683470	NP_666038	Mgat4b	ENSMUSG00000036620	3.24	2	0.053	3.24	0	0
exostosin-like 2 isoform a [Mus musculus]	37 kDa	254553481	NP_067363	Extl2	ENSMUSG00000027963	3.24	3	0.13	3.24	0	0
acyl-coenzyme A thioesterase 8 [Mus musculus]	36 kDa	254587964	NP_573503	Acot8	ENSMUSG00000017307	12.98	4	0.18	12.98	0.96	0
nucleobindin-1 isoform 1 [Mus musculus]	53 kDa	254750698	NP_001157134	Nucb1	ENSMUSG00000030824	23.79	12	0.4	23.79	0.96	0
polypeptide N-acetylgalactosaminyltransferase 14 [Mus musculus]	64 kDa	254910954	NP_082140	Galnt14	ENSMUSG00000024064	4.33	2	0.051	4.33	0	0
hypothetical protein LOC75593 [Mus musculus]	26 kDa	254939620	NP_083629	2410003K15Rik	ENSMUSG00000029815	2.16	2	0.11	2.16	0.96	1.93
neuroblastoma-amplified protein [Mus musculus]	266 kDa	255003837	NP_081982	Nbas	ENSMUSG00000020576	11.9	7	0.048	11.9	0	0
conserved oligomeric Golgi complex subunit 2 [Mus musculus]	82 kDa	256985208	NP_084022	Cog2	ENSMUSG00000031979	2.16	2	0.04	2.16	0	0
glycerol-3-phosphate dehydrogenase 1-like protein [Mus musculus]	38 kDa	257467604	NP_780589	Gpd1l	ENSMUSG00000050627	5.41	4	0.25	5.41	1.92	0
glucosaminyl transferase 4, core 2 [Mus musculus]	53 kDa	260593704	NP_001159537	Gcnt4	ENSMUSG00000091387	28.12	12	0.4	28.12	0	0
ADP-ribosylation factor-related protein 1 isoform 1 [Mus musculus]	23 kDa	260763870	NP_083978	Arfrp1	ENSMUSG00000038671	8.65	3	0.23	8.65	0	0
glycosyltransferase 8 domain-containing protein 1 [Mus musculus]	42 kDa	260763885	NP_083902	Glt8d1	ENSMUSG00000021916	3.24	3	0.16	3.24	0.96	0
armadillo repeat-containing X-linked protein 3 [Mus musculus]	43 kDa	261862275	NP_082146	Armcx3	ENSMUSG00000049047	6.49	4	0.16	6.49	0	0
prostate and testis expressed E [Mus musculus]	13 kDa	264681530	NP_001161145	Gm17727	ENSMUSG00000090738	3.24	2	0.3	3.24	0	0
GTPase KRas [Mus musculus]	21 kDa	266458391	NP_067259	Kras	ENSMUSG00000030265	4.33	2	0.11	4.33	0	0
T-cell immunomodulatory protein precursor [Mus musculus]	67 kDa	268839462	NP_082283	Itfg1	ENSMUSG00000031703	4.33	2	0.049	4.33	0.96	0
sperm associated antigen 11B isoform c [Mus musculus]	13 kDa	269847788	NP_001034652	Spag11b	ENSMUSG00000059463	17.3	4	0.35	17.3	0	0
nuclear pore complex-associated protein Tpr [Mus musculus]	274 kDa	270309140	NP_598541	Tpr	ENSMUSG00000006005	2.16	2	0.01	2.16	0	0
glycoprotein-N-acetylgalactosamine 3-beta-galactosyltransferase 1 [Mus musculus]	42 kDa	282396086	NP_443719	C1galt1	ENSMUSG00000042460	19.47	7	0.32	19.47	0	0
probable cation-transporting ATPase 13A1 [Mus musculus]	132 kDa	283135194	NP_573487	Atp13a1	ENSMUSG00000031862	6.49	5	0.065	6.49	2.88	0
palmitoyltransferase ZDHHC17 [Mus musculus]	73 kDa	283837767	NP_766142	Zdhhc17	ENSMUSG00000035798	4.33	3	0.074	4.33	0	0
protein OS-9 isoform 2 precursor [Mus musculus]	70 kDa	283837907	NP_808282	Os9	ENSMUSG00000040462	2.16	2	0.063	2.16	0	0
hypothetical protein LOC68554 [Mus musculus]	9 kDa	294345426	NP_001170873	1110001A16Rik	ENSMUSG00000062691	3.24	2	0.36	3.24	0.96	0
aldehyde dehydrogenase 3 family, member B2 [Mus musculus]	53 kDa	294460012	NP_001170909	Aldh3b2	ENSMUSG00000075296	3.24	3	0.077	3.24	0	0
beta-galactosidase-like protein [Mus musculus]	73 kDa	294610675	NP_001170980	Gm1110	ENSMUSG00000079644	14.06	9	0.16	14.06	0.96	0.97
transmembrane protein C5orf28 homolog [Mus musculus]	27 kDa	295054228	NP_001034333	Gm7120	ENSMUSG00000074634	3.24	2	0.092	3.24	2.88	0
PREDICTED: LOW QUALITY PROTEIN: RING finger protein 213 [Mus musculus]	592 kDa	309262466	XP_001476701	Rnf213	ENSMUSG00000070327	6.49	4	0.011	6.49	0	0
PREDICTED: protein disulfide-isomerase A6-like [Mus musculus]	47 kDa	309262617	XP_003085845	Pdia6	ENSMUSG00000020571	98.41	2	0.55	98.41	83.59	39.63
PREDICTED: transmembrane protein with metallophosphoesterase domain-like [Mus musculus]	49 kDa	309266624	XP_003086812	Tmppe		3.24	2	0.076	3.24	0	0
PREDICTED: serine protease inhibitor A3K-like [Mus musculus]	43 kDa	309267120	XP_003086957	LOC100505251		3.24	2	0.086	3.24	0	0

## Sheet: XB. CORPUS UNIQUE
Supplemental Table XB. Proteins unique to the mouse corpus sperm proteome									SPECTRAL COUNTS
DESCRIPTION	MW	GI	REFSEQ	GENE NAME	ENSEMBL GENE ID	SPECTRAL COUNT	# UNIQUE PEPTIDES	% COVERAGE	CAPUT	CORPUS	CAUDA
60S ribosomal protein L37a [Mus musculus]	10 kDa	6677785	NP_033110	Rpl37a	ENSMUSG00000046330	3.84	2	0.33	0	3.84	0
monocarboxylate transporter 1 [Mus musculus]	53 kDa	6677995	NP_033222	Slc16a1	ENSMUSG00000032902	7.69	3	0.099	0	7.69	1.93
transketolase [Mus musculus]	68 kDa	6678359	NP_033414	Tkt	ENSMUSG00000021957	2.88	2	0.059	0	2.88	0
presenilin-1 [Mus musculus]	53 kDa	6679493	NP_032969	Psen1	ENSMUSG00000019969	3.84	2	0.073	0	3.84	0.97
ras-related C3 botulinum toxin substrate 2 precursor [Mus musculus]	21 kDa	6679601	NP_033034	Rac2	ENSMUSG00000033220	2.88	2	0.13	3.24	2.88	1.93
endonuclease G, mitochondrial precursor [Mus musculus]	32 kDa	6679647	NP_031957	Endog	ENSMUSG00000015337	2.88	2	0.11	1.08	2.88	0
adrenodoxin, mitochondrial precursor [Mus musculus]	20 kDa	6679765	NP_032022	Fdx1	ENSMUSG00000032051	1.92	2	0.11	0	1.92	0
frataxin, mitochondrial precursor [Mus musculus]	23 kDa	6679863	NP_032070	Fxn	ENSMUSG00000059363	1.92	2	0.11	1.08	1.92	0.97
cystatin-B [Mus musculus]	11 kDa	6681071	NP_031819	Cstb	ENSMUSG00000005054	2.88	2	0.33	1.08	2.88	0
V-type proton ATPase 16 kDa proteolipid subunit [Mus musculus]	16 kDa	6753144	NP_033859	Atp6v0c	ENSMUSG00000024121	28.82	2	0.32	7.57	28.82	5.8
claudin-3 [Mus musculus]	23 kDa	6753438	NP_034032	Cldn3	ENSMUSG00000070473	10.57	5	0.2	2.16	10.57	1.93
cytochrome c, testis-specific [Mus musculus]	12 kDa	6753560	NP_034119	Cyct	ENSMUSG00000056436	2.88	2	0.24	0	2.88	0.97
26S proteasome non-ATPase regulatory subunit 7 [Mus musculus]	37 kDa	6754724	NP_034947	Psmd7	ENSMUSG00000039067	3.84	2	0.087	2.16	3.84	0.97
poly(rC)-binding protein 1 [Mus musculus]	37 kDa	6754994	NP_035995	Pcbp1	ENSMUSG00000051695	2.88	2	0.084	1.08	2.88	1.93
proteasome activator complex subunit 1 [Mus musculus]	29 kDa	6755212	NP_035319	Psme1	ENSMUSG00000022216	3.84	4	0.22	1.08	3.84	0
secreted frizzled-related protein 3 precursor [Mus musculus]	36 kDa	6755476	NP_035486	Frzb	ENSMUSG00000027004	2.88	2	0.12	0	2.88	0.97
monocarboxylate transporter 2 [Mus musculus]	53 kDa	6755536	NP_035521	Slc16a7	ENSMUSG00000020102	1.92	2	0.072	1.08	1.92	0.97
thioredoxin [Mus musculus]	12 kDa	6755911	NP_035790	Txn1	ENSMUSG00000028367	4.8	3	0.31	0	4.8	0.97
WD repeat-containing protein 1 [Mus musculus]	66 kDa	6755995	NP_035845	Wdr1	ENSMUSG00000005103	1.92	2	0.069	0	1.92	0
ganglioside GM2 activator precursor [Mus musculus]	21 kDa	6806917	NP_034429	Gm2a	ENSMUSG00000000594	3.84	3	0.24	1.08	3.84	0
trafficking protein particle complex subunit 3 [Mus musculus]	20 kDa	7304929	NP_038746	Trappc3	ENSMUSG00000028847	6.73	4	0.28	2.16	6.73	0.97
chloride intracellular channel protein 4 [Mus musculus]	29 kDa	7304963	NP_038913	Clic4	ENSMUSG00000037242	12.49	7	0.46	0	12.49	1.93
integrin alpha-3 [Mus musculus]	117 kDa	7305189	NP_038593	Itga3	ENSMUSG00000001507	1.92	2	0.025	1.08	1.92	0
mitochondrial import inner membrane translocase subunit Tim8 A [Mus musculus]	11 kDa	7305577	NP_038926	Timm8a1	ENSMUSG00000048007	1.92	2	0.23	0	1.92	0
probable phospholipid-transporting ATPase IH [Mus musculus]	136 kDa	7656914	NP_056619	Atp11a	ENSMUSG00000031441	1.92	2	0.024	2.16	1.92	0.97
DNA damage-binding protein 1 [Mus musculus]	127 kDa	7657011	NP_056550	Ddb1	ENSMUSG00000024740	3.84	4	0.062	0	3.84	1.93
dnaJ homolog subfamily C member 5 [Mus musculus]	22 kDa	7949027	NP_058055	Dnajc5	ENSMUSG00000000826	6.73	4	0.16	1.08	6.73	0.97
phosphomannomutase 2 [Mus musculus]	28 kDa	8393988	NP_058577	Pmm2	ENSMUSG00000022711	1.92	2	0.095	0	1.92	0.97
mitochondrial import inner membrane translocase subunit Tim9 B [Mus musculus]	11 kDa	9507187	NP_062375	Fxc1	ENSMUSG00000089847	1.92	2	0.35	0	1.92	0
phosphatidylinositol transfer protein beta isoform [Mus musculus]	31 kDa	9790159	NP_062614	Pitpnb	ENSMUSG00000050017	1.92	2	0.16	1.08	1.92	0
cathepsin F precursor [Mus musculus]	52 kDa	9845246	NP_063914	Ctsf	ENSMUSG00000083282	1.92	2	0.074	1.08	1.92	0
mitogen-activated protein kinase scaffold protein 1 [Mus musculus]	14 kDa	9910452	NP_064304	Lamtor3	ENSMUSG00000091512	9.61	3	0.41	0	9.61	0
28S ribosomal protein S31, mitochondrial precursor [Mus musculus]	44 kDa	10181116	NP_065585	Mrps31	ENSMUSG00000031533	1.92	2	0.12	1.08	1.92	0
peroxisomal membrane protein 4 [Mus musculus]	24 kDa	10946966	NP_067509	Pxmp4	ENSMUSG00000000876	1.92	2	0.1	0	1.92	0
40S ribosomal protein S19 [Mus musculus]	16 kDa	12963511	NP_075622	Rps19	ENSMUSG00000040952	3.84	3	0.17	0	3.84	0
coiled-coil domain-containing protein 127 isoform 1 [Mus musculus]	31 kDa	13195630	NP_077163	Ccdc127	ENSMUSG00000021578	5.76	4	0.2	1.08	5.76	0.97
39S ribosomal protein L17, mitochondrial precursor [Mus musculus]	20 kDa	13384658	NP_079577	Mrpl17	ENSMUSG00000030879	2.88	2	0.12	0	2.88	0
transmembrane protein 93 [Mus musculus]	12 kDa	13384684	NP_079594	Tmem93	ENSMUSG00000047260	3.84	2	0.2	1.08	3.84	0
formation of mitochondrial complexes 1 homolog [Mus musculus]	13 kDa	13384728	NP_079639	1110001J03Rik	ENSMUSG00000019689	5.76	2	0.24	0	5.76	0.97
coiled-coil-helix-coiled-coil-helix domain-containing protein 1 [Mus musculus]	14 kDa	13384734	NP_079642	Chchd1	ENSMUSG00000063787	3.84	2	0.23	0	3.84	0
28S ribosomal protein S36, mitochondrial isoform 1 [Mus musculus]	11 kDa	13384742	NP_079645	Mrps36	ENSMUSG00000061474	6.73	3	0.49	0	6.73	1.93
6-phosphogluconolactonase [Mus musculus]	27 kDa	13384778	NP_079672	Pgls	ENSMUSG00000031807	2.88	2	0.12	0	2.88	1.93
28S ribosomal protein S16, mitochondrial precursor [Mus musculus]	15 kDa	13384844	NP_079716	Mrps16	ENSMUSG00000049960	4.8	2	0.24	1.08	4.8	0.97
28S ribosomal protein S14, mitochondrial [Mus musculus]	15 kDa	13384894	NP_079750	Mrps14	ENSMUSG00000058267	10.57	3	0.29	0	10.57	0
perilipin-3 [Mus musculus]	47 kDa	13385312	NP_080112	Plin3	ENSMUSG00000024197	1.92	2	0.078	1.08	1.92	0
28S ribosomal protein S24, mitochondrial precursor [Mus musculus]	19 kDa	13385578	NP_080356	Mrps24	ENSMUSG00000020477	3.84	4	0.2	1.08	3.84	0.97
eukaryotic translation initiation factor 2 subunit 1 [Mus musculus]	36 kDa	13385624	NP_080390	Eif2s1	ENSMUSG00000021116	2.88	3	0.15	0	2.88	0
GLIPR1-like protein 2 [Mus musculus]	38 kDa	13385730	NP_080499	Glipr1l2	ENSMUSG00000020214	3.84	3	0.13	1.08	3.84	0.97
39S ribosomal protein L18, mitochondrial precursor [Mus musculus]	21 kDa	13385808	NP_080586	Mrpl18	ENSMUSG00000057388	7.69	3	0.19	0	7.69	0
40S ribosomal protein S13 [Mus musculus]	17 kDa	13386034	NP_080809	Rps13	ENSMUSG00000090862	2.88	2	0.19	2.16	2.88	0
actin-related protein 2/3 complex subunit 4 isoform 1 [Mus musculus]	20 kDa	13386054	NP_080828	Arpc4	ENSMUSG00000079426	3.84	3	0.25	0	3.84	0.97
prostate and testis expressed C [Mus musculus]	12 kDa	13386080	NP_080869	D730048I06Rik	ENSMUSG00000032108	3.84	3	0.29	1.08	3.84	0.97
40S ribosomal protein S10 [Mus musculus]	19 kDa	13399310	NP_080239	Rps10	ENSMUSG00000052146	2.88	2	0.14	1.08	2.88	0.97
serine beta-lactamase-like protein LACTB, mitochondrial precursor [Mus musculus]	61 kDa	13507666	NP_109642	Lactb	ENSMUSG00000032370	4.8	4	0.11	0	4.8	0
GDP-L-fucose synthase [Mus musculus]	36 kDa	13654268	NP_112478	Tsta3	ENSMUSG00000022570	1.92	2	0.11	1.08	1.92	0.97
mitogen-activated protein-binding protein-interacting protein [Mus musculus]	13 kDa	13752573	NP_112538	Lamtor2	ENSMUSG00000028062	8.65	3	0.3	1.08	8.65	2.9
60S ribosomal protein L9 [Mus musculus]	22 kDa	14149647	NP_035422	Rpl9-ps4	ENSMUSG00000071269	7.69	2	0.17	4.33	7.69	0
serine/threonine/tyrosine-interacting-like protein 1 [Mus musculus]	21 kDa	15805022	NP_083935	Styxl1	ENSMUSG00000019178	2.88	2	0.15	0	2.88	0.97
Williams-Beuren syndrome chromosomal region 16 protein homolog [Mus musculus]	50 kDa	15809010	NP_291050	Wbscr16	ENSMUSG00000061979	1.92	2	0.082	1.08	1.92	0
peroxisomal carnitine O-octanoyltransferase [Mus musculus]	70 kDa	17157983	NP_076222	Crot	ENSMUSG00000003623	7.69	6	0.16	1.08	7.69	0
39S ribosomal protein L43, mitochondrial [Mus musculus]	18 kDa	17298676	NP_444394	Mrpl43	ENSMUSG00000025208	5.76	6	0.41	1.08	5.76	0.97
28S ribosomal protein S18a, mitochondrial precursor [Mus musculus]	22 kDa	17505206	NP_081044	Mrps18a	ENSMUSG00000023967	4.8	2	0.14	0	4.8	0
28S ribosomal protein S21, mitochondrial [Mus musculus]	11 kDa	17505220	NP_510964	Mrps21	ENSMUSG00000054312	21.14	3	0.41	3.24	21.14	2.9
ubiquitin-conjugating enzyme E2 N [Mus musculus]	17 kDa	18017605	NP_542127	Ube2n	ENSMUSG00000074781	1.92	2	0.2	1.08	1.92	0.97
acidic leucine-rich nuclear phosphoprotein 32 family member B [Mus musculus]	31 kDa	18700032	NP_570959	Anp32b	ENSMUSG00000028333	1.92	2	0.11	2.16	1.92	0
liver carboxylesterase 22 precursor [Mus musculus]	62 kDa	19526804	NP_598421	Ces1e	ENSMUSG00000061959	3.84	2	0.1	0	3.84	0
vigilin [Mus musculus]	142 kDa	19527028	NP_598569	Hdlbp	ENSMUSG00000034088	3.84	4	0.049	0	3.84	0
fibrinogen gamma chain precursor [Mus musculus]	49 kDa	19527078	NP_598623	Fgg	ENSMUSG00000033860	1.92	2	0.083	0	1.92	0
proteasome activator complex subunit 2 isoform 1 [Mus musculus]	27 kDa	20137004	NP_035320	Psme2	ENSMUSG00000079197	4.8	4	0.25	1.08	4.8	0
hypothetical protein LOC68936 [Mus musculus]	6 kDa	20270271	NP_620082	Fam165b	ENSMUSG00000051989	1.92	2	0.49	1.08	1.92	0
transmembrane protein 43 [Mus musculus]	45 kDa	21311891	NP_083042	Tmem43	ENSMUSG00000030095	1.92	2	0.14	2.16	1.92	0
FUN14 domain-containing protein 1 [Mus musculus]	17 kDa	21312526	NP_082334	Fundc1	ENSMUSG00000025040	6.73	2	0.19	2.16	6.73	0
actin-related protein 2/3 complex subunit 5-like protein [Mus musculus]	17 kDa	21312654	NP_083085	Arpc5l	ENSMUSG00000026755	1.92	2	0.2	1.08	1.92	0
armadillo repeat-containing protein 1 [Mus musculus]	31 kDa	21312676	NP_083116	Armc1	ENSMUSG00000027599	3.84	4	0.21	1.08	3.84	0
hypothetical protein LOC74528 [Mus musculus]	38 kDa	21312780	NP_083260	8430406I07Rik	ENSMUSG00000027424	2.88	2	0.1	0	2.88	0
endoplasmic reticulum-Golgi intermediate compartment protein 2 isoform 1 [Mus musculus]	42 kDa	21312962	NP_080444	Ergic2	ENSMUSG00000030304	2.88	3	0.098	1.08	2.88	0
haloacid dehalogenase-like hydrolase domain-containing protein 2 isoform 1 [Mus musculus]	29 kDa	21313310	NP_084102	Hdhd2	ENSMUSG00000025421	1.92	2	0.13	0	1.92	0
hypothetical protein LOC66359 [Mus musculus]	13 kDa	21313516	NP_079787	Fam36a	ENSMUSG00000026500	3.84	2	0.32	1.08	3.84	0.97
GTP-binding protein 8 isoform 1 [Mus musculus]	32 kDa	21313623	NP_079608	Gtpbp8	ENSMUSG00000022668	1.92	2	0.11	1.08	1.92	0
mitochondrial antiviral-signaling protein [Mus musculus]	53 kDa	21450263	NP_659137	Mavs	ENSMUSG00000037523	4.8	4	0.11	0	4.8	0
interferon-induced transmembrane protein 3 [Mus musculus]	15 kDa	21539593	NP_079654	Ifitm3	ENSMUSG00000025492	2.88	2	0.26	0	2.88	0
dnaJ homolog subfamily C member 30 [Mus musculus]	25 kDa	21644569	NP_079638	Dnajc30	ENSMUSG00000061118	3.84	2	0.15	2.16	3.84	0
lysophospholipid acyltransferase 5 [Mus musculus]	56 kDa	21699058	NP_660112	Lpcat3	ENSMUSG00000004270	2.88	3	0.072	2.16	2.88	0
chloride channel CLIC-like protein 1 isoform 2 precursor [Mus musculus]	61 kDa	21704070	NP_663518	Clcc1	ENSMUSG00000027884	1.92	2	0.059	1.08	1.92	0
LAG1 longevity assurance homolog 2 [Mus musculus]	45 kDa	22095015	NP_084065	Lass2	ENSMUSG00000015714	1.92	2	0.095	1.08	1.92	0
cleft lip and palate transmembrane protein 1-like protein [Mus musculus]	59 kDa	22122537	NP_666159	Clptm1l	ENSMUSG00000021610	1.92	2	0.057	2.16	1.92	0
membrane magnesium transporter 1 precursor [Mus musculus]	15 kDa	22122803	NP_666346	Mmgt1	ENSMUSG00000061273	5.76	2	0.34	0	5.76	0
inactive serine protease 45 precursor [Mus musculus]	36 kDa	23346626	NP_694812	Prss45	ENSMUSG00000047257	1.92	2	0.079	0	1.92	0
retinol dehydrogenase 9 [Mus musculus]	36 kDa	23680945	NP_694773	Rdh9	ENSMUSG00000056148	8.65	3	0.25	0	8.65	0
60S ribosomal protein L5 [Mus musculus]	34 kDa	23956082	NP_058676	Rpl5	ENSMUSG00000058558	4.8	4	0.2	1.08	4.8	0
ribosome maturation protein SBDS [Mus musculus]	29 kDa	23956138	NP_075737	Sbds	ENSMUSG00000025337	1.92	2	0.14	0	1.92	0.97
28S ribosomal protein S18b, mitochondrial precursor [Mus musculus]	29 kDa	23956152	NP_080154	Mrps18b	ENSMUSG00000024436	5.76	4	0.28	0	5.76	0
ADP-ribosylation factor-like protein 8A [Mus musculus]	21 kDa	23956194	NP_081099	Arl8a	ENSMUSG00000026426	11.53	2	0.47	8.65	11.53	4.83
actin-related protein 3 [Mus musculus]	47 kDa	23956222	NP_076224	Actr3	ENSMUSG00000026341	2.88	3	0.11	1.08	2.88	0.97
28S ribosomal protein S6, mitochondrial [Mus musculus]	14 kDa	23956244	NP_536704	Mrps6	ENSMUSG00000039680	1.92	2	0.26	1.08	1.92	0
40S ribosomal protein S27 [Mus musculus]	9 kDa	26024336	NP_081291	Rps27	ENSMUSG00000090733	8.65	2	0.31	5.41	8.65	4.83
transmembrane protein 186 [Mus musculus]	25 kDa	27228988	NP_079984	Tmem186	ENSMUSG00000043140	3.84	2	0.1	4.33	3.84	2.9
thioredoxin domain-containing protein 8 [Mus musculus]	17 kDa	27229039	NP_080408	Txndc8	ENSMUSG00000038709	3.84	2	0.17	0	3.84	1.93
bifunctional coenzyme A synthase [Mus musculus]	62 kDa	27229125	NP_082172	Coasy	ENSMUSG00000001755	2.88	3	0.082	0	2.88	0
probable S-adenosyl-L-methionine-dependent methyltransferase METT5D1 [Mus musculus]	45 kDa	27229243	NP_084066	Mettl15	ENSMUSG00000057234	2.88	2	0.064	0	2.88	0
chloride intracellular channel protein 5 [Mus musculus]	28 kDa	27369886	NP_766209	Clic5	ENSMUSG00000023959	2.88	2	0.12	0	2.88	0
carbonyl reductase 3 [Mus musculus]	31 kDa	27413160	NP_766635	Cbr3	ENSMUSG00000022947	9.61	8	0.36	0	9.61	0
hypothetical protein LOC66469 [Mus musculus]	22 kDa	27754130	NP_079858	2810405K02Rik	ENSMUSG00000029059	4.8	3	0.23	0	4.8	0.97
mannosidase 2, alpha 2 [Mus musculus]	93 kDa	27777691	NP_766491	Man2a2	ENSMUSG00000038886	9.61	8	0.13	0	9.61	0
vesicle-trafficking protein SEC22a [Mus musculus]	35 kDa	27819645	NP_598465	Sec22a	ENSMUSG00000034473	1.92	2	0.098	0	1.92	0
nck-associated protein 1 [Mus musculus]	129 kDa	28395023	NP_058661	Nckap1	ENSMUSG00000027002	5.76	4	0.046	0	5.76	1.93
hypothetical protein LOC329659 [Mus musculus]	34 kDa	29244450	NP_808524	E130311K13Rik	ENSMUSG00000048581	2.88	2	0.092	1.08	2.88	0
39S ribosomal protein L52, mitochondrial precursor [Mus musculus]	14 kDa	30348981	NP_081127	Mrpl52	ENSMUSG00000010406	20.18	3	0.41	0	20.18	0
retinol dehydrogenase 13 [Mus musculus]	36 kDa	30425078	NP_780581	Rdh13	ENSMUSG00000008435	5.76	4	0.18	0	5.76	0
protein canopy homolog 4 precursor [Mus musculus]	28 kDa	30519939	NP_848727	Cnpy4	ENSMUSG00000036968	2.88	2	0.098	0	2.88	0
NAD-dependent deacetylase sirtuin-5 [Mus musculus]	34 kDa	30578432	NP_849179	Sirt5	ENSMUSG00000054021	1.92	2	0.094	1.08	1.92	0
translocating chain-associated membrane protein 1 [Mus musculus]	43 kDa	30794386	NP_082449	Tram1	ENSMUSG00000025935	1.92	2	0.07	1.08	1.92	0
dimethylaniline monooxygenase [N-oxide-forming] 2 [Mus musculus]	61 kDa	31542819	NP_061369	Fmo2	ENSMUSG00000040170	3.84	2	0.075	1.08	3.84	0
vinculin [Mus musculus]	117 kDa	31543942	NP_033528	Vcl	ENSMUSG00000021823	4.8	5	0.073	2.16	4.8	0.97
14-3-3 protein beta/alpha [Mus musculus]	28 kDa	31543974	NP_061223	Ywhab	ENSMUSG00000018326	1.92	2	0.11	0	1.92	0.97
vesicle-associated membrane protein 8 [Mus musculus]	11 kDa	31980629	NP_058074	Vamp8	ENSMUSG00000050732	3.84	2	0.14	0	3.84	0
biogenesis of lysosome-related organelles complex 1 subunit 1 [Mus musculus]	14 kDa	31980697	NP_056555	Bloc1s1	ENSMUSG00000090247	6.73	2	0.18	0	6.73	0
peflin [Mus musculus]	29 kDa	31980937	NP_080717	Pef1	ENSMUSG00000028779	3.84	2	0.095	1.08	3.84	0
hypothetical protein LOC217830 precursor [Mus musculus]	66 kDa	31981784	NP_663423	9030617O03Rik	ENSMUSG00000021185	1.92	2	0.053	0	1.92	0
putative polypeptide N-acetylgalactosaminyltransferase-like protein 4 [Mus musculus]	71 kDa	31982036	NP_776100	Galntl4	ENSMUSG00000038296	4.8	3	0.063	1.08	4.8	0
laminin subunit beta-2 precursor [Mus musculus]	197 kDa	31982223	NP_032509	Lamb2	ENSMUSG00000052911	4.8	4	0.032	0	4.8	0
alcohol dehydrogenase class-3 [Mus musculus]	40 kDa	31982511	NP_031436	Adh5	ENSMUSG00000028138	4.8	3	0.15	0	4.8	0
mpv17-like protein 2 [Mus musculus]	23 kDa	34147205	NP_898993	Mpv17l2	ENSMUSG00000035559	10.57	2	0.17	1.08	10.57	0
proteasome-associated protein ECM29 homolog [Mus musculus]	204 kDa	37718970	NP_759013	AI314180	ENSMUSG00000050812	3.84	4	0.028	1.08	3.84	0.97
outer dense fiber protein 3-like protein 1 [Mus musculus]	31 kDa	38348576	NP_941075	Odf3l1	ENSMUSG00000045620	2.88	3	0.15	0	2.88	0.97
tyrosyl-tRNA synthetase, mitochondrial precursor [Mus musculus]	53 kDa	39930579	NP_937889	Yars2	ENSMUSG00000022792	1.92	2	0.078	1.08	1.92	0
armadillo repeat protein deleted in velo-cardio-facial syndrome homolog [Mus musculus]	105 kDa	40254129	NP_258435	Arvcf	ENSMUSG00000000325	1.92	2	0.031	1.08	1.92	0
tropomyosin alpha-3 chain [Mus musculus]	33 kDa	40254525	NP_071709	Tpm3	ENSMUSG00000027940	7.69	5	0.23	1.08	7.69	0.97
dihydropyrimidinase-related protein 2 [Mus musculus]	62 kDa	40254595	NP_034085	Dpysl2	ENSMUSG00000022048	4.8	5	0.16	0	4.8	0
NIF3-like protein 1 [Mus musculus]	42 kDa	41056093	NP_075364	Nif3l1	ENSMUSG00000026036	3.84	4	0.16	1.08	3.84	0.97
tryptophan-rich protein [Mus musculus]	20 kDa	46409250	NP_997184	Wrb	ENSMUSG00000023147	2.88	2	0.13	0	2.88	0
hypothetical protein LOC70920 [Mus musculus]	29 kDa	46559372	NP_081879	4921511H03Rik	ENSMUSG00000040514	1.92	2	0.12	0	1.92	3.87
keratin, type II cytoskeletal 73 [Mus musculus]	59 kDa	47059013	NP_997650	Krt73	ENSMUSG00000063661	388.16	2	0.14	793.8	388.16	490.07
Golgi-associated plant pathogenesis-related protein 1 [Mus musculus]	17 kDa	47059151	NP_081726	Glipr2	ENSMUSG00000028480	4.8	3	0.28	1.08	4.8	0.97
beta-defensin 29 precursor [Mus musculus]	9 kDa	47824874	NP_001001444	Defb29	ENSMUSG00000044249	11.53	3	0.33	1.08	11.53	0
beta-defensin 22 [Mus musculus]	18 kDa	50582603	NP_001002791	Defb22	ENSMUSG00000027468	4.8	4	0.4	0	4.8	6.77
elongation factor 1-delta isoform b [Mus musculus]	31 kDa	54287684	NP_075729	Eef1d	ENSMUSG00000055762	3.84	4	0.18	2.16	3.84	0
receptor tyrosine-protein kinase erbB-2 precursor [Mus musculus]	139 kDa	54873610	NP_001003817	Erbb2	ENSMUSG00000062312	1.92	2	0.027	0	1.92	0.97
EH domain-containing protein 2 [Mus musculus]	61 kDa	55742711	NP_694708	Ehd2	ENSMUSG00000074364	2.88	2	0.044	0	2.88	0
spectrin beta chain, brain 2 [Mus musculus]	271 kDa	55926127	NP_067262	Spnb3	ENSMUSG00000067889	36.51	19	0.14	6.49	36.51	0
eukaryotic translation initiation factor 4 gamma 1 isoform a [Mus musculus]	176 kDa	56699432	NP_666053	Eif4g1	ENSMUSG00000045983	2.88	2	0.016	1.08	2.88	0
plasma membrane calcium ATPase 3 [Mus musculus]	134 kDa	56699478	NP_796210	Atp2b3	ENSMUSG00000031376	44.2	6	0.14	27.04	44.2	0
pentatricopeptide repeat-containing protein 2 [Mus musculus]	44 kDa	58037131	NP_081149	Ptcd2	ENSMUSG00000021650	4.8	2	0.097	1.08	4.8	0
bolA-like protein 1 [Mus musculus]	14 kDa	58037151	NP_081251	Bola1	ENSMUSG00000015943	7.69	3	0.39	0	7.69	0.97
lysozyme-like protein 6 precursor [Mus musculus]	17 kDa	58037161	NP_081359	Lyzl6	ENSMUSG00000020945	3.84	2	0.25	1.08	3.84	4.83
DDB1- and CUL4-associated factor 7 [Mus musculus]	39 kDa	58037257	NP_082222	Dcaf7	ENSMUSG00000049354	1.92	2	0.091	1.08	1.92	0.97
alpha-actinin-1 [Mus musculus]	103 kDa	61097906	NP_598917	Actn1	ENSMUSG00000015143	11.53	2	0.14	0	11.53	0
inositol 1,4,5-trisphosphate receptor type 3 [Mus musculus]	304 kDa	61102728	NP_542120	Itpr3	ENSMUSG00000042644	5.76	4	0.019	0	5.76	0
kinesin-1 heavy chain [Mus musculus]	110 kDa	61657921	NP_032474	Kif5b	ENSMUSG00000006740	4.8	4	0.055	1.08	4.8	0
sorting nexin-1 [Mus musculus]	59 kDa	71043944	NP_062701	Snx1	ENSMUSG00000032382	1.92	2	0.046	0	1.92	0
AP2 associated kinase 1 isoform 2 [Mus musculus]	95 kDa	73695877	NP_808430	Aak1	ENSMUSG00000057230	1.92	2	0.031	0	1.92	0
importin-7 [Mus musculus]	119 kDa	74229034	NP_852658	Ipo7	ENSMUSG00000066232	2.88	3	0.043	0	2.88	0
staphylococcal nuclease domain-containing protein 1 [Mus musculus]	102 kDa	77404392	NP_062750	Snd1	ENSMUSG00000001424	8.65	6	0.12	0	8.65	0
dedicator of cytokinesis protein 7 [Mus musculus]	238 kDa	78191789	NP_080358	Dock7	ENSMUSG00000028556	1.92	2	0.012	0	1.92	0.97
bifunctional aminoacyl-tRNA synthetase [Mus musculus]	170 kDa	82617575	NP_084011	Eprs	ENSMUSG00000026615	7.69	6	0.067	0	7.69	0
GTP-binding protein 10 [Mus musculus]	40 kDa	83320123	NP_694756	Gtpbp10	ENSMUSG00000040464	1.92	2	0.082	0	1.92	0
60S acidic ribosomal protein P2 [Mus musculus]	12 kDa	83745120	NP_080296	Rplp2	ENSMUSG00000025508	5.76	3	0.59	0	5.76	0
beta-defensin 23 [Mus musculus]	18 kDa	83776583	NP_001033022	Defb23	ENSMUSG00000074681	28.82	4	0.3	0	28.82	5.8
syntaxin-17 [Mus musculus]	33 kDa	84579893	NP_080619	Stx17	ENSMUSG00000061455	2.88	2	0.13	0	2.88	0
probable hydrolase PNKD isoform 3 [Mus musculus]	43 kDa	87239984	NP_001034598	Pnkd	ENSMUSG00000026179	2.88	2	0.1	1.08	2.88	1.93
dynamin-2 [Mus musculus]	98 kDa	87299637	NP_001034609	Dnm2	ENSMUSG00000033335	6.73	4	0.087	1.08	6.73	0
importin subunit beta-1 [Mus musculus]	97 kDa	88014720	NP_032405	Kpnb1	ENSMUSG00000001440	3.84	3	0.051	0	3.84	0.97
ATP-binding cassette sub-family A member 3 [Mus musculus]	192 kDa	88759350	NP_038883	Abca3	ENSMUSG00000024130	7.69	5	0.049	1.08	7.69	0
AP-1 complex subunit beta-1 [Mus musculus]	104 kDa	88853578	NP_031480	Ap1b1	ENSMUSG00000009090	9.61	2	0.1	14.06	9.61	0
Niemann-Pick C1 protein [Mus musculus]	143 kDa	89242146	NP_032746	Npc1	ENSMUSG00000024413	1.92	2	0.02	1.08	1.92	0.97
canalicular multispecific organic anion transporter 2 [Mus musculus]	169 kDa	90403595	NP_083876	Abcc3	ENSMUSG00000020865	17.29	12	0.13	0	17.29	0
protein SCO1 homolog, mitochondrial precursor [Mus musculus]	32 kDa	90991710	NP_001035115	Sco1	ENSMUSG00000069844	2.88	2	0.12	1.08	2.88	0
NAD(P)H dehydrogenase [quinone] 1 [Mus musculus]	31 kDa	94400773	NP_032732	Nqo1	ENSMUSG00000003849	8.65	4	0.25	0	8.65	0
ribose-5-phosphate isomerase [Mus musculus]	32 kDa	94536844	NP_033101	Rpia	ENSMUSG00000053604	3.84	3	0.17	0	3.84	0
3 beta-hydroxysteroid dehydrogenase type 7 isoform a [Mus musculus]	41 kDa	100817045	NP_598704	Hsd3b7	ENSMUSG00000042289	6.73	6	0.23	1.08	6.73	0
peroxisome biogenesis factor 10 [Mus musculus]	37 kDa	109150414	NP_001035866	Pex10	ENSMUSG00000029047	6.73	4	0.18	2.16	6.73	1.93
hypothetical protein LOC67750 [Mus musculus]	34 kDa	109948267	NP_080635	4930578I06Rik	ENSMUSG00000021961	1.92	2	0.094	0	1.92	0
cytoplasmic aconitate hydratase [Mus musculus]	98 kDa	110347487	NP_031412	Aco1	ENSMUSG00000028405	2.88	3	0.052	1.08	2.88	0
ceruloplasmin isoform b [Mus musculus]	121 kDa	110347564	NP_031778	Cp	ENSMUSG00000003617	5.76	6	0.075	2.16	5.76	0
acyl-coenzyme A thioesterase 6 [Mus musculus]	47 kDa	110626167	NP_766168	Acot6	ENSMUSG00000043487	1.92	2	0.057	1.08	1.92	0
phosphatidylinositol-glycan-specific phospholipase D [Mus musculus]	94 kDa	111378397	NP_032182	Gpld1	ENSMUSG00000021340	2.88	3	0.044	0	2.88	0.97
serine protease inhibitor Kazal-type 8 precursor [Mus musculus]	12 kDa	114145596	NP_898959	Spink8	ENSMUSG00000050074	1.92	2	0.38	1.08	1.92	0.97
laminin subunit beta-1 [Mus musculus]	202 kDa	114326497	NP_032508	Lamb1	ENSMUSG00000002900	5.76	4	0.032	0	5.76	0
probable ubiquitin carboxyl-terminal hydrolase FAF-X [Mus musculus]	290 kDa	115511018	NP_033507	Usp9x	ENSMUSG00000031010	8.65	9	0.045	0	8.65	0
ankyrin 3, epithelial isoform a [Mus musculus]	188 kDa	116256491	NP_733924	Ank3	ENSMUSG00000069601	10.57	7	0.066	0	10.57	0
AP-2 complex subunit alpha-1 isoform b [Mus musculus]	105 kDa	116256510	NP_001070732	Ap2a1	ENSMUSG00000060279	6.73	3	0.093	6.49	6.73	0
four and a half LIM domains protein 1 isoform 3 [Mus musculus]	32 kDa	116517334	NP_034341	Fhl1	ENSMUSG00000023092	6.73	5	0.28	0	6.73	0
glucosylceramidase isoform 2 [Mus musculus]	58 kDa	116734815	NP_001070879	Gba	ENSMUSG00000028048	5.76	3	0.087	1.08	5.76	0
solute carrier family 25 member 33 [Mus musculus]	35 kDa	117647275	NP_081736	Slc25a33	ENSMUSG00000028982	1.92	2	0.14	2.16	1.92	0
proteasome activator complex subunit 4 [Mus musculus]	211 kDa	117956381	NP_598774	Psme4	ENSMUSG00000040850	3.84	2	0.016	0	3.84	0
lipopolysaccharide-responsive and beige-like anchor protein isoform beta [Mus musculus]	309 kDa	117956397	NP_001071156	Lrba	ENSMUSG00000028080	14.41	11	0.056	1.08	14.41	0
leucyl-tRNA synthetase, cytoplasmic [Mus musculus]	134 kDa	120537241	NP_598898	Lars	ENSMUSG00000024493	1.92	2	0.02	3.24	1.92	0.97
heat shock 70 kDa protein 1B [Mus musculus]	70 kDa	124339826	NP_034608	Hspa1b	ENSMUSG00000090877	12.49	2	0.17	11.9	12.49	0
coenzyme Q-binding protein COQ10 homolog A, mitochondrial [Mus musculus]	29 kDa	124486652	NP_001074509	Coq10a	ENSMUSG00000039914	4.8	2	0.12	1.08	4.8	0
ribosome-binding protein 1 isoform a [Mus musculus]	158 kDa	124486712	NP_077243	Rrbp1	ENSMUSG00000027422	3.84	2	0.018	5.41	3.84	0
transmembrane and coiled-coil domain-containing protein 2 [Mus musculus]	21 kDa	124486795	NP_001074781	Tmco2	ENSMUSG00000078577	5.76	2	0.15	2.16	5.76	0
endoplasmic reticulum metallopeptidase 1 [Mus musculus]	100 kDa	124487057	NP_001074682	Ermp1	ENSMUSG00000046324	18.26	9	0.17	1.08	18.26	0
neural cell adhesion molecule 1 isoform 1 [Mus musculus]	93 kDa	124517689	NP_001074914	Ncam1	ENSMUSG00000039542	31.71	13	0.24	0	31.71	0
acetyl-CoA carboxylase 1 [Mus musculus]	265 kDa	125656173	NP_579938	Acaca	ENSMUSG00000020532	3.84	3	0.018	0	3.84	0
T-complex protein 1 subunit theta [Mus musculus]	60 kDa	126723461	NP_033970	Cct8	ENSMUSG00000025613	5.76	4	0.088	0	5.76	0.97
nesprin-2 [Mus musculus]	783 kDa	145699091	NP_001005510	Syne2	ENSMUSG00000063450	5.76	3	0.0058	1.08	5.76	0
hypothetical protein LOC72244 [Mus musculus]	15 kDa	145864467	NP_001078854	1600014C10Rik	ENSMUSG00000054676	2.88	2	0.14	0	2.88	0
eukaryotic translation initiation factor 3 subunit A [Mus musculus]	162 kDa	146219837	NP_034253	Eif3a	ENSMUSG00000024991	1.92	2	0.022	0	1.92	0
charged multivesicular body protein 6 [Mus musculus]	23 kDa	147904547	NP_001078967	Chmp6	ENSMUSG00000025371	3.84	2	0.14	0	3.84	0
39S ribosomal protein L48, mitochondrial precursor [Mus musculus]	24 kDa	148368964	NP_942128	Mrpl48	ENSMUSG00000030706	3.84	3	0.11	1.08	3.84	0.97
acetyl-CoA acetyltransferase, cytosolic [Mus musculus]	41 kDa	148747461	NP_033364	Acat2	ENSMUSG00000023832	2.88	2	0.11	2.16	2.88	0
PREDICTED: 60S ribosomal protein L23a-like [Mus musculus]	16 kDa	149233872	XP_001478531	Gm3940	ENSMUSG00000078291	2.88	2	0.2	0	2.88	0
PREDICTED: 40S ribosomal protein S12-like [Mus musculus]	15 kDa	149250091	XP_001480687	Gm15887	ENSMUSG00000078087	5.76	3	0.32	1.08	5.76	0
PREDICTED: 40S ribosomal protein S18-like [Mus musculus]	18 kDa	149264635	XP_001473856	Gm10260	ENSMUSG00000057657	3.84	2	0.15	1.08	3.84	0
hypothetical protein LOC636104 [Mus musculus]	106 kDa	150010636	NP_001092777	Gm7173	ENSMUSG00000073077	3.84	3	0.045	1.08	3.84	0
laminin subunit gamma-1 precursor [Mus musculus]	177 kDa	153791270	NP_034813	Lamc1	ENSMUSG00000026478	7.69	5	0.049	0	7.69	0.97
clathrin interactor 1 [Mus musculus]	68 kDa	154240730	NP_001038985	Clint1	ENSMUSG00000006169	1.92	2	0.039	2.16	1.92	0
acyl-CoA-binding domain-containing protein 5 isoform d [Mus musculus]	52 kDa	156255161	NP_001095906	Acbd5	ENSMUSG00000026781	10.57	3	0.078	2.16	10.57	0.97
collagen alpha-6(VI) chain isoform 1 [Mus musculus]	246 kDa	156616286	NP_001096077	Col6a6	ENSMUSG00000043719	2.88	2	0.017	0	2.88	0
zinc finger protein 185 isoform a [Mus musculus]	53 kDa	157823829	NP_033575	Zfp185	ENSMUSG00000031351	1.92	2	0.072	0	1.92	0
carbonic anhydrase 2 [Mus musculus]	29 kDa	157951596	NP_033931	Car2	ENSMUSG00000027562	10.57	5	0.38	1.08	10.57	0.97
adenylyl cyclase-associated protein 1 [Mus musculus]	52 kDa	157951604	NP_031624	Cap1	ENSMUSG00000028656	4.8	3	0.11	0	4.8	0
annexin A6 isoform b [Mus musculus]	75 kDa	158966670	NP_001103681	Anxa6	ENSMUSG00000018340	8.65	7	0.14	0	8.65	0
glutathione reductase, mitochondrial precursor [Mus musculus]	54 kDa	160298213	NP_034474	Gsr	ENSMUSG00000031584	2.88	3	0.094	2.16	2.88	0
mitochondrial intermediate peptidase precursor [Mus musculus]	81 kDa	160333185	NP_081712	Mipep	ENSMUSG00000021993	2.88	3	0.056	1.08	2.88	3.87
valyl-tRNA synthetase, mitochondrial precursor [Mus musculus]	118 kDa	160333671	NP_780346	Vars2	ENSMUSG00000038838	9.61	7	0.11	0	9.61	0
steroid 17-alpha-hydroxylase/17,20 lyase [Mus musculus]	58 kDa	160948601	NP_031835	Cyp17a1	ENSMUSG00000003555	3.84	4	0.12	1.08	3.84	0
F-actin-capping protein subunit alpha-1 [Mus musculus]	33 kDa	161086971	NP_033927	Capza1	ENSMUSG00000070372	2.88	2	0.16	0	2.88	0
ER degradation-enhancing alpha-mannosidase-like 3 precursor [Mus musculus]	104 kDa	163310723	NP_001034733	Edem3	ENSMUSG00000043019	1.92	2	0.04	0	1.92	0
apolipoprotein E precursor [Mus musculus]	36 kDa	163644329	NP_033826	Apoe	ENSMUSG00000002985	1.92	2	0.08	2.16	1.92	0
cytoplasmic FMR1-interacting protein 1 isoform a [Mus musculus]	145 kDa	164698474	NP_035500	Cyfip1	ENSMUSG00000030447	4.8	5	0.05	1.08	4.8	0
retinol dehydrogenase 1 (all trans) [Mus musculus]	36 kDa	165377241	NP_536684	Rdh1	ENSMUSG00000089789	4.8	5	0.23	0	4.8	0
aarF domain containing kinase 5 [Mus musculus]	67 kDa	169234776	NP_766548	Adck5	ENSMUSG00000022550	1.92	2	0.046	0	1.92	1.93
regulator of nonsense transcripts 1 isoform b [Mus musculus]	123 kDa	170784811	NP_109605	Upf1	ENSMUSG00000058301	1.92	2	0.026	0	1.92	0
transmembrane protein C2orf18 homolog precursor [Mus musculus]	41 kDa	188497646	NP_783606	4930471M23Rik	ENSMUSG00000029175	4.8	3	0.12	2.16	4.8	0
probable cysteinyl-tRNA synthetase, mitochondrial [Mus musculus]	61 kDa	189409152	NP_077210	Cars2	ENSMUSG00000056228	1.92	2	0.054	1.08	1.92	0
CCR4-NOT transcription complex subunit 1 isoform 1 [Mus musculus]	267 kDa	189458842	NP_694804	Cnot1	ENSMUSG00000036550	1.92	2	0.0093	0	1.92	0
histone deacetylase 6 [Mus musculus]	126 kDa	194353997	NP_034543	Hdac6	ENSMUSG00000031161	22.1	12	0.15	0	22.1	0.97
hypothetical protein LOC69478 [Mus musculus]	18 kDa	221139775	NP_081366	2300009A05Rik	ENSMUSG00000032403	1.92	2	0.15	0	1.92	0
solute carrier family 25 member 44 isoform a [Mus musculus]	37 kDa	225007568	NP_848811	Slc25a44	ENSMUSG00000050144	1.92	2	0.072	0	1.92	0
lysosomal alpha-glucosidase precursor [Mus musculus]	106 kDa	226693367	NP_032090	Gaa	ENSMUSG00000025579	1.92	2	0.022	2.16	1.92	0
spatacsin [Mus musculus]	274 kDa	226958532	NP_663506	Spg11	ENSMUSG00000033396	2.88	2	0.011	0	2.88	0
disintegrin and metalloproteinase domain-containing protein 32 [Mus musculus]	84 kDa	229332006	NP_700446	Adam32	ENSMUSG00000037437	1.92	2	0.036	0	1.92	0.97
torsin-1A-interacting protein 1 isoform 2 [Mus musculus]	58 kDa	229608944	NP_659040	Tor1aip1	ENSMUSG00000026466	1.92	2	0.06	1.08	1.92	0
E3 ubiquitin-protein ligase UBR4 [Mus musculus]	572 kDa	237820660	NP_001153791	Ubr4	ENSMUSG00000066036	7.69	4	0.0098	0	7.69	4.83
metaxin 3 [Mus musculus]	35 kDa	242397501	NP_001156417	Mtx3	ENSMUSG00000021704	6.73	3	0.15	5.41	6.73	0
thiopurine S-methyltransferase [Mus musculus]	28 kDa	253795504	NP_058065	Tpmt	ENSMUSG00000021376	2.88	3	0.17	0	2.88	0
serine protease HTRA2, mitochondrial [Mus musculus]	49 kDa	254281222	NP_062726	Htra2	ENSMUSG00000068329	6.73	5	0.18	0	6.73	1.93
SEC23-interacting protein [Mus musculus]	111 kDa	254692911	NP_001025153	Sec23ip	ENSMUSG00000055319	1.92	2	0.03	1.08	1.92	0
transmembrane and coiled-coil domain-containing protein C6orf129 homolog isoform 1 [Mus musculus]	12 kDa	254939555	NP_001157213	1110021J02Rik	ENSMUSG00000024018	3.84	3	0.27	0	3.84	0
transmembrane protein 192 isoform 2 [Mus musculus]	25 kDa	254939603	NP_001157219	Tmem192	ENSMUSG00000025521	3.84	2	0.11	0	3.84	0
40S ribosomal protein S26 [Mus musculus]	13 kDa	255003793	NP_038793	Rps26	ENSMUSG00000025362	5.76	2	0.23	1.08	5.76	0
rab3 GTPase-activating protein non-catalytic subunit [Mus musculus]	155 kDa	255003810	NP_001157226	Rab3gap2	ENSMUSG00000039318	1.92	2	0.019	3.24	1.92	0
valyl-tRNA synthetase [Mus musculus]	140 kDa	255069795	NP_035820	Vars	ENSMUSG00000007029	6.73	5	0.055	0	6.73	0
huntingtin-interacting protein 1-related protein [Mus musculus]	119 kDa	255308928	NP_659507	Hip1r	ENSMUSG00000000915	1.92	2	0.024	1.08	1.92	0.97
hypothetical protein LOC407788 isoform 2 [Mus musculus]	32 kDa	255522841	NP_001157327	BC051142	ENSMUSG00000057246	1.92	2	0.13	0	1.92	3.87
IQ and ubiquitin-like domain-containing protein [Mus musculus]	92 kDa	255683447	NP_766123	Iqub	ENSMUSG00000046192	2.88	2	0.027	0	2.88	0.97
cAMP-dependent protein kinase catalytic subunit beta isoform 4 [Mus musculus]	46 kDa	255958156	NP_001157672	Prkacb	ENSMUSG00000005034	1.92	2	0.09	0	1.92	0
erlin-1 [Mus musculus]	39 kDa	256355012	NP_663477	Erlin1	ENSMUSG00000025198	7.69	2	0.16	8.65	7.69	0
zinc phosphodiesterase ELAC protein 2 [Mus musculus]	93 kDa	257153445	NP_075968	Elac2	ENSMUSG00000020549	1.92	2	0.043	1.08	1.92	0
programmed cell death 6-interacting protein isoform 1 [Mus musculus]	97 kDa	258547152	NP_001158149	Pdcd6ip	ENSMUSG00000032504	3.84	4	0.066	0	3.84	0
protein tyrosine phosphatase type IVA 2 [Mus musculus]	19 kDa	258613926	NP_001158217	Ptp4a2	ENSMUSG00000028788	1.92	2	0.17	0	1.92	1.93
alpha-1-antitrypsin 1-6 isoform 1 precursor [Mus musculus]	46 kDa	259906395	NP_080963	Serpina1f	ENSMUSG00000021081	1.92	2	0.063	1.08	1.92	0
FAD-dependent oxidoreductase domain-containing protein 2 precursor [Mus musculus]	76 kDa	269914150	NP_001017983	Foxred2	ENSMUSG00000016552	11.53	6	0.15	0	11.53	0.97
solute carrier family 12 member 9 [Mus musculus]	96 kDa	281371456	NP_113583	Slc12a9	ENSMUSG00000037344	1.92	2	0.042	0	1.92	0
SRA stem-loop-interacting RNA-binding protein, mitochondrial precursor [Mus musculus]	13 kDa	283046784	NP_081234	1810035L17Rik	ENSMUSG00000021040	5.76	3	0.36	0	5.76	1.93
hypothetical protein LOC75462 isoform 2 [Mus musculus]	13 kDa	285401645	NP_001165562	1700001C19Rik	ENSMUSG00000047150	2.88	2	0.16	1.08	2.88	0.97
inositol 1,4,5-trisphosphate receptor type 1 [Mus musculus]	313 kDa	291327470	NP_034715	Itpr1	ENSMUSG00000030102	2.88	2	0.011	1.08	2.88	0
histocompatibility 2, class II antigen A, beta 1 precursor [Mus musculus]	30 kDa	294997230	NP_996988	H2-Ab1	ENSMUSG00000073421	1.92	2	0.14	0	1.92	0.97
PREDICTED: NHP2-like protein 1-like [Mus musculus]	14 kDa	309261987	XP_003085225	LOC100505330		4.8	2	0.19	0	4.8	0
PREDICTED: collagen alpha-3(VI) chain isoform 4 [Mus musculus]	331 kDa	309264106	XP_003086227	Col6a3	ENSMUSG00000048126	10.57	7	0.031	1.08	10.57	0
PREDICTED: TPR repeat-containing protein C10orf93 [Mus musculus]	254 kDa	309266145	XP_924177	9330101J02Rik	ENSMUSG00000049571	4.8	4	0.025	0	4.8	0.97
PREDICTED: phosphoserine aminotransferase-like isoform 2 [Mus musculus]	41 kDa	309266230	XP_001478041	Psat1	ENSMUSG00000024640	4.8	3	0.12	0	4.8	0

## Sheet: X3. CAUDA UNIQUE
Supplemental Table XC. Proteins unique to the mouse cauda sperm proteome									SPECTRAL COUNTS
DESCRIPTION	MW	GI	REFSEQ	GENE NAME	ENSEMBL GENE ID	SPECTRAL COUNT	# UNIQUE PEPTIDES	% COVERAGE	CAPUT	CORPUS	CAUDA
glia-derived nexin precursor [Mus musculus]	44 kDa	6678099	NP_033281	Serpine2	ENSMUSG00000026249	6.77	5	0.14	0	0	6.77
cysteine-rich secretory protein 2 precursor [Mus musculus]	28 kDa	6678423	NP_033446	Crisp2	ENSMUSG00000023930	7.73	3	0.16	0	0.96	7.73
meiosis-specific nuclear structural protein 1 [Mus musculus]	60 kDa	6678908	NP_032639	Mns1	ENSMUSG00000032221	5.8	4	0.12	0	0.96	5.8
myotrophin [Mus musculus]	13 kDa	6679961	NP_032124	Mtpn	ENSMUSG00000029840	2.9	2	0.38	0	0.96	2.9
COP9 signalosome complex subunit 4 [Mus musculus]	46 kDa	6753490	NP_036131	Cops4	ENSMUSG00000035297	8.7	5	0.19	0	0.96	8.7
beta-defensin 2 precursor [Mus musculus]	8 kDa	6753624	NP_034160	Defb2	ENSMUSG00000006570	3.87	2	0.48	0	0.96	3.87
lymphocyte antigen 6A-2/6E-1 precursor [Mus musculus]	14 kDa	6754580	NP_034868	Ly6a	ENSMUSG00000075602	1.93	2	0.17	0	0	1.93
programmed cell death protein 6 [Mus musculus]	22 kDa	6755000	NP_035181	Pdcd6	ENSMUSG00000021576	1.93	2	0.12	2.16	0.96	1.93
proteasome subunit beta type-7 precursor [Mus musculus]	30 kDa	6755206	NP_035317	Psmb7	ENSMUSG00000026750	1.93	2	0.12	0	0.96	1.93
sperm surface protein Sp17 [Mus musculus]	17 kDa	6755614	NP_035579	Spa17	ENSMUSG00000001948	9.67	2	0.17	2.16	4.8	9.67
fructose-1,6-bisphosphatase 1 [Mus musculus]	37 kDa	9506589	NP_062268	Fbp1	ENSMUSG00000069805	1.93	2	0.13	0	0.96	1.93
ADP-ribosylation factor-like protein 3 [Mus musculus]	20 kDa	9789881	NP_062692	Arl3	ENSMUSG00000025035	5.8	4	0.35	0	1.92	5.8
polyamine-modulated factor 1-binding protein 1 [Mus musculus]	119 kDa	9910570	NP_064322	Pmfbp1	ENSMUSG00000031727	2.9	3	0.035	0	0.96	2.9
trafficking protein particle complex subunit 4 [Mus musculus]	24 kDa	11140825	NP_068561	Trappc4	ENSMUSG00000032112	1.93	2	0.13	1.08	0	1.93
dnaJ homolog subfamily A member 4 [Mus musculus]	45 kDa	11496255	NP_067397	Dnaja4	ENSMUSG00000032285	6.77	4	0.16	0	0	6.77
exportin-7 [Mus musculus]	124 kDa	12746422	NP_075532	Xpo7	ENSMUSG00000022100	1.93	2	0.029	0	0.96	1.93
UBX domain-containing protein 6 [Mus musculus]	50 kDa	13277354	NP_077752	Ubxn6	ENSMUSG00000019578	1.93	2	0.084	0	0	1.93
ubiquitin-conjugating enzyme E2 D3 [Mus musculus]	17 kDa	13384718	NP_079632	Ube2d3	ENSMUSG00000078578	2.9	3	0.36	0	0.96	2.9
RIB43A-like with coiled-coils protein 1 [Mus musculus]	45 kDa	13385124	NP_079936	Ribc1	ENSMUSG00000025257	7.73	3	0.12	0	0	7.73
kelch-like protein 10 [Mus musculus]	69 kDa	13385188	NP_080003	Klhl10	ENSMUSG00000001558	1.93	2	0.041	0	0.96	1.93
putative phospholipase B-like 1 precursor [Mus musculus]	63 kDa	13385274	NP_080082	Plbd1	ENSMUSG00000030214	5.8	4	0.11	1.08	0	5.8
fibronectin type 3 and ankyrin repeat domains 1 protein [Mus musculus]	38 kDa	13385328	NP_080126	Fank1	ENSMUSG00000053111	6.77	4	0.13	0	0	6.77
hypothetical protein LOC67663 [Mus musculus]	19 kDa	13385796	NP_080576	4930549C01Rik	ENSMUSG00000036921	4.83	3	0.2	0	0.96	4.83
actin-related protein T2 [Mus musculus]	42 kDa	13386316	NP_082789	Actrt2	ENSMUSG00000051276	4.83	2	0.066	0	0	4.83
chloride channel calcium activated 2 [Mus musculus]	100 kDa	13447394	NP_085104	Clca2	ENSMUSG00000028262	3.87	4	0.076	0	0	3.87
growth hormone-inducible transmembrane protein [Mus musculus]	37 kDa	17505218	NP_510963	Ghitm	ENSMUSG00000041028	9.67	4	0.2	1.08	1.92	9.67
IIIG9 protein [Mus musculus]	48 kDa	19526858	NP_598450	Ppp1r32	ENSMUSG00000035179	2.9	2	0.056	0	0.96	2.9
lanC-like protein 2 [Mus musculus]	51 kDa	19526936	NP_598498	Lancl2	ENSMUSG00000062190	11.6	7	0.21	1.08	1.92	11.6
regulator of chromosome condensation [Mus musculus]	45 kDa	19527092	NP_598639	Rcc1	ENSMUSG00000028896	1.93	2	0.088	0	0	1.93
dual specificity protein phosphatase 3 [Mus musculus]	20 kDa	21312314	NP_082483	Dusp3	ENSMUSG00000003518	6.77	3	0.26	0	0	6.77
trimeric intracellular cation channel type B [Mus musculus]	33 kDa	21312532	NP_082329	Tmem38b	ENSMUSG00000028420	4.83	3	0.17	1.08	0.96	4.83
S100 calcium binding protein A16 [Mus musculus]	14 kDa	21312760	NP_080692	S100a16	ENSMUSG00000074457	5.8	2	0.22	3.24	3.84	5.8
peptidyl-prolyl cis-trans isomerase-like 1 [Mus musculus]	18 kDa	21312784	NP_081121	Ppil1	ENSMUSG00000024007	1.93	2	0.2	0	0	1.93
IQ domain-containing protein D [Mus musculus]	53 kDa	21313054	NP_083684	Iqcd	ENSMUSG00000029601	5.8	3	0.094	0	0	5.8
RIIa domain-containing protein C1orf230 homolog [Mus musculus]	14 kDa	21313514	NP_079782	Riiad1	ENSMUSG00000028139	1.93	2	0.27	0	0.96	1.93
receptor expression-enhancing protein 6 [Mus musculus]	22 kDa	21314830	NP_647453	Reep6	ENSMUSG00000035504	2.9	2	0.15	1.08	0.96	2.9
histone H1.5 [Mus musculus]	23 kDa	21426893	NP_064418	Hist1h1b	ENSMUSG00000058773	1.93	2	0.13	0	0	1.93
keratin, type II cytoskeletal 79 [Mus musculus]	58 kDa	22164776	NP_666175	Krt79	ENSMUSG00000061397	199.12	2	0.15	304.98	178.71	199.12
phosphoethanolamine/phosphocholine phosphatase [Mus musculus]	30 kDa	23346533	NP_694744	Phospho1	ENSMUSG00000050860	6.77	4	0.2	0	0	6.77
vacuolar protein-sorting-associated protein 25 [Mus musculus]	21 kDa	25092662	NP_081052	Vps25	ENSMUSG00000078656	3.87	4	0.2	0	0.96	3.87
antizyme inhibitor 2 [Mus musculus]	50 kDa	27370330	NP_766463	Adc	ENSMUSG00000028789	2.9	2	0.074	0	0	2.9
eukaryotic translation initiation factor 6 [Mus musculus]	27 kDa	27501448	NP_034709	Eif6	ENSMUSG00000027613	5.8	3	0.23	0	0	5.8
a disintegrin and metallopeptidase domain 4 [Mus musculus]	84 kDa	27923590	NP_033750	Adam4	ENSMUSG00000072972	5.8	2	0.038	0	0	5.8
transmembrane protein ENSP00000340100 homolog [Mus musculus]	41 kDa	29244306	NP_808453	BC049635	ENSMUSG00000050141	3.87	3	0.1	1.08	0.96	3.87
hypothetical protein LOC242408 [Mus musculus]	54 kDa	30425280	NP_780726	4930412F15Rik	ENSMUSG00000043633	1.93	2	0.051	0	0	1.93
ras-related protein Rab-2B [Mus musculus]	24 kDa	30525051	NP_766189	Rab2b	ENSMUSG00000022159	92.8	3	0.5	43.26	0	92.8
glycolipid transfer protein domain-containing protein 1 [Mus musculus]	25 kDa	31560025	NP_077792	Gltpd1	ENSMUSG00000029073	3.87	4	0.31	0	0	3.87
tetraspanin-6 [Mus musculus]	27 kDa	31560378	NP_062630	Tspan6	ENSMUSG00000067377	2.9	2	0.1	1.08	0	2.9
ubiquitin-conjugating enzyme E2 J1 [Mus musculus]	35 kDa	31980960	NP_062532	Ube2j1	ENSMUSG00000028277	2.9	2	0.088	0	0	2.9
vimentin [Mus musculus]	54 kDa	31982755	NP_035831	Vim	ENSMUSG00000026728	1.93	2	0.079	0	0	1.93
SUN domain-containing protein 5 [Mus musculus]	40 kDa	32261334	NP_083875	Sun5	ENSMUSG00000027480	1.93	2	0.078	0	0	1.93
CD59B glycoprotein precursor [Mus musculus]	14 kDa	32469507	NP_862906	Cd59b	ENSMUSG00000068686	5.8	2	0.19	0	0	5.8
hypothetical protein LOC241850 [Mus musculus]	53 kDa	34147236	NP_899004	Abhd16b	ENSMUSG00000055882	3.87	2	0.059	0	0	3.87
serine protease inhibitor Kazal-type 2 precursor [Mus musculus]	10 kDa	34304087	NP_899107	Spink2	ENSMUSG00000053030	1.93	2	0.35	4.33	0.96	1.93
phosphoglycolate phosphatase [Mus musculus]	35 kDa	40254507	NP_080230	Pgp	ENSMUSG00000043445	3.87	2	0.097	1.08	0.96	3.87
testis, prostate and placenta-expressed protein isoform 1 [Mus musculus]	25 kDa	40804746	NP_955534	Tepp	ENSMUSG00000090206	22.23	9	0.52	1.08	0	22.23
cDNA sequence BC048507 [Mus musculus]	10 kDa	47564127	NP_001001185	BC048507	ENSMUSG00000064063	19.33	2	0.43	2.16	7.69	19.33
hypothetical protein LOC434439 [Mus musculus]	23 kDa	52138534	NP_001004192	BC048562	ENSMUSG00000050641	6.77	4	0.37	0	0	6.77
lymphocyte antigen 6K precursor [Mus musculus]	17 kDa	54144477	NP_083903	Ly6k	ENSMUSG00000044678	6.77	2	0.18	0	2.88	6.77
sperm-associated antigen 8 [Mus musculus]	44 kDa	55925585	NP_001007464	Spag8	ENSMUSG00000066196	3.87	3	0.14	0	0	3.87
a disintegrin and metalloproteinase domain 6-like [Mus musculus]	85 kDa	57222276	NP_001009545	Adam6b	ENSMUSG00000051804	3.87	3	0.06	0	0.96	3.87
ras-related protein Rab-28 [Mus musculus]	25 kDa	58037191	NP_081571	Rab28	ENSMUSG00000029128	3.87	2	0.14	0	0	3.87
hypothetical protein LOC71868 [Mus musculus]	52 kDa	58037271	NP_082246	1700023E05Rik	ENSMUSG00000029248	1.93	2	0.072	0	0	1.93
protein TSC21 [Mus musculus]	21 kDa	58037359	NP_083101	1700011F03Rik	ENSMUSG00000051896	5.8	4	0.41	0	0	5.8
14 kDa phosphohistidine phosphatase [Mus musculus]	14 kDa	58037409	NP_083569	Phpt1	ENSMUSG00000036504	9.67	4	0.34	0	0.96	9.67
actin-related protein M1 homolog [Mus musculus]	40 kDa	58037457	NP_083966	Arpm1	ENSMUSG00000037737	8.7	6	0.3	0	0.96	8.7
acrosome formation-associated factor precursor [Mus musculus]	38 kDa	59709445	NP_081365	4930579C15Rik	ENSMUSG00000028575	1.93	2	0.089	2.16	2.88	1.93
midkine precursor [Mus musculus]	15 kDa	59894788	NP_001012336	Mdk	ENSMUSG00000027239	2.9	2	0.19	0	0.96	2.9
hypothetical protein LOC232972 [Mus musculus]	27 kDa	59933292	NP_954601	BC049730	ENSMUSG00000045587	2.9	2	0.12	2.16	1.92	2.9
probable protein kinase-like protein SgK071 homolog [Mus musculus]	75 kDa	76781472	NP_941030	Gm711	ENSMUSG00000049897	4.83	4	0.08	0	0.96	4.83
PREDICTED: membrane-spanning 4-domains subfamily A member 14 [Mus musculus]	135 kDa	82998267	XP_357051	Ms4a14	ENSMUSG00000024671	2.9	2	0.023	0	0	2.9
PREDICTED: hypothetical protein LOC380653 [Mus musculus]	38 kDa	83027669	XP_354560	Gm872	ENSMUSG00000020014	1.93	2	0.085	0	0	1.93
actin-like protein 9 [Mus musculus]	46 kDa	85662421	NP_899105	Actl9	ENSMUSG00000092519	8.7	7	0.32	0	0	8.7
coiled-coil domain-containing protein 114 [Mus musculus]	74 kDa	85701754	NP_001028415	Ccdc114	ENSMUSG00000040189	1.93	2	0.044	0	1.92	1.93
hypothetical protein LOC214568 [Mus musculus]	39 kDa	85701762	NP_001028427	Gm136	ENSMUSG00000071015	3.87	4	0.16	0	1.92	3.87
hypothetical protein LOC241112 [Mus musculus]	57 kDa	85701842	NP_001028517	Gm216	ENSMUSG00000073650	1.93	2	0.06	0	1.92	1.93
hypothetical protein LOC381738 [Mus musculus]	89 kDa	85701985	NP_001028632	Ccdc164	ENSMUSG00000073102	3.87	4	0.072	0	0	3.87
A-kinase anchor protein 14 [Mus musculus]	58 kDa	85702101	NP_001028957	Akap14	ENSMUSG00000036551	4.83	4	0.06	0	0	4.83
FAD synthase [Mus musculus]	55 kDa	89337262	NP_796015	Flad1	ENSMUSG00000042642	2.9	2	0.067	1.08	0.96	2.9
mannose-6-phosphate isomerase [Mus musculus]	47 kDa	91206392	NP_080113	Mpi	ENSMUSG00000032306	2.9	3	0.11	0	0	2.9
PREDICTED: hypothetical protein LOC380654 [Mus musculus]	314 kDa	94388538	XP_994223	4930485B16Rik	ENSMUSG00000020014	2.9	2	0.011	0	0	2.9
nucleoside diphosphate kinase homolog 5 [Mus musculus]	24 kDa	110625839	NP_542368	Nme5	ENSMUSG00000035984	7.73	6	0.48	2.16	0	7.73
leucine-rich repeat-containing protein 34 [Mus musculus]	47 kDa	110625843	NP_082217	Lrrc34	ENSMUSG00000027702	3.87	4	0.12	0	0	3.87
MORN repeat-containing protein 3 [Mus musculus]	28 kDa	110626066	NP_083388	Morn3	ENSMUSG00000029477	2.9	3	0.19	0	0.96	2.9
cytochrome b5 domain-containing protein 1 [Mus musculus]	27 kDa	113865881	NP_001038990	Cyb5d1	ENSMUSG00000044795	1.93	2	0.19	0	0.96	1.93
COP9 signalosome complex subunit 8 [Mus musculus]	23 kDa	114158691	NP_598566	Cops8	ENSMUSG00000034432	1.93	2	0.13	0	0	1.93
disintegrin and metalloproteinase domain-containing protein 1b precursor [Mus musculus]	89 kDa	114842412	NP_742123	Adam1b	ENSMUSG00000062438	4.83	3	0.063	0	0.96	4.83
tripartite motif-containing protein 42 [Mus musculus]	83 kDa	116174784	NP_084495	Trim42	ENSMUSG00000032451	3.87	3	0.066	0	0	3.87
ropporin-1-like protein [Mus musculus]	25 kDa	118150641	NP_665851	Ropn1l	ENSMUSG00000022236	10.63	4	0.28	1.08	0	10.63
hypothetical protein LOC320869 [Mus musculus]	15 kDa	124301188	NP_796253	4732415M23Rik	ENSMUSG00000048478	2.9	3	0.38	0	0	2.9
T-complex-associated testis-expressed protein 1 [Mus musculus]	56 kDa	124430564	NP_038716	Tcte1	ENSMUSG00000023949	3.87	4	0.17	0	0	3.87
EF-hand calcium-binding domain-containing protein 3 [Mus musculus]	50 kDa	124486666	NP_001074515	Efcab3	ENSMUSG00000020690	4.83	4	0.14	0	0	4.83
testis-expressed sequence 13A protein [Mus musculus]	43 kDa	125347370	NP_080745	Tex13a	ENSMUSG00000071686	5.8	2	0.064	0	0	5.8
growth arrest-specific protein 8 [Mus musculus]	56 kDa	126157525	NP_061343	Gas8	ENSMUSG00000040220	6.77	5	0.15	0	0.96	6.77
phosphatidylethanolamine-binding protein 2 [Mus musculus]	21 kDa	128485805	NP_083871	Pbp2	ENSMUSG00000047104	1.93	2	0.19	0	0	1.93
hypothetical protein LOC76627 [Mus musculus]	43 kDa	147906142	NP_083956	1700110M21Rik	ENSMUSG00000042888	1.93	2	0.077	0	0	1.93
T-complex protein 11 isoform 1 [Mus musculus]	62 kDa	148277067	NP_038715	Tcp11	ENSMUSG00000062859	5.8	3	0.093	0	0	5.8
[Pyruvate dehydrogenase [acetyl-transferring]]-phosphatase 1, mitochondrial isoform b [Mus musculus]	64 kDa	148277602	NP_001091700	Pdp1	ENSMUSG00000049225	1.93	2	0.043	1.08	0.96	1.93
PREDICTED: transcription elongation factor B polypeptide 1-like [Mus musculus]	12 kDa	149249090	XP_001475387	LOC100045866		4.83	2	0.3	0	2.88	4.83
Alstrom syndrome protein 1 homolog [Mus musculus]	360 kDa	153791438	NP_660258	Alms1	ENSMUSG00000063810	2.9	2	0.012	0	0.96	2.9
coiled-coil domain-containing protein 135 [Mus musculus]	103 kDa	154091013	NP_001036180	Ccdc135	ENSMUSG00000031786	8.7	5	0.071	0	0	8.7
ubiquitin carboxyl-terminal hydrolase 7 [Mus musculus]	128 kDa	154146209	NP_001003918	Usp7	ENSMUSG00000022710	3.87	4	0.053	1.08	0.96	3.87
hypothetical protein LOC432479 [Mus musculus]	24 kDa	157951639	NP_001014836	4930404N11Rik	ENSMUSG00000020234	16.43	7	0.57	0	0	16.43
cation channel sperm-associated protein subunit gamma [Mus musculus]	131 kDa	157951745	NP_083990	Catsperg2	ENSMUSG00000049123	7.73	6	0.067	0	1.92	7.73
glutathione S-transferase theta-2 [Mus musculus]	28 kDa	158081796	NP_034491	Gstt2	ENSMUSG00000033318	2.9	3	0.17	0	0	2.9
hypothetical protein LOC629499 [Mus musculus]	120 kDa	160333434	NP_001034646	4922505G16Rik	ENSMUSG00000074627	5.8	3	0.033	0	0.96	5.8
NADP-dependent malic enzyme isoform 1 [Mus musculus]	64 kDa	162139827	NP_032641	Me1	ENSMUSG00000032418	2.9	2	0.052	0	0	2.9
LETM1 domain-containing protein LETM2, mitochondrial precursor [Mus musculus]	54 kDa	165905627	NP_766600	Letm2	ENSMUSG00000037363	6.77	5	0.13	0	0	6.77
haloacid dehalogenase-like hydrolase domain-containing protein 1 [Mus musculus]	26 kDa	165972327	NP_080384	Hdhd1a	ENSMUSG00000048875	5.8	4	0.26	0	0	5.8
transmembrane glycoprotein NMB precursor [Mus musculus]	64 kDa	171846253	NP_444340	Gpnmb	ENSMUSG00000029816	26.1	3	0.064	1.08	0	26.1
dual specificity protein phosphatase CDC14B isoform 1 [Mus musculus]	56 kDa	172072671	NP_766175	Cdc14b	ENSMUSG00000033102	8.7	4	0.12	2.16	3.84	8.7
hypothetical protein LOC381538 [Mus musculus]	142 kDa	187608579	NP_001119959	Heatr8	ENSMUSG00000047502	1.93	2	0.018	0	0.96	1.93
endothelial lipase precursor [Mus musculus]	57 kDa	188219561	NP_034850	Lipg	ENSMUSG00000053846	4.83	2	0.072	0	0	4.83
pleckstrin homology domain-containing family H member 2 [Mus musculus]	168 kDa	188497685	NP_808274	Plekhh2	ENSMUSG00000040852	5.8	5	0.046	0	0.96	5.8
Tes-like protein [Mus musculus]	47 kDa	189230088	NP_001030036	Gm4907	ENSMUSG00000068113	9.67	4	0.15	0	0	9.67
WD repeat domain 63 [Mus musculus]	106 kDa	197927139	NP_766452	Wdr63	ENSMUSG00000043020	1.93	2	0.033	0	0	1.93
RIKEN cDNA 4930443G12 [Mus musculus]	53 kDa	198278549	NP_083330	4930443G12Rik	ENSMUSG00000027880	3.87	2	0.044	0	0	3.87
hypothetical protein LOC381544 isoform 1 [Mus musculus]	49 kDa	224500887	NP_001139109	Gm1661	ENSMUSG00000060268	1.93	2	0.082	0	0	1.93
gamma-glutamyltransferase 7 [Mus musculus]	70 kDa	224994186	NP_659035	Ggt7	ENSMUSG00000027603	3.87	4	0.085	0	0	3.87
zinc finger, MYND domain containing 12 [Mus musculus]	41 kDa	225543354	NP_001014900	Zmynd12	ENSMUSG00000070806	5.8	4	0.17	1.08	0	5.8
oxidoreductase HTATIP2 isoform a [Mus musculus]	30 kDa	225690589	NP_058561	Htatip2	ENSMUSG00000039745	1.93	2	0.13	0	0	1.93
hypothetical protein LOC66346 [Mus musculus]	17 kDa	225903452	NP_079779	1700029P11Rik	ENSMUSG00000061633	4.83	2	0.27	1.08	1.92	4.83
septin-10 isoform 1 [Mus musculus]	52 kDa	226442740	NP_001020081	Sept10	ENSMUSG00000019917	8.7	2	0.082	1.08	2.88	8.7
protein-L-isoaspartate(D-aspartate) O-methyltransferase [Mus musculus]	30 kDa	226530884	NP_032812	Pcmt1	ENSMUSG00000019795	3.87	3	0.22	1.08	0	3.87
myeloperoxidase precursor [Mus musculus]	81 kDa	226823250	NP_034954	Mpo	ENSMUSG00000009350	1.93	2	0.031	0	0	1.93
leucine-rich repeat-containing protein 57 isoform b [Mus musculus]	29 kDa	227430395	NP_001153081	Lrrc57	ENSMUSG00000027286	8.7	4	0.23	0	1.92	8.7
sperm acrosome membrane-associated protein 4 precursor [Mus musculus]	13 kDa	228480264	NP_081331	Spaca4	ENSMUSG00000070563	21.27	2	0.28	3.24	13.45	21.27
serine protease HTRA1 precursor [Mus musculus]	51 kDa	229093139	NP_062510	Htra1	ENSMUSG00000006205	5.8	2	0.038	0	4.8	5.8
zona pellucida sperm-binding protein 3 receptor precursor [Mus musculus]	65 kDa	229577240	NP_033607	Zp3r	ENSMUSG00000042554	1.93	2	0.047	0	0	1.93
BTB (POZ) domain containing 16 [Mus musculus]	60 kDa	238776835	NP_001074507	Btbd16	ENSMUSG00000040298	3.87	3	0.08	0	0.96	3.87
ras homolog gene family, member A [Mus musculus]	22 kDa	240120058	NP_001155245	4930544G11Rik	ENSMUSG00000036463	12.57	3	0.42	0	12.49	12.57
hypothetical protein LOC74279 [Mus musculus]	32 kDa	241982800	NP_083127	1700080O16Rik	ENSMUSG00000031118	5.8	6	0.32	0	0	5.8
hypothetical protein LOC69364 [Mus musculus]	23 kDa	242397497	NP_081332	1700012P22Rik	ENSMUSG00000028589	10.63	5	0.33	0	0	10.63
coiled-coil domain-containing protein 81 [Mus musculus]	76 kDa	244790085	NP_001156451	Ccdc81	ENSMUSG00000039391	4.83	4	0.081	0	0.96	4.83
ferritin, mitochondrial precursor [Mus musculus]	27 kDa	247270151	NP_080562	Ftmt	ENSMUSG00000024510	11.6	5	0.32	0	0	11.6
izumo sperm-egg fusion protein 2 [Mus musculus]	22 kDa	251823722	NP_083593	Izumo2	ENSMUSG00000066500	3.87	3	0.19	0	0	3.87
hypothetical protein LOC76406 [Mus musculus]	56 kDa	251823732	NP_083874	1700019B03Rik	ENSMUSG00000040340	3.87	3	0.092	0	0.96	3.87
hypothetical protein LOC70897 isoform 1 [Mus musculus]	50 kDa	253795495	NP_083345	Fam71d	ENSMUSG00000056987	9.67	4	0.13	0	0.96	9.67
proteasome subunit beta type-4 precursor [Mus musculus]	29 kDa	254540082	NP_032971	Psmb4	ENSMUSG00000005779	8.7	4	0.29	0	0	8.7
hypothetical protein LOC71863 [Mus musculus]	57 kDa	254553418	NP_082242	1700019O17Rik		14.5	3	0.098	0	2.88	14.5
L-amino-acid oxidase precursor [Mus musculus]	70 kDa	254553434	NP_034345	Il4i1	ENSMUSG00000074141	3.87	2	0.065	0	0.96	3.87
inositol 1,4,5-triphosphate receptor-interacting protein-like 1 precursor [Mus musculus]	62 kDa	254587912	NP_001156999	Itpripl1	ENSMUSG00000074825	1.93	2	0.035	0	0	1.93
serine/threonine-protein phosphatase 2A activator [Mus musculus]	37 kDa	254587947	NP_620087	Ppp2r4	ENSMUSG00000039515	2.9	2	0.062	0	0.96	2.9
tetratricopeptide repeat domain 39D [Mus musculus]	70 kDa	254588114	NP_080627	Ttc39d	ENSMUSG00000046196	4.83	3	0.078	0	0.96	4.83
hypothetical protein LOC75467 [Mus musculus]	28 kDa	254675147	NP_083574	1700011E24Rik	ENSMUSG00000036557	2.9	3	0.21	0	0.96	2.9
tetratricopeptide repeat domain 18 isoform 3 [Mus musculus]	128 kDa	254692940	NP_083974	Ttc18	ENSMUSG00000039543	7.73	4	0.061	0	1.92	7.73
WD repeat-containing protein 52 [Mus musculus]	212 kDa	256818776	NP_001028419	Wdr52	ENSMUSG00000071550	5.8	4	0.031	0	0.96	5.8
WD repeat-containing protein 64 [Mus musculus]	124 kDa	268370090	NP_083729	Wdr64	ENSMUSG00000026523	1.93	2	0.021	0	0.96	1.93
HEAT repeat containing 7A isoform 1 [Mus musculus]	182 kDa	283046757	NP_780666	Heatr7a	ENSMUSG00000022558	2.9	2	0.021	1.08	0.96	2.9
hypothetical protein LOC69439 [Mus musculus]	113 kDa	294460010	NP_001170908	1700016M24Rik	ENSMUSG00000022603	3.87	3	0.043	0	0	3.87
glutathione S-transferase theta-4 [Mus musculus]	28 kDa	294610650	NP_083748	Gstt4	ENSMUSG00000009093	2.9	2	0.12	0	0	2.9
PREDICTED: SAM domain-containing protein C14orf174 [Mus musculus]	70 kDa	309262734	XP_912236	Samd15	ENSMUSG00000090812	2.9	2	0.042	0	0	2.9
PREDICTED: hypothetical protein LOC667503 [Mus musculus]	125 kDa	309262854	XP_998931	Gm8672		1.93	2	0.026	0	0.96	1.93
PREDICTED: hypothetical protein LOC100502590 [Mus musculus]	22 kDa	309264200	XP_003086211	4930469G21Rik		3.87	2	0.18	0	1.92	3.87
PREDICTED: a-kinase anchor protein 4-like, partial [Mus musculus]	78 kDa	309266714	XP_003086838	Akap4	ENSMUSG00000050089	2455.21	2	0.46	0	1286.51	2455.21
PREDICTED: hypothetical protein LOC675747 [Mus musculus]	17 kDa	309266897	XP_989934	Gm17759		7.73	3	0.24	1.08	1.92	7.73
PREDICTED: regulator of G-protein signaling 22 [Mus musculus]	145 kDa	309270526	XP_003085110	Rgs22	ENSMUSG00000037627	4.83	5	0.057	0	0.96	4.83
PREDICTED: WD repeat-containing protein 66 [Mus musculus]	122 kDa	309271772	XP_485681	Wdr66	ENSMUSG00000029442	2.9	2	0.028	0	0	2.9
