# Supplementary material for: Sperm Proteome Maturation in the Mouse Epididymis
Source: PLoS One. 2015 Nov 10;10(11):e0140650. doi: 10.1371/journal.pone.0140650 (PMC4640836; doi:10.1371/journal.pone.0140650)
Supplement: S5 Table — Literature examples demonstrating correlation between gene and/or protein expression with the sperm proteome in the epididymis. (XLSX) [file pone.0140650.s006.xlsx]

## Sheet: Sheet 1
	Supplemental Table 5. Publications demonstrating correlation between gene and/or protein expression with the sperm proteome in the epididymis
Name	Representative Reference	Notes	Agrees w/ dataset?#	Agrees (indirectly)##
Ace	Zhao, W., Leung, P. Y., Chew, S. B., Chan, H. C., & Wong, P. Y. (1996). Localization and distribution of angiotensin II in the rat epididymis. The Journal of Endocrinology, 149(2), 217–222.	Expressed in increasing levels caput>corpus>cauda epididymal cells, in a similar pattern to that observed in the MmusSP.	Y
Adam7/Adam28	Oh J, Woo J-M, Choi E, Kim T, Cho B-N, Park ZY, et al. Molecular, biochemical, and cellular characterization of epididymal ADAMs, ADAM7 and ADAM28. Biochem Biophys Res Commun. 2005;331: 1374–1383. doi:10.1016/j.bbrc.2005.04.067	This study demonstrated that ADAM 7 and ADAM28 expression is predominantly (ADAM7) and exclusively (ADAM28) expressed only in the caput region. This precisely correlates with MmusSP dataset as measured by spectral counts: ADAM7/28 spectral counts: Caput (138.4/16.2), Corpus (30.8/ND), Cauda (3/ND) for ADAM7 and 28, respectively.	Y
Adam7	Lin, Y. C., Sun, G. H., Lee, Y. M., Guo, Y. W., & Liu, H. W. (2001). Cloning and characterization of a complementary DNA encoding a human epididymis-associated disintegrin and metalloprotease 7 protein. Biology of Reproduction, 65(3), 944–950.	This study found ADAM 7 expressed in all 3 segments decreasing from Caput to Cauda consistent with the MmusSP.	Y
Aqp1	Lu, D. Y., Li, Y., Bi, Z. W., Yu, H. M., & Li, X. J. (2008). Expression and immunohistochemical localization of aquaporin-1 in male reproductive organs of the mouse. Anatomia, Histologia, Embryologia, 37(1), 1–8. http://doi.org/10.1111/j.1439-0264.2007.00827.x	Not expressed in epididymis, only in distal efferent ducts consistent with Aqp1 absence in MmusSP.		Y
Bpi	Zhou, Z.-P., Xia, X.-Y., Guo, Q.-S., & Xu, C. (2014). Bactericidal/permeability-increasing protein originates in both the testis and the epididymis and localizes in mouse spermatozoa. Asian Journal of Andrology, 16(2), 309–313. http://doi.org/10.4103/1008-682X.122583	Bpi protein expression decreases from caput-to-cauda. MmusSP shows similar profile as measured by spectral counts: Caput (10.8), Cauda (2.9)
Cd52	Yamaguchi, R., Yamagata, K., Hasuwa, H., Inano, E., Ikawa, M., & Okabe, M. (2008). Cd52, known as a major maturation-associated sperm membrane antigen secreted from the epididymis, is not required for fertilization in the mouse. Genes to Cells : Devoted to Molecular & Cellular Mechanisms, 13(8), 851–861. http://doi.org/10.1111/j.1365-2443.2008.01210.x	CD52 is highly expressed in cauda epithelium and vas deferens, but CD52 protein detected only in sperm after transit to the vas deferens. This is consistent the MmusSP dataset which does not contain CD52.		Y
Cftr	Ruz, R., Andonian, S., & Hermo, L. (2004). Immunolocalization and regulation of cystic fibrosis transmembrane conductance regulator in the adult rat epididymis. Journal of Andrology, 25(2), 265–273.	This study found no evidence of CFTR in mature sperm consistent with its absence in the MmusSP.		Y
Clu	Sensibar, J. A., Qian, Y., Griswold, M. D., Sylvester, S. R., Bardin, C. W., Cheng, C. Y., & Lee, C. (1993). Localization and molecular heterogeneity of sulfated glycoprotein-2 (clusterin) among ventral prostate, seminal vesicle, testis, and epididymis of rats. Biology of Reproduction, 49(2), 233–242.	This study described clusterin protein expression in rat reproductive tissues. Epididymal expression precisely correlated with clusterin levels found in the MmusSP measured by spectral counts: Caput (75.7), Corpus (50.92) and Cauda (15.7).	Y
Crisp-1	Koppers AJ, Reddy T, O'Bryan MK. The role of cysteine-rich secretory proteins in male fertility. Asian J Androl. 2010;13: 111–117. doi:10.1038/aja.2010.77	This study demonstrated the increased presence of CRISP-1 in cauda epididymal sperm, consistent with MmusSP data as measured by spectal counts: Caput (434.184) corpus, (2050.1) and cauda (3199.9).	Y
Crisp-2	Cohen DJ, Da Ros VG, Busso D, Ellerman DA, Maldera JA, Goldweic N, et al. Participation of epididymal cysteine-rich secretory proteins in sperm-egg fusion and their potential use for male fertility regulation. Asian J Androl. 2007;9: 528–532. doi:10.1111/j.1745-7262.2007.00283.x	Crisp- 2 present in the sperm proteome during maturation and is consistent with expression data: Caput 39.63; Corpus 99.865; Cauda 270.09	Y
Erp29	Guo, W., Qu, F., Xia, L., Guo, Q., Ying, X., & Ding, Z. (2007). Identification and characterization of ERp29 in rat spermatozoa during epididymal transit. Reproduction (Cambridge, England), 133(3), 575–584. http://doi.org/10.1530/REP-06-0301	Protein localized to sperm in all regions of the epidymis, consistent with the MmusSP dataset.	Y
Gja1	St-Pierre, N., Dufresne, J., Rooney, A. A., & Cyr, D. G. (2003). Neonatal hypothyroidism alters the localization of gap junctional protein connexin 43 in the testis and messenger RNA levels in the epididymis of the rat. Biology of Reproduction, 68(4), 1232–1240. http://doi.org/10.1095/biolreprod.102.010504	This study shows high levels of mRNA for Cx43 (now Gja1 for "gap junction protein 1") in the testis and caput, then much lower levels in cauda, consistent with detection only in the caput MmusSP.		Y
Gusb	Abou-Haila, A., Tulsiani, D. R., Skudlarek, M. D., & Orgebin-Crist, M. C. (1996). Androgen regulation of molecular forms of beta-D-glucuronidase in the mouse epididymis: comparison with liver and kidney. Journal of Andrology, 17(3), 194–207.	This study described Gusb expression throughout the epididymis consistent with the MmusSP.	Y
Octn2	Yakushiji, K., Kai, S., Yamauchi, M., Kuwajima, M., Osada, Y., & Toshimori, K. (2006). Expression and distribution of OCTN2 in mouse epididymis and its association with obstructive azoospermia in juvenile visceral steatosis mice. International Journal of Urology : Official Journal of the Japanese Urological Association, 13(4), 420–426. http://doi.org/10.1111/j.1442-2042.2006.01303.x	Protein found in epi, but not in our SP. No evidence for this protein in sperm.		Y
Spag11a	Fei, Z., Hu, S., Xiao, L., Zhou, J., Diao, H., Yu, H., et al. (2012). mBin1b transgenic mice show enhanced resistance to epididymal infection by bacteria challenge. Genes and Immunity, 13(6), 445–451. http://doi.org/10.1038/gene.2012.13	This study found mBin1b (SPAG11A) protein decreased from caput to cauda. While SPAG11A was not found in the MmusSP, a related sperm protein, SPAG11B was detected and found expressed in a manner similar to SPAG11A.		Y
Spam1	Chen, H., Griffiths, G., Galileo, D. S., & Martin-DeLeon, P. A. (2006). Epididymal SPAM1 is a marker for sperm maturation in the mouse. Biology of Reproduction, 74(5), 923–930. http://doi.org/10.1095/biolreprod.105.048587	This study reported SPAM1 levels >4X higher in cauda epididymis compared with the caput region. This is consisten with SPAM1 levels detected in the MmusSP where it was detected only in the corpus and cauda sperm proteomes with cauda > corpus.	Y
Srd5a2	Viger, R. S., & Robaire, B. (1994). Immunocytochemical localization of 4-ene steroid 5 alpha-reductase type 1 along the rat epididymis during postnatal development. Endocrinology, 134(5), 2298–2306. http://doi.org/10.1210/endo.134.5.8156933.	The MmusSP contains an alpha-5 reductase, Srd5a2, both expression and MS dataset correspond with data in this paper.	Y
# evidence deduced from primary literature, including any mammal species, where there is substantial concordance between the MmusSP dataset and expression patterns observed in the epididymis.
## indirect inference deduced from expression patterns in the epididymis (e.g., mRNA patterns) including instances where mRNA presence or protein presence is absent in both the literature data and the MmusSP.
